# Supplementary material for: Comparative Mapping Between Coho Salmon (Oncorhynchus kisutch) and Three Other Salmonids Suggests a Role for Chromosomal Rearrangements in the Retention of Duplicated Regions Following a Whole Genome Duplication Event
Source: G3 (Bethesda). 2014 Jul 21;4(9):1717–30. doi: 10.1534/g3.114.012294 (PMC4169165; doi:10.1534/g3.114.012294)
Supplement: Supporting Information [file supp_g3.114.012294_FileS1.xlsx]

## Sheet: S1.1 - Non-duplicated_Loci
Marker	Sequence
Co03686_Co01a	TGCAGGGTGTAGTGGTGTATATTGATGACGTTCTGATATATCAAATCAAAATCAAATCAAATTAAATGTATTTA	0
Co03969_Co01a	TGCAGGCTGACTTCGATCGTCAGTTGAACTGTGTTTCCTCTGACGCATTGGTTAAGCGGGTGGGTGTTAGGAAG	0
Co04445_Co01a	TGCAGGTTTGAGACAAAATGCCATGGTCACTGGTAATGAAGTAGGCCTAGATCATCACTTATTCAGTATATTTC	0
Co04863_Co01a	TGCAGGTACTAGCAGCCTGCCAGGCAGACCCTCAAAGTGGAACATTGGAATGCCAGCCAGTTGACTGATGTGCT	0
Co05189_Co01a	TGCAGGAAGCGCGACAGCACAAAACAGGAAGTGTGTTCATACAGGGTGACCACATCAGGAGGTCTGGAAAGAAC	0
Co06528_Co01a	TGCAGGCAACAACTGGCCTAAAGGAATTTTAAAAATGTCCTTGAAATTATAAAGGGGGATTAGAGAGAGCCTGG	0
Co06570_Co01a	TGCAGGAATTGATGGATCATGGATGTCGAGTCAGGTAGCTCGAGACGCTAGCTAAGCAAACTAGCTAAAGTTAG	0
Co06605_Co01a	TGCAGGTTAGGATAATTACCGTGCTAGGTGAATTAGCGTCGCAGGTTAGGTAAACGGTTAGTGACAGGCTTAGC	0
Co08073_Co01a	TGCAGGCTGACTTCGGTCGTCAGTTGAACGGTGTTTCCTTGGACACATTGGTGCAGCTGGCTTACGGGATTAAA	0
Co08202_Co01a	TGCAGGACTTTCTCTCCGTCATAGTGCGGTGTCTCTACAAAGGGGGCTTGTTTTGCATGGCGGCATGCGTTCAC	0
Co08715_Co01a	TGCAGGTAGAAAATATATGTATTTTTATCAGGATATCACATTGGCTATGCACGGCCTGTCTGCAACGAACTTGA	0
Co08776_Co01a	TGCAGGAAAATATGGGAGGGTCATGCTTTTTCAATTTCAATTCATTAAAATCTAGACCAGTGGATTTTTATGTA	0
Co09290_Co01a	TGCAGGTGTAGAAGCCGGATGTGGAGGTCCTAGGTGGTAACACGTGGTCTGCGGTTGTGATAAGAGAATTATGT	0
Co09892_Co01a	TGCAGGTACCAGATGCCATTATAAGGTGCCAGCGTGCGGGAATCACGGTGCGCATGGTGACAGGTGATAACATC	0
Co11395_Co01a	TGCAGGTTTGGCTACTTACGAAGCATGTAGAGGTCTGTAATTCTTATCATAGGTACACTTCAACTGTGAGAGAT	0
Co11592_Co01a	TGCAGGTAAAGAAGCCGGATATGGAGGTCCTGGGCTGACGTGGTCACATGTAGTCTGAGGTTGTGAGGCAGGTC	0
Co11706_Co01a	TGCAGGATAAAAGTTGTGTCTGCCATCATCATTGTTACCTGAGTTTGTCCAATTTGTCATTTTTCAATGATGAC	0
Co12287_Co01a	TGCAGGCAAGCATTTCGTTACACGATGTATACCATGTGTATGCCGTACATATGACTAATAAAACTTGAAACAAT	0
Co12576_Co01a	TGCAGGTGGCGTTGTTCTCCATGCTCTAGTAACAGGGAGATAGGCCATAATAGATAGGGAGACTATGTAAATTT	0
Co13935_Co01a	TGCAGGTAAATTCACGGCGGCAGGACGGCCGTCTCGTTCCTAAGGACTGTCATTGTGCATTCATTAATATCCCA	0
Co15064_Co01a	TGCAGGTCCAATGCTTTTCCATTCCAACCTTCACAAACACATAGCAGGAAAGGGGAGGGAGGGAGAGTTCCCAC	0
Co15101_Co01a	TGCAGGATACCACTGGATTACTTGATTGCAATGGACAATCCACAAAGATAAACCAGCAGATCAGTTGATCTCTC	0
Co15836_Co01a	TGCAGGTTATACCCACAGAAATATAATTAATAGAATAGAGAATCCCGTTCAAGTCAATGTACTGTAATTCTATT	0
Co16789_Co01a	TGCAGGTGAAAAAGACGTATGTGGAGGTCCTGGGTTGGCGTGGTTACACGTGGTCTGCGGTTGTGAGGACTGTT	0
Co16940_Co01a	TGCAGGTCTGGAAGGACATCAAAAGGAAGCTGGAACAGAATGATAGCTCAGAGTTCTCTTGTGGGCAAAACCAA	0
Co16971_Co01a	TGCAGGATCATCTGAGACCAGCCACCCGGACAGCTGATGAAACTGTGGGTTGGCACATCTATAAAATTTCTGCA	0
Co17004_Co01a	TGCAGGTACCCATTCTGTAAATTTCAATCCATCCCTAAACTAGAGATGAGTCTCTATATCCACCACATCTGCCA	0
Co17907_Co01a	TGCAGGTGAAGAAGCCATATGTGGAGGTCCTGGGCTGACATGGTTACTCGTGGTCTGCAATTGTAAGGCCGGTT	0
Co18060_Co01a	TGCAGGTAGCCTGGCGGGTAGGAGTGTTGGGCCAATAACCGAAAGTTTGGTGGATCGAATCCCAGAGCTGACAA	0
Co18821_Co01a	TGCAGGAACACAATAGAGGATTGATTACATTAGATTTCCCACTACAAGACAATGACAGAGTTCTAATTCCAAAT	0
Co20004_Co01a	TGCAGGAGCACCCCGTCGTGATCCGAAAAGAAAACAGGCAACAGCCGCCCAGACAACTTACCCAAAAATATAGT	0
Co20399_Co01a	TGCAGGTGAAGAAGCCGGATGTGGAGATCCTGGAGTCAGCATGTCAATTGCACACTCCCTCAAAACTTGAGACA	0
Co20630_Co01a	TGCAGGGAACAATAGCATAAGCATCATTAGACCTGGACCTCTCCCCTAATGGACCTTCATGTAATCTCCTTCAA	0
Co20827_Co01a	TGCAGGTTAACACATTATTTTAGAAGGCCATTTGACCAACGGAGCCATAGGAGAATTGGATATACTTGGGAAAT	0
Co21096_Co01a	TGCAGGGTTAGACTGACTTTATGACATAACCTTCCACAGTATGTCTGCTACTTATCTAATTCATCTACTGTCAA	0
Co21279_Co01a	TGCAGGACATTGACCCTAAGCATACTGCTAAAGAAACACGAGTGGTTTAACCTCTTGGATTTAGGGGGCGCTAT	0
Co23074_Co01a	TGCAGGAATTTCCAGAGAATTTCATGTTTATTGCTCTACCATAAGCCGCCTCCAATGTCGTTTTAGAGAATTTG	0
Co23159_Co01a	TGCAGGCTGACTCCTGTTGTCAGTTGAACAGTGTTTCCTCCGACACATCGATGCAGTTGGCTTCCGGGTTAAAT	0
Co23175_Co01a	TGCAGGATTTCAATGAAGACCATATTATAATTTATATTAGTTTTTAATGTGAAAGAGAGGAAGCAGTAGGTAAG	0
Co23469_Co01a	TGCAGGTGTGATGTTCTGATGTACCGATCTTGTGCAGGTGATGTTACACAGTCTGCCACTGCGAGGACAATCAG	0
Co24138_Co01a	TGCAGGCTCCCAGTACCTTAGTGGCTGCGTCGATAAACTTGACCCCTTTATAGGTGATGGAAAGGATGACAACA	0
Co24213_Co01a	TGCAGGCTGAGCCACTATCCAAAGAAGGAGACGGCAGCCTGTTGGAACAGGCACTTCTCCGCTTTGAAGTACAG	0
Co24271_Co01a	TGCAGGCTAAATCCTCAACTAACCCGGACAACGCTGGTCCAATTGTGCGCCGCCCCTTGGGTCTCCCGGTCATG	0
Co24289_Co01a	TGCAGGATCGTCTGAGACTAGCCACCCGGACAGCAGATGAAACTGTGGGTTTTCACAACCAACCAAAATCTGTT	0
Co24350_Co01a	TGCAGGTAGCGCACCAGTGGGCGTGGCAGTGGCAGCTGGTCCGGACAGCCTGTGCTGCGGTTGATGGTGAGGCG	0
Co24447_Co01a	TGCAGGTACTCAGGAGAGCAGAGTTCATTCTCAGACAGCAGTCGTTCTCCCTCACCCTTTTTTCCCCGGTCTAT	0
Co24493_Co01a	TGCAGGATACCAACAGACAACCAAGGGTATGTATGGAACAATACAAATATGCTAAAAAACTGCTAAATGTACTT	0
Co25202_Co01a	TGCAGGAACGCCTCAAATTGCTGGCCACAATTGCACCCTTCTTTTTCCTTTTGGTTTTATACACCAGCTTCAAA	0
Co25265_Co01a	TGCAGGACTACCCCTTCCATGTATGAGGGTCCTCTGGTGCTGAATTAAACGAAACAGTTCAACTAAACCTTGAG	0
Co26367_Co01a	TGCAGGTCTGGAATAATAGAATTACAATTCATTTCCCTGTTTCATTAATAGCGCAATTGAAGGTAATTGAGCAT	0
Co26536_Co01a	TGCAGGAAGGGTACTACATGAGGGAGGAGGATGTCTTCCCTGTAACGCACAGCTCAGTCCTATGATGCTGTGAC	0
Co26655_Co01a	TGCAGGCTGTCCAAAAATCCCTGACTTCATTTAGCGCCTTGAAAGGTTTTGAGGAGTTTGAGGTACAATCACAA	0
Co27381_Co01a	TGCAGGTAGCTAAAGCTAACCAACAAGGTTCAGTGTTAGATAGCTAGCTAACATTAGGCTATAACAAGAAATGC	0
Co29611_Co01a	TGCAGGGAGAAACGTTGTAGCGGGGCAGGGGGAAAAAGAGACATTTGGAAGGTGTTCCTAATATTTGGTGTACA	0
Co30747_Co01a	TGCAGGTCTGATGATGCTGCCTGATGCTTTTTATACAGGCATTCTAATCCACCTTGATCCTACTGGACCATTAT	0
Co30825_Co01a	TGCAGGATGAGAATAACCAGGTAAGAAGCCTAGAGGAGTTTTTTGAAAGCAGCACTCTATGAATGAGAAAGCAG	0
Co30826_Co01a	TGCAGGACACCAATAGCACAGTTTAGAGTTGCAAAATAGGTAGTATACTGTATGTCAGGGATCATCAACTAGAT	0
Co30836_Co01a	TGCAGGTGCTGCTGAGCGATGCCCACAGGGAGGAGCGTGAGATGAAGGCCAGCCTGAGAATGAACCTGAAGGAG	0
Co31077_Co01a	TGCAGGAGTCATGTTCCTGTGTAAACCTAAAAAATGCATCTCAATAGGAAATATTTGTTTCTATGGAACAACAA	0
Co31103_Co01a	TGCAGGTTGCACCATCTGGAGACTGGCGAGTCCAATAGACAACTTAACCTCAACAATTGTATGCGTTGATTTAG	0
Co31853_Co01a	TGCAGGGTTGACATTCTTCTAGAAGTCTTTAACGAGAAAAACTAAAGAACTAAATGGATTTAGACAAAACAATT	0
Co31858_Co01a	TGCAGGCACCCGGCCCACCACAAGGAGTCGCTAGAGCGTGATGAGCCAAGTAAAGCCCCCCCGGATAAACCCTT	0
Co32154_Co01a	TGCAGGCCTTATTTCTCTATTAGCTAATGGGCACAGACCAGCTGCAGTAGTTACCTCATTTATTAGCTTACCCA	0
Co33307_Co01a	TGCAGGCCTAAGCTCTTATGGCCCATAACATTATTGCGGCACTACATTAGAACATGTTCATAGTTGCAATAGTT	0
Co33885_Co01a	TGCAGGATCGTCTGGGGGGGAGCTGAGGAGTATTTCTGTCTGTAATAAATCCCTTTTCGTGTGGAATAACTCAT	0
Co33902_Co01a	TGCAGGAAGGGTTGAGATTGCCTGCAATGACAACAAACTCAGTCCGATGACGCTGTGACACACTGCCCCAGACC	0
Co33940_Co01a	TGCAGGAGTAGATTGTGGGAAGAATATGTAATATGTACAGGCAAAGTTCGATGTTTGAACTCAAGTGGTCTATC	0
Co34040_Co01a	TGCAGGAGCTCAGTCTCTTTGATGCTTTGTGGGATTCATTAGAACAGGTCATGGTTTCTAGAAATAACCTAATC	0
Co34051_Co01a	TGCAGGAGTGAGTCACAAATGTTATGTTTTCAGAGAACAACAGGGTGTTGTGTAAGGTCACGCTAAGGTTCTTT	0
Co34301_Co01a	TGCAGGGATGTCCTTGTCCCATCGCGCTCTAGCAACTCCTGTAGCGGTCCGGGCGGATGCACGCTGACACGATT	0
Co34366_Co01a	TGCAGGCAGTTAGAGAGGCAGTTATAGCACTCCGGTCCCCTCAGGACCCGAAGAACAGGGGAAGTAGGCCGAAC	0
Co35086_Co01a	TGCAGGTTCCTTTCAGGACAATGCAACAACAATAAGAAATACTACAAGATCAGAATGGTTCAGTAAAATAGAAT	0
Co35182_Co01a	TGCAGGCAGGCCCCTGGGAACAGCCAGTCCCCTGTGTCGTGAACACAAGTAATGAGAAACCAGTGAGAAAGCCC	0
Co35300_Co01a	TGCAGGCTGACTTCGGGTGTCAGTTGAACAGTGTTTCCTCCGACACATTGGTGCAGCTAGCTTCCGGTGTTAAG	0
Co36825_Co01a	TGCAGGAACGAGTACTGCTTTTAAGTTTGCAGAGAACACCAAAGTTCTTTGCATTCGTGGAGGGGGACCCCGTG	0
Co37156_Co01a	TGCAGGCTCCTGCACGTCATCTCTAGCTGACACCTTTGATAACAGTTATTGTGTGTATTTAAAGCCTGCACAAG	0
Co37745_Co01a	TGCAGGGTAAATACCAGCAATTATATAAATATAACATTGAATTTGAAACCTTCTCAGTAGACTGGGCTGTGCCA	0
Co38064_Co01a	TGCAGGTCAGGTATTTCGGGTGTGATTACTAAGTTTAGATAGTCTTGCCAGCTGACTTACAAATGTAAATATTG	0
Co38085_Co01a	TGCAGGCGCCTGGCCCGCCACAAGGAGTCACTAGAGTGTAATGAGCCAATTAAAGCCCCCCCAGCCAAACCTTC	0
Co38127_Co01a	TGCAGGAGGTCACTGAGTCCGAGGTGCTCTTTAAACTTGACCCCAAAAAAACATCTGGGTCAGATGGTTTAGAC	0
Co38613_Co01a	TGCAGGGAGAAACTTTGTAGCGGGGCAGGGGAAAAAGGGGGGAAAAGAGGGATGCACATCGGGGCTAGTTGCAT	0
Co38882_Co01a	TGCAGGCTGACTGTGGTCGTCAGTTGAACGGTGTTTCCTCATATTGGTGCAGCTGGCTGCCAGGTTAAGCGGGC	0
Co38959_Co01a	TGCAGGGTGCAGCCAAGTCCCCATCCAAACACACCAACTGCAGCTGATTTTAGCCAGTCCCGGAGGATGATTAA	0
Co39077_Co01a	TGCAGGACAACTACAAGAGGAACATAGGCACCACTGAGGACTTTACCCCCCAGCAGCTGGCTGAGTAGAACGCC	0
Co39093_Co01a	TGCAGGCAGAGGAGGGTCGTTAGTGATTGGAGTCACCTAAACTGCCACTAATCACTTCTCTCTCTCTCCGCTCC	0
Co39605_Co01a	TGCAGGCCCCGTTGTGTCGGAATCTTCTTCTTCTATGGTATATTGGCAATGGTATATCGCCACCTACTGTGCGG	0
Co39633_Co01a	TGCAGGCTGACCTTGGACGCCAGTTGAACAGTGTTTCCTCCGACACATTGGTGTGGCTGACTTCTGGGTTAGGC	0
Co39725_Co01a	TGCAGGGTGGGGGAGGGTACGGTCAAATGTCACCATGACAACCACACATATCCCTCCATAATGAACAGAAATCC	0
Co40391_Co01a	TGCAGGTAGAAAATATCCAGATAAAAATAAATATCCCATAAATCAAAATGGCTATGCATGACCTGTCTGCAAGG	0
Co40537_Co01a	TGCAGGCTCCATTCACATTTCTCACTTCGGACTTTATCACTTCTGCCCAGTTTTCTCCTCCAGGGGGGAAAGAG	0
Co40794_Co01a	TGCAGGCTGCCTCGTCGTTGTTGTTGATCAAGCCCACTGTCTTCTGCAAACTTGATGATTGAGTTGGAGGCGTG	0
Co41241_Co01a	TGCAGGGAGTTCCTGAAGCAGAGGTCCTTTCAGTACTAGAGGTTGGCTCCGCCCCTAACGGAAGAGGAGAGTCC	0
Co41242_Co01a	TGCAGGAGAAGAAACATTACATAGGAATGTTTCCACAGTGAAGTGAATCTGAATAGTATACTGTACACATTGAC	0
Co41282_Co01a	TGCAGGCAGATGAGACCATTTTGAAATAAGAAAGTTGAGAGGCATTCTTCTAGACAGAACTTTTTACAGGTCCA	0
Co41436_Co01a	TGCAGGTTCTCACTAGCAAACCACCTCACATACACCACTTTCCCATATATAAAATAACCGCTCCTAGGCTAATT	0
Co41993_Co01a	TGCAGGAAGATATCTGCAGGGAGGATGCTGGCTATTCCAGCTAGGAAGAAAATTTAGTACCATGACAAATAACT	0
Co42222_Co01a	TGCAGGCTTTCAGTGTAGTGTTATCCCAGTAATATATCTCAGATTGCACTCTACCAAGTTTTGCTCTACACACG	0
Co42533_Co01a	TGCAGGATATACATTTAGAGGTGTGTATGTGTGTGGAGACACTGATTCAGATGGGCATGTCAAAGATAACAATA	0
Co42945_Co01a	TGCAGGCATAAAAGGGCCAAATCCATCAATAATCACTCATATCTAAAGTATTTATGAGATCAATAAACAGTGTA	0
Co43046_Co01a	TGCAGGCATTGCCTGCACTGCTTTGTCGGCCGCCTGGCCCCCCGCCCACCCTCCACCACTTAATGGCCCTGATC	0
Co43078_Co01a	TGCAGGCCTGTTTGAGGGACAACCAGACAGAATATATCAGAATTCTTGGACTTCAGCTAAGACCCTCCTCTCCA	0
Co43164_Co01a	TGCAGGTAAAAATAAGCATTATTGTCGGTGTGCTTTTGCTTGTTTTGTAGGTTTTCTTATTACTTAATTTGACC	0
Co43213_Co01a	TGCAGGTTCAGAAATTCCTCTCCAACCTCATCTGTATTTGGGAGGAGGTCAACCAAGTACAAACAAGACAACAT	0
Co43755_Co01a	TGCAGGAACTTGATGATCTGATATGTACCTAAATGCATTCGAAACCTGTAATACTCAGAAATACACAAAAATAA	0
Co44398_Co01a	TGCAGGGCCATGAAGGCAGCATATTTTGGGTTTTTTATTTAACTAAGCAAGTCGGATAAAAACACATTCTTATT	0
Co44465_Co01a	TGCAGGAACTGTACCTGTCTAAGTATTTTGTGTTTTTCTTCATGTATTGGGTCAGGCCAGGGTGTGGCATGGAG	0
Co44807_Co01a	TGCAGGAAGCATAGAGCACTCTCCATAGGCAGAGGACATCAAGATCCAACACATGCACGGCACACACTTTAAAC	0
Co44938_Co01a	TGCAGGACTTTTCACAGACTTTACTTCACAACCAGACCAACCATTCCACTATTGGAGTGTTCTTAGCATCATTC	0
Co45014_Co01a	TGCAGGACTACCAATCACGGCCGAATGTAATTTAGCCTGGATACTGATAGATTATTCACTAGTTATGCATAACA	0
Co45112_Co01a	TGCAGGGAAGAGAAGGGAAAAGTTTTTCAGGAACTGTTTATCACAGTGTTGTAAACAGAGAAGGACTAACCCAC	0
Co45182_Co01a	TGCAGGAGCTTCGGGTCAACAAGGCCGACGAGCCTGCCGCCTCCAGCAGCAGCAATGGCGATAGGCCAGAGAAA	0
Co45209_Co01a	TGCAGGCAGTCACTGAGTCCGATGTGCTAAAGGAGCTCCTGAACCTTGACTCCAAAAAACCATCTGGGTCCAGT	0
Co45747_Co01a	TGCAGGCTGCCATCTTTTTATTTGTTGGCTTTACATATTTGGCAATAGAAGCCACTCTTAGATTAGTCTAATAT	0
Co45956_Co01a	TGCAGGGGGCGTGAGGGGACAGGAGAGGGACATTATGGGCAAAGCTAGGAGGCTGCAGGTACAACAGTACTAGG	0
Co46320_Co01a	TGCAGGAAAAGGCTACTACAGCAGCAAACATTGTCACTGATGCTCCCTCTACCTGATTTCTTCTATGAAAACTA	0
Co46400_Co01a	TGCAGGCGTCCAGCCCGTCACAAGGAGTCGCTAGAGTGCGATGAGCCAAGTAAAGCACCCCGGCCAAACCCTCC	0
Co47052_Co01a	TGCAGGCTGCAATGTTTTTATTTGTTGTCTTTATGTAGGTTATTACAATAGTAGTTACTTTTTAGGTTTATCAT	0
Co47589_Co01a	TGCAGGGGTTTCTTTTTGGAATGTGGTCAAAAAATCTCTTTATTACGGAGAAACCGCTCTCCATCTTTACAACC	0
Co48294_Co01a	TGCAGGTTCAGCTGTACAGTCAGTTTAATTCAATTCAAAGGGCTTTATTGGCATGGGAAACATATGTTAACATT	0
Co48333_Co01a	TGCAGGAGTCTAGTGTGTGATGGGGAGAAAGGTCTCCTCACTCGTCTCCTCACTGTCATGAAGAAGGAGCCTCT	0
Co48358_Co01a	TGCAGGGCGCGCTGCAAAGGATTCTAAGAGAGGACGACTCGGGAGCGGACGAGGGCGGGGCCACGGCCAAACAG	0
Co48408_Co01a	TGCAGGAACAAGCACCTGATGACTGAAAAAACAACTTCAGGAACTTGTGTAAACCAACTCAGGAACAACACATA	0
Co48754_Co01a	TGCAGGAATTGCTCCTAACCAACAAGACCAAAGGTGTATTTTAGGACAGTCTTTCTCCCAAATATGGATACTAG	0
Co48938_Co01a	TGCAGGTTATACATCGTCAAAATCTGTGGTCAATGTGTAGCGCTTGTGGGGAAAACCAACTATCCGAAAAAAAA	0
Co49076_Co01a	TGCAGGTAACGAATCATGCTTTCAAGGACTCCACATCCCCTTGACTACCCTTGGAGATGCTCTATGCCCTGGAA	0
Co49387_Co01a	TGCAGGAACCCCAAGAGATAATAACAGATGGAAAGAAGGATAACCACCAGAGAATTACAATAAATAACCACCAT	0
Co49873_Co01a	TGCAGGTGGGCGATCGAGGCCATATTTTCTGTAAAAACTAAATGTCAGATTACAGCAACAAAGTGCACAGAAAC	0
Co49962_Co01a	TGCAGGAAAACATATGGTCTGCCAAGTGCTTCAATTGGAATTTTAAAAAATGTAATTTTTACAGTAACTTACAT	0
Co50000_Co01a	TGCAGGTCCAAGATTGTTATTTGTTCTTAATTCACTAGTTGTTTTTTAGATTATAGCCTTTCAATTAGTAATAG	0
Co50029_Co01a	TGCAGGTAAAGCACATGTTGCAGAATTGACACTGACAAGTCGCTTCCCTCTAGCCAAGCTTTGAGAATACTTTT	0
Co50104_Co01a	TGCAGGAGGCCTTTTGCCTTCTGGTAGTCAGTCATTGGAAATAAGAATATGTTCTTAACTGACTTGCCTAGTAA	0
Co50504_Co01a	TGCAGGGGGAGCCAAACACCTTTAGAAGACGTTCAGAGACTGAACCTCTTCAGTGGCTTTTAAGATCCCCCAAC	0
Co50508_Co01a	TGCAGGCGCACAAAGTCAGCAGCACAGTGGGTCAATTGCGGCAACAACTAAGAGCGTTGAAGCGCGAGGCTGGG	0
Co50859_Co01a	TGCAGGTCTGGAGCGGGGGGGGTGTCTTCCCTCTGGGTGGAGAAACACGGCCAGCTGCCGGAGGCTCCAGGAGT	0
Co50897_Co01a	TGCAGGCCGACTTCAGTCGTCCGTTGAACGGTGTTTCCTCCGACACATTGGTGTTTCGGAGGACGCATGACTCG	0
Co51354_Co01a	TGCAGGCGGTCATGGGCAGTGAGGACTGTGTGTCGGCCCTGCTGGAGCATGGTGCTTCGGCTCTGTGCAGGGAT	0
Co51357_Co01a	TGCAGGGGAGGTTCACAGATCGTGACTACTAGGCCATTTTGTACTGTACATGTACGACTATGTCTATGATTATG	0
Co52454_Co01a	TGCAGGAGTAAACAACACCATCTTGTCAAACTGACAAACCTTTTTCCTAGTTTATCTTCTATTTAGGAGAATCA	0
Co53558_Co01a	TGCAGGGTTGAAATATGCTATCTCCTTTGTTTACTGCTGGTGCAGATGGTGCAGGCCGAAAAGCATTTAAAAAA	0
Co53802_Co01a	TGCAGGGGTAGGGTAGAGGATAAATCAGGTGAAATCCATTCCCATGACCCCCTCCAGGAGGACCAGAACGTGTT	0
Co53881_Co01a	TGCAGGAGTCCAGATGGAACTTCCTCTTTGCCTTCCTGGCCTTGCCTGCCTTGCTGCAGCTCTGTGTGCTGCCC	0
Co54129_Co01a	TGCAGGAGGCCTTTTGCATTTTGGTACGCCGTCATTGTAAATAATCATTTGTTCTTACCTTACTTGCCTAGTTA	0
Co54425_Co01a	TGCAGGCACTTGGAAGTAAAACTTGAAAAGGGAACAGCACAAAAATACTATGCTACTGGCATTATTTTACAAAA	0
Co54786_Co01a	TGCAGGTGTGTGCCCCTCCTTATCCCACTTCTTCTTAGATCACTAATGAGGGAGATCATGGAGGGTCAACTCTG	0
Co55062_Co01a	TGCAGGCATCAGGAAGGAGACGGTATAAAGGTGTAGGGAAAGAGTTCTTAAAGAAAGAAAGAAACTTCCATTTA	0
Co55098_Co01a	TGCAGGTGCCATCAACCAGCCTACTGTACATACCATCTGTGAGTGAGCTGTGAGGATTGATGAGAGAGGGAGAG	0
Co55178_Co01a	TGCAGGCACCCGGCCCGCCACTAGAAGTCAGGATGAGCCAAGTAAAGCCTCCCCGGCCAAACCCTCACCTAACA	0
Co55390_Co01a	TGCAGGTAGTTATTCACTGTGCTACAGGTCAGTTGGGAGGAGCCAGCAGGTAAATACAAAGCAGGATAAGGACA	0
Co55945_Co01a	TGCAGGAGGTAACACAATTAGCTACATACCTCTGTGCTAGACAACATGTCGAGTATGCATCACATCACGGTACG	0
Co56095_Co01a	TGCAGGGTTGAAATATGCTACTCTCTTTGTTTACTGTTGTGCTGTCATCAGATAATGCTTTCGCTTTCGCCGAA	0
Co56359_Co01a	TGCAGGACAGACATAGCAAGATATAATTTTTAGTTGTTCATTCCACTGTATGTGTGGGAGGATTTCAAGGTTGT	0
Co56688_Co01a	TGCAGGGGGAGATATACATTTAAATATCACCATAGAGATGTATAGAGATCTCAACTTTGTATCTGTGCCATTAT	0
Co56710_Co01a	TGCAGGAGAAGCTGGAGTCGGCCATGAGGCTGGTGTGTAACCTGTCTGGACAGCTCACGGAACTCAAGGAGCAG	0
Co57189_Co01a	TGCAGGCGCCCGGCCCGCCACAAGGATTCGCTAGAGTGCAAAGAGTCATGTAAAGCCCCACCGGGCAAACCCTC	0
Co57190_Co01a	TGCAGGGCTCCACTCCTCTACACCTGCAGTTCTTCCCTCCTCTACACCTGCAGTTCTCCACTCCGCAATATAAC	0
Co57477_Co01a	TGCAGGAGGAGAAATATGTATGTCAAAATTTTTTGAAATTGAATGGTCTTCTTGACAAAGGAATGAGCCACCCT	0
Co57612_Co01a	TGCAGGGAGGAGGTTAGTGAACTGGCAGTGTGGTGCCAGAATAACAACCTCTCCCTCAAAATCAGTAAGACCAA	0
Co57825_Co01a	TGCAGGGGGACACACAGGAAGTTAAAATGTTAACACGCACACCACCATGCGTCTTTGTGGTTTACCCTGTGAGT	0
Co58065_Co01a	TGCAGGGAGGAGGTCAGAGACCTGGCCATGTGGTGCCAGGACAACAACCTCCCCTTCCACATGATCAAGACAAA	0
Co58086_Co01a	TGCAGGCTGACTTCGGTCATTAGTTGAATGGTGTTTCCTCTGATACATGCTTCCGGGTTAAGCGGATGGGGTGT	0
Co58237_Co01a	TGCAGGGGCAGTGATGTTAGGTGGGGGGCTGAAGCCTCCTGCTGCAGCCTGTTGCTGCTGCATTAGCATCATCA	0
Co58809_Co01a	TGCAGGCAGTCACTGAGTCCGAGGTGCTAAAGGATCTCCTGAAACTTGACCAAAAAAAAAAATCTGGGACAGAT	0
Co59177_Co01a	TGCAGGGAGGAGACAGAGAGACAGGTGTTAGGAGGCACCTGAAGGACCGGGCTGTGGGGGAGCACTGGAGCTCT	0
Co59596_Co01a	TGCAGGGGCTCATTACAGATCATGTATACCTGCAGTTATACACCCGACTGCAGCTTCTGACTGACAGGTTGATT	0
Co59832_Co01a	TGCAGGCCTGGCTGCGGGCAAAGTGGCCTCATCTCTTCCTCACTAAGGAGGGAGAAATACAGTGAATACTACAT	0
Co59838_Co01a	TGCAGGGGGGAGAAGGAGGGCTTAGAACATGAGACAGAGGTGCTCTGTTCTGCTCCCCTGAGGGGCTGCAGCGT	0
Co59954_Co01a	TGCAGGATGAGGTAAAACAGTATTTCATACTGCCATGGTGTCAAGCCCTGACCAAGTCATCCCTCAGAAGTATC	0
Co60048_Co01a	TGCAGGGTTTGCAAATACAGAGTTGGCTAATACTTTCTTTTCTACTCCTATTTCAGCATTTACAGAGAAATATG	0
Co60706_Co01a	TGCAGGAATGGAGTAGACTACAGCAACACAGCTGGTGTGATATGCTCAGAATTTGTGGATCATGGGTCATGTCT	0
Co61007_Co01a	TGCAGGGACACGTGAAGGGACAGCTGCCGGAGGGTCTCCTGCAGACACTGGGAGAATCCCTGCGAGTAGTTAGG	0
Co61301_Co01a	TGCAGGTGTGTTTTAGTGAGGAGGTTGTAGTCGTATGTCAAGCTGATTCTTATGATGTTCTGTCGTACTCCAGG	0
Co61392_Co01a	TGCAGGATGCTCGGACGCCCATGGAGGGAGGTGGAGAGGGATGCAGGTGGGGGCCAGAGACCCTCTATCCATGC	0
Co61430_Co01a	TGCAGGAGCATCGGGAGGTGTTGGGGCGTGGTGTAGGGACTCTTGGATGGATGCTTGGATTTTCCACTGTATGG	0
Co61562_Co01a	TGCAGGTGTCGACCATTTCCCCCATTATCCCCTGTGCATTTATACCTGTGTTCTCTGTTTGTCTGTTGCCAGTT	0
Co61573_Co01a	TGCAGGGGTTGGTCCCCTGTAAAACCTACCCACTGGTGCAGACTGGCCACTGCAAGATTTTCACCTGTATTTAA	0
Co61832_Co01a	TGCAGGAAGGTTATTATAGCTAAATTATGTTTTATATAAGTCAGACTTTTATAGGCAATTTGTGTCTGTTGTGG	0
Co61999_Co01a	TGCAGGTGTTTGTTAGAATCAGTGGCGTAGTGGTGCCTGGAGAAGTGGGTATTTTGCCAACATTTTTCCAAACG	0
Co62572_Co01a	TGCAGGACGGTGAGGTGCCGGAGGTCCCTCCTTCTCCTCTGGACATTGAGGGGTCCCCGGCGCACACGATACGG	0
Co62787_Co01a	TGCAGGTCTAAAGAAAGTATATATTTTACATTTCATTTATTTTATTTGATTAATATTACTGTGTTGTGTAATTC	0
Co62794_Co01a	TGCAGGGAGTTTCTGTAGCTGGAGAGCTGGAGAGAGAGAATCGCTCACTGAGGAAACATCTGAAAGAGTCATCC	0
Co62830_Co01a	TGCAGGCACCTGGCCTGTCACAAGGAGTCACTAGAGCACGGTGAGCCAAATAAAGCCTCACCGGTCAAACCCCT	0
Co63161_Co01a	TGCAGGCTCTAGTGTTATCTAATCTTAATTAACTGCCCTGTGATATTGTCAAGTCCAGCAAAGAAGGACCTAGG	0
Co63553_Co01a	TGCAGGAAGGGTGCCGTGCTGTGGCACTGGAGCCACTCAGCAAACATCAGGGCACAGATGAACTCCTGATTACA	0
Co63747_Co01a	TGCAGGAGGTGGAGGACTGGTATATGTGGCTTGGCAACGCCTTGGTGCTGGACGCCGTCATGCAGATGGCCACG	0
Co64296_Co01a	TGCAGGGGTGTCGGAGGTGCAGGGTCATGCGTAGGGCCTCTTGGACGGCTAATTGGATTTCCAACTGTACGGGT	0
Co64378_Co01a	TGCAGGTGAAGGACATCATTTGAAAGATCAGTCATTGATAGCCTACAAGGTTTCTGGTAAGTTCTTGTCTGATA	0
Co64516_Co01a	TGCAGGTTGGCATTTTATGTCATGAATCTTGTTCTGGTGGCAGCTCTGCAGAGCGGTCACTAGCTGGCACAGCC	0
Co64594_Co01a	TGCAGGAATATTACAGACAGCCTGAGCCCGCCCTCCGTCTCAGCCAAACCATAAGTGGTTTTTATAAACCTAAA	0
Co64805_Co01a	TGCAGGATATACTGGGATCAGACGGGGGCGGGGCCAAACTGGCGCGTGCCCCTCCCTGCTCTGAGGTCAGTTGA	0
Co64928_Co01a	TGCAGGCTGACCCCGGTAGCCAGTTGAACGGTGTTTCCACCAACACATTGGTGAGGCTGGTGGTGTTTTAACAA	0
Co65157_Co01a	TGCAGGAAATATCCAGCACTAAGACATATACTACTACAAGATGGCTGTGTCCTGTGTGTGTGTGTGTGTGTGTG	0
Co65258_Co01a	TGCAGGTAAGCGGAGAGAGAGAGTCTGTCGGGGGTCTCTGCACTTGCATGTCCTTGAAGTACCCCTGCGGTGAG	0
Co65626_Co01a	TGCAGGCAATTATTTTATAAAGACTTCCATATGCCATTGGAACAATTAACATTTTTCTCTCGTGTTCTATTAGT	0
Co66015_Co01a	TGCAGGAGAATGGTGGGGTTGTGAGATCAGATTACTGGGTGTTTGTGGATATATGAAGGTGAGCTTGAGAGCTG	0
Co66833_Co01a	TGCAGGCACCCGGACTACCATAAGAGCGTGATGAGGCAAGTAAAGCCTCCCGGCCAAACCCTCCCATAACCCGG	0
Co67246_Co01a	TGCAGGCTATTTCAGTCAGGAGATCTGCTCTACCACCAAAACAAACGAATCTAATCTAACCTTAAAGATATTAA	0
Co67579_Co01a	TGCAGGCGCTACACAAAACGCAGGAAAAAAAACAAATCATGCCTTACCTTTGACAAGCTTCTTTTGTTGGCGCA	0
Co68781_Co01a	TGCAGGGATACCACCCTCACATCGACCAGCTGGTGTACCTGTCCATTCGGTTGGATAACCTGCTGGTCACCCAC	0
Co69037_Co01a	TGCAGGCAATCAAACACAATATTGCTGCTAGAGATTGAGAGGGAAGCACACACACACTCACAAATTCACACACA	0
Co69894_Co01a	TGCAGGGGAGTATAGGTGGTGTTAGTGTTCACTTTGTCAATAATTGTTGCTAGTGTATTTATTTACTTACTGTG	0
Co69962_Co01a	TGCAGGGACGGGGGCTGGGATTAAAAATGTAAAACTCAAATATAAATATAGGACAAAACACACATCGCAACAAG	0
Co00438_Co01b	TGCAGGCGTCACTTTACCCACAACACTATTATAGCTTAGCTTCCATACAACATACTGCATCTAACGAAGGGGAG	0
Co00459_Co01b	TGCAGGTGAAGAAGCCGGTGTGGGGGTCCTGGGCTGGCGTGGTTACACGGTTACACATACTGCCAAATTCTCTA	0
Co00637_Co01b	TGCAGGTGGCTCTTCACAAAGTGCCTCAGAGCAGCAACTGGACGGACAGTTGAAAACCACCTGGTTATTCCATC	0
Co01822_Co01b	TGCAGGAAAGGTACCACATGAGGGAGGAGGATGTCTTCCCTGAAACGCACAGCATTGAGATTGCCTGTGCGTTG	0
Co01949_Co01b	TGCAGGATGACATTCATTTAGGATGCTTCTCAAATGGCACCCTACCACTACATCTGACCCCTATTCCCTCTATA	0
Co02713_Co01b	TGCAGGGCCTCTAATATGGCGTTTCGCTCCTATCAACTAAAAACAAGAAGAAGTGGCTCCAGTGAGCACACTGA	0
Co04226_Co01b	TGCAGGTGCGCGGCTAGTTCCGTATTTGTTTTCTAGTTACTAAGCGCGCACACCTGCTGGATATTGAAGGCGTT	0
Co05763_Co01b	TGCAGGTGTGGTGGTCTCCGGGGCAACCTGAGGCTCCTCATCCTCTTCATAGTCCAAGAGCTCGTTGTCAACGT	0
Co09648_Co01b	TGCAGGTGAAGAAGCCGTGGAGGTCCTTGGCTGGCATGGTAACACGGTCTGCTGTTGTGAGGCCGGTTGGACGT	0
Co13027_Co01b	TGCAGGCTGATGTCGTCTTCAGTTGAACGGTGTTTCCTCCAACAAATTGGTGCAGCTGGCATCCGGGTTGAAGT	0
Co13351_Co01b	TGCAGGCCATAACAGCTGAATAACTAGGCTACCACGGGCTAACACTTCACTGTGTTCCCAAAAGTGTACCAGGA	0
Co14978_Co01b	TGCAGGTACCACGTTCATTTGTACAAAAAATAGTACGCAAGTATAAACACTATGGGTCCACGCAGCCCTCAGAC	0
Co16038_Co01b	TGCAGGCGACGTGCAGATGTTTCATTTCTCTATCATGCTCTCTTGGCTGAAACCAGCGCAATTTCCTACTATTT	0
Co18115_Co01b	TGCAGGGAGGGGGAAGTACTTTGCGGCAAAGTGAGACCCACACAGGAGGCGCTCTGTCTTGGCCGCGAGGCTGA	0
Co18683_Co01b	TGCAGGCTCACTAAGATGTGATGGCTTACCTCGGATTCCAAACCTGCAACACAAAAAAAAGCACAGAGGGAAGA	0
Co19767_Co01b	TGCAGGAATGGTTGAGCTAACGTAGGCTAATGTGATTAGCATGAGGTTGTAAGTAACAAGAACATTTACCAGGA	0
Co19894_Co01b	TGCAGGGACAGAGGGACATCTTGTTAATAGGGTCTCTGTTCTCTTGGATTGAAAATGTATTTTGAGGTATCATG	0
Co22062_Co01b	TGCAGGAAGACGTCCCGGGGCAGACTTTGCCAACTTAAGAGACTGTGCATGGCAGAACCGTCTCCAAACAACGA	0
Co24571_Co01b	TGCAGGAAATATCCAGGACACCTGATTTAACGCCATCTGTAGATATAAATTGAGTTCTATCTGTCTAGAAATGA	0
Co25229_Co01b	TGCAGGAAGGGTACCACATGAGGGAGGTGGTTGTCTTCCCTGTAATGCACAGCGTTGAAATTGCCTTGAAATTG	0
Co25312_Co01b	TGCAGGAGCGTGTGCTGAGATAAGGCAGGGCTTTACCTAGCAAAGACTTATAGATGACTTGGAGCCAGTTGGTT	0
Co25333_Co01b	TGCAGGACATGATAAGATGCAGAATGTACTCCAGTGCTTGCAGTTGCTATGGAAATTGAGTTTCCGAAATACTG	0
Co25623_Co01b	TGCAGGTCTAATGCAGCTCCTTAATAACTGATTCTTAGAAACGCTCTCTCAATCCTAATTATGAGGGCTTGGAA	0
Co27076_Co01b	TGCAGGAGGGAAAAGTTTGATGTTAGGAGTAGCAGGATGATGTCATTACCAATTACATTTACTTCAGGCGCCCC	0
Co27332_Co01b	TGCAGGTAACTATGCTGAATTGTTATGTGTTGTTTCTGGCTTGAGTAGCTTTATATGTATTTTAATAATCAAAT	0
Co28500_Co01b	TGCAGGCTGTAAAAGGACGGCTTCGTATTATGTTACGGCTGTGCTTGAGCCCAAGAAGCCTGTGGAAAACCCCT	0
Co29557_Co01b	TGCAGGTAAGTGAACATAGTAGTGAAGAAAAGATTGTGCTGCTAGAATAATCTCTGGCTGTCCTAATATAGACA	0
Co29676_Co01b	TGCAGGTCCGGGATGCCCAACTGGCCCCTTCCTGCCCTGTGATCCCTGTAAATAATAATAATAATATGTTTACA	0
Co30684_Co01b	TGCAGGAATAGGAAATTATAATTATTTTATGGATTATAATTCATGGAAAAACATTTGTTGGGGTTGATACATGT	0
Co31720_Co01b	TGCAGGCTGACTTCGGTCTTCAGTTGTGCTGTGTTTCCTCCTACACATTGCTGCAGCTGGCTTCTGGGTTAAGC	0
Co31995_Co01b	TGCAGGAGGTATTTTCCAAGACCCGCGCCACCTGTCTTCCGCCTCATTGCCCCTAGGACTGTGCCATCAACCTG	0
Co33262_Co01b	TGCAGGGACGTTGGCTGGGATTAAAAATATAAACAGATTAAATCCAAATATATGACTAGCTAGTATTTACTGAT	0
Co34056_Co01b	TGCAGGAAGCTTTTGCCTTTCATCTCTAGCTGACAAAGCTACCGTTCACCAGCGTGATTAAAAACCTTTGCCCA	0
Co34968_Co01b	TGCAGGCGCACTGGCCCACCACAAGGAGTCGCTAGAGCGCGATGAGCCATGTAAAAACCGACCAAAACCTCCCC	0
Co35963_Co01b	TGCAGGGACGGAGGCTAGGAATAAAAAACAATACCTATAAATATATGACAAAACACACATCACAACAAGAGACA	0
Co38766_Co01b	TGCAGGACTTTTTACCACATTCAATATATAAAAAATTGTATGTTTGTGACAGCCGTTTCACAGACTCTCCTTAC	0
Co38790_Co01b	TGCAGGTAACCAAAACCAACACGCTGTTAATTTGGATCATTAAAAAACAAAGTCGCTAGAGGGAACTCCGGTCT	0
Co40705_Co01b	TGCAGGCTGACTTTGATCGTCAGCGGAGCTGTGTTTCCTCCGACACATTGGTGGAGCTGGCTTCCGGGTTAAGC	0
Co41563_Co01b	TGCAGGCCGAATGCCAATGGTCTATTAAAGAGTGGCAAGCACAGTCACCGGATCTCAACCCTATTGAGCTGTTG	0
Co41997_Co01b	TGCAGGAAGAGAGACTGTTAGGGTAGATTACTAGTACCCTATAGACCTGTAAGAAGAGAGCCTGCTAGGGTAGA	0
Co42004_Co01b	TGCAGGGCCAGAGCCAAAGCCAGGTAGAGAAGACTACTACCTCCCCATTGGGAGTTTGCAAGATGGCACTGACA	0
Co42160_Co01b	TGCAGGACCATCAGAGACCAGCCACCCGGACAGCTGACGAAACTGAGTATTTCTGTCTGTAATGTAGCCCTTTT	0
Co42924_Co01b	TGCAGGCCTCTATAAATCTCTATCGTCCTCTCTCCATACTTCTCACAATTTCCCTCTAACCGTTACCATCTCTC	0
Co44279_Co01b	TGCAGGCGCCCGGCCTGCAACAAGGAGTCACTAGAGCGCGATGAGCCAAGTAAAGCCCCCCTCGCCGGCTAAAC	0
Co44343_Co01b	TGCAGGCGCCCGGCCCTCCACAAGGAGTCTCTAAAGCGCGATGAGCCAAGTAAAGCCCCCCATGCCAAACCCTC	0
Co44944_Co01b	TGCAGGATGTCAGCTGGCGTAACAGAGACGTACACAGAGGTGAGCTATGCAATGCGTCGATACAGAACACTACA	0
Co45675_Co01b	TGCAGGGCTCCAGTAGTGCCTGCAGATTCTGCAGTTTCTCCAGTTCAGCTGGGCCAGAGAATCTCAGTGGTTGT	0
Co47649_Co01b	TGCAGGCTGACTTCGGTCGTCAGCTGAACGGTATTTCCTCCAATACATGGGTGTAGCTGGCTTCCGGGTTAAGG	0
Co48216_Co01b	TGCAGGAGGAGAGGAGCGAGGGCTGTCGGTGTTTCACAATATGATGCGGTGACATCTGTTAGCTATGGTCATCG	0
Co48243_Co01b	TGCAGGTCCCGGTGCTCAGGCTGTGCTCCAGTGCACATGTACTAATGGACTTCTGAAACCGGACCTAGCAAGAT	0
Co49093_Co01b	TGCAGGCGCCCGGCACACCACAAGGAGTCGCAAGAGCACGATGAGCCAAGTAAAGCCCCACCGGTCAAACCCTC	0
Co49600_Co01b	TGCAGGGCGGCTATCATTATCATCCCTAACTGGATATATACGGAGTGCTAGACAAATGCGCACACCAAACAGAC	0
Co50342_Co01b	TGCAGGAAAATTTAACACTCTGCACCTTATTGTGACGTTGTATTGATAACGACCTATAGACCGGTTGTGCTGAG	0
Co50516_Co01b	TGCAGGGGTGCAAGGATCCCCAGTTAAAGGGACTGTTAATTATTTTGATGTAATATCATCACCTCTTTAAGAGC	0
Co51028_Co01b	TGCAGGACAACTACACCTGAAGTCACACGAAGGCCAAAAAGATCATCAAGGACAACAACCACCCGAGCCACTGC	0
Co51899_Co01b	TGCAGGTCTTTCTACATTGTAAGATTATGTATATCTCTAGCTTTCCCCTCACTGCTGTGCCTGTCTGACTGAAG	0
Co51940_Co01b	TGCAGGGAGAAACTTTGTAGTGGGGCGGGGAAGAAAGAGGGAGGAGTATCAGGCCTAGTCGCATTAGTTGGGGT	0
Co51943_Co01b	TGCAGGCTCACTATCTGTATGGAGGTGTTGGCAAAAATAATTTACATAAATTTTTTTGCAGACAGTTCATAGTT	0
Co53609_Co01b	TGCAGGCAAGAAGGAGGTAAAGGGCTCTTATGTCTCCATCCACAGCTCCGGTTTCCGAGACTTCCTGCTCAAAC	0
Co54755_Co01b	TGCAGGCTGACGATGAGCACAGGAAGGCTCTGGAGGCCAAAGTGTCAGCTTCTGCGGAGAAACTTGCCCAGTTC	0
Co55014_Co01b	TGCAGGAGGGTGCAAGCCACAAATCACAGGCAAGGTGACCAGCTTGCCCCTGGAGACGACTATTATGGGATTGC	0
Co55495_Co01b	TGCAGGAGCTGAAGGAGCCGTCGGCTTCACGAGGGACCCTGAGGGCCAATGTCATGGGGTCGGCCAGGGTTTTG	0
Co58691_Co01b	TGCAGGCTTGGTTTCCTCTATCGTAATCACCCCAGCTGCCAAACTAACCCTGATTCAGATGACCATCCTACCCA	0
Co62146_Co01b	TGCAGGCAGCCAGCTGTTTCCTAAGGAAACTGCCCCCCTCCACCCTTCCACCTCCCCTACAGCAAAAGAAACCC	0
Co62560_Co01b	TGCAGGTAGCAATGTTATTATTTGTTGGCTTTATATAGGCTATTTTCTACAGAGTTGACAATGGCAATAGAAGT	0
Co62569_Co01b	TGCAGGGCCCAGGGTAAATATGTTTATTTTCATGATGAATTAGTTCCATATTAGTGTCGTCATCCTTAGTACAG	0
Co67842_Co01b	TGCAGGGGGCAGCAGCAAGGCAAAGAGTGAGACCAACGTTCTGGGGCAACTCTACAGGGTTAGTTAGGGGTCAA	0
Co68713_Co01b	TGCAGGGTGAGATGGAGAAATTAGTCAGGGAATTTTTTGGTACCCTTCCCCAGATCTGTGCATCAACACAATCT	0
Co00888_Co02a	TGCAGGCTCTAGTTTTGTCTGATCTTAATTACTGTCCAGTCGTGTGGTCGAGTGCTGTCAGGAAACACCTAGTT	0
Co01936_Co02a	TGCAGGAGGGACACACACAGACAGGTCCATTACTCTCCAGAATGACACCACATGTTCCTTACTGTCTAGGTACA	0
Co02151_Co02a	TGCAGGAGGGTATCTCTCCAGGAACAGGGTTGGAGTTAAAACCTACAGTACTCTCCAGGAACAGGGTTGGAGTT	0
Co03359_Co02a	TGCAGGAAAGTATCATACAGTTTAGATTCACACAGAGGGTTTGAGAACAGATGTTTTATTTCTCTCTTTCTCTG	0
Co03635_Co02a	TGCAGGGCCAACTGCTTATGACCAGGAGAATGTTTTCAAGTCCAATAAGTAAGAAAGACCCGTCTGCTGGAGCC	0
Co03810_Co02a	TGCAGGTCCATTGGAACTGAAGAGGATCTGTATTTTATTGATGACTTAGATTGTGATGTTCATTTCCTGTTGGA	0
Co04410_Co02a	TGCAGGCTGACCTCGGTCGCCAGTTGAACAGTGTTTCCTCCGACACATTTCCACAATTCATATAGATATAGAAA	0
Co05567_Co02a	TGCAGGTCCTTTACTAAATCTCCATTGGCGTCCTGGAGAACGCCTGTGTAAACATTATTGCTGCTCCAGCTGAG	0
Co07148_Co02a	TGCAGGTCACGTCCTACATATGATGATATGAACTGTGGGTGGTTGGCTCACCCAGAAGATGTGAAGAGTGACAG	0
Co08278_Co02a	TGCAGGACAAAGTTAGTTGCTTTTGTTAATAACACGACCCATGGGTATTTGCATAAATCATTCTACTTCTGTAT	0
Co08755_Co02a	TGCAGGGGCATTGGGCTGAGGTGTTACATTTACAGTTTGTTTCAAGTCAAAAGCAAAGCTTGAAAGTGACTGAC	0
Co10096_Co02a	TGCAGGAACGCCACGAACCGCGTCTTCCGCTCCAGCAGGGGGCGACAGTGCAACACTTATTATGCCGTACACGC	0
Co11934_Co02a	TGCAGGCGACATGCAGAGGTTTCATTTCTCTCTCATGCCATCATGGCTGAAGCCAGTGCATATTCCTGCTATTT	0
Co14857_Co02a	TGCAGGCTGCAAGGTTTTTATTTGTTGGTTTTATAGGATATTTTTACATAGTCGGCAATGGTAGAAGTTACTTT	0
Co15704_Co02a	TGCAGGTGGGAGGAACAAAGAGCATTTCAGTTCTCTGTGGGATTCAGCCCTCCAAAGTGCTTTTTACAGAATCA	0
Co15710_Co02a	TGCAGGTCATATCTAGCTGACACCTTTTCTAACAGGTATTGTGCCAATTTAAAACTTGCCCAAGACAGTTGACA	0
Co15961_Co02a	TGCAGGGTAAAAGTACTGATTCATATCGTCTGATGCATTACAGGTTGAAGGTTCATGTCAGTTTGTTGAGTGTT	0
Co16656_Co02a	TGCAGGCTTGTACATAAATATTTAGTTGTCCACATCGCTCATGGCCTGAGAGAGTCCGACTATAGTGCATTCAA	0
Co17029_Co02a	TGCAGGAATAACAGTAATCAACAGTATGTCCCAAGAGAAAGAAAAAATCATTCAGAATGAGTCAGATACACTAA	0
Co18758_Co02a	TGCAGGACATGACTAGTGCTCGATTTGGAAAAAGGTTTGCAGACCTCTAAGGTTCTCTATTTCCCTGACCGGAA	0
Co18936_Co02a	TGCAGGTGCTCTATGGGATTCCCGGTCACGGCCGGTTGTGACACAGGCTGGGATCGAACCCGGTTCTGTAGTGA	0
Co19085_Co02a	TGCAGGTCTGCAATCTGGATGGACGAACAAAAAGATTGAGATCAAATTTGTCCTTGGGGTACTAGTGTAAACAA	0
Co20792_Co02a	TGCAGGGACGGGGGCTGGGATAAAAAATGTTTTTAAATAACAACTATAGGACAAAACACACATCACAACGAGAG	0
Co21761_Co02a	TGCAGGTGAAAAAGCTGGTTGTGGAGGTCCTGGGCTGGCAAGGTAACGTGTGGTTTGCGGTTGTGAGGCCGGTT	0
Co21956_Co02a	TGCAGGAAACCTGTACCCCATGATACAACCCTTGTTGCACAGAATAATACGTTGACACATCTCTACCCCCAGTC	0
Co21993_Co02a	TGCAGGGTGAAGAGAAACACCCGCACTTCCTCTGGATTTGGAGCGCTCCAGAGTCAAGCTGAGATGAGCGCACG	0
Co23067_Co02a	TGCAGGCTGACTTCGGTCACCAGATGAAAGTTGTTTCCTGTGACACATTGGTGTCGCTGGCTTCCGGGTTAAGC	0
Co23069_Co02a	TGCAGGCATATATAATCTTGTGTTTTGAATTAGTCCTGGCTGACTAGTTTAAAATATTTTTTTTAGTTGCATAA	0
Co23252_Co02a	TGCAGGTTTATACCTTTGCTGGTCAGAGCCCTGGAGTCTGTGTCTTGTGCCGTCTATTCTCAGAGTTTACGGGG	0
Co23494_Co02a	TGCAGGACACACACAGACAAGTGCACATACATCGTCCAGGGACAGAAAGGTGAACAGGTATTTGAGAGGCTGTA	0
Co24452_Co02a	TGCAGGTTGAGTGTGTCCGCCTGTCCCCAGCTCTCCCCCTCTGCGGGTGCTCTGTCTCAGTGCTCAGGCTTATA	0
Co26303_Co02a	TGCAGGGAATAACACATTTGAATGTATTTGAGGTTTAAAAGTCTTCTGAAGTTTGTTATTTCAGACTTCATTTT	0
Co26768_Co02a	TGCAGGGATTCCTAGTCTTGTATGATGTCTACTTTGATGCTAATTAACATGTTTGAATCTGAGAGTAAATAGAG	0
Co26783_Co02a	TGCAGGTCAGATTTCCTCAGGGAAGGGAGGAAGTATGCATTTTAGAACATTTGGAAGTGCCCTCCACGTTAAAA	0
Co27558_Co02a	TGCAGGCACCCGGCCCGCCACAAGGAGTCGCTGGAGCGCAATGAGCCAAGTAAAGCATCCCTGGCCAAACCCTA	0
Co28921_Co02a	TGCAGGAGGGAGTCTCTACTTTGATGTTTGCAGAGAATGAAAGGGTGTTGTCCAGGGTCAAGCCAGGGCTCTTT	0
Co31109_Co02a	TGCAGGGCAAGATTCATGACAAACATCGAGCTGCAAAAATCACCATGCCAGGTAACTGCCACAGTCAGTGTGTG	0
Co31350_Co02a	TGCAGGAATGTCCACCAGAGAATTTAATGTTTATTTCTCAACCATAAACTGCCTCCAACGTTGTTTTGGAGAAT	0
Co31986_Co02a	TGCAGGTACACACAGTCAAACACACAGGGGAGAAGCCCTACAAGTGTGAGATCTGCAGCATCAGCTTCACACAG	0
Co33222_Co02a	TGCAGGGTATTGTCTCCCAGCGTAGGCAGGCAGAGGGGTTGCCAGTTGGAGCAGAGCTGGCTCGCCAGTTGGAG	0
Co33850_Co02a	TGCAGGCGCGACACAAAACTCAGTATTTAAAATACAATTAATGCCTTACCTTTGACGAGCTTCTTTTGTCGGCA	0
Co33966_Co02a	TGCAGGTTTCCTGTGGTTCTATGTAAAGTCGGGTTTAACAGAACATTCAAATAATGTTTTTTTCTTTAATCCTT	0
Co33968_Co02a	TGCAGGGTTTCAAGCTGAAGAGATTGTGGTGTGGTTGCCATCATTTTCACTATGGCATGGTTATGTCTGGGAAA	0
Co34835_Co02a	TGCAGGCAAATGAAGGGAAGATAGACTATTGTTTTAGGGCTGTCTCATCAGGAGTGACAGTGGTTAGGAGTCAG	0
Co35382_Co02a	TGCAGGCCAAACCCTCCCTTAACCCGGGCGACACGCGGCCAATTGTGCACTGCCCCATGGGTCTCCCGGTCGCG	0
Co36056_Co02a	TGCAGGTAACGACCCCTTTTAAAAGGGAAATCTGTGATTCAAACAATAACAAAGTGTACTCCCCGCCACTTAAT	0
Co37125_Co02a	TGCAGGCCAATGTTGTGTGAGCAGAATGAGAAAAGCAAAAACACATGTCTAGCTAAATTGGTAAGGTTAAGAAT	0
Co37193_Co02a	TGCAGGAGAGAGTGAACCGGGTGGTTGTGTGTTCTGAGGGGGAGGGGAGAGGTGTTACAATATGGTATTTTAGT	0
Co37631_Co02a	TGCAGGAAATAAGGAAGAAGAATGGGACCACGTGGCGGGGCCTTCAGATCATGGTCTGTACAGCAGGCAGGTCA	0
Co38645_Co02a	TGCAGGCTGACAACGGTCGTAAGTTTAACAGTGTTTCCTCCGACACGTTGGTGCAACTGGCTTCTGGGTTAAGT	0
Co38858_Co02a	TGCAGGCTGAGCAGGGCAAGTCTGACATGGAGAAGAGGGTAAGGAAATGGGTCACACACAAACATTTTACACTT	0
Co39515_Co02a	TGCAGGCTTTGGTCTTTGTCATGTTAGCTAGCAACGTAGGTTACACTGTTATTCCTCCCAGTTCCAGACAGGGC	0
Co39788_Co02a	TGCAGGCTCCTGGTCCGCCACAAGGAGTTGCAAGAGCATAAGAGCCAAGTAATGTCCCCTCAGCCAAAAGCATC	0
Co40465_Co02a	TGCAGGAAAGGATAGGTGAGTTGGTTTTTGGCTGAGAGGAATACAGGTCGGAATAGTTCAGACCTTTACGATTC	0
Co40530_Co02a	TGCAGGAGTACTGTTGATGATGTCTGTCAAATCATAGATTCAGAGCTCTCTATCTAATATAACTCGAAGGGTTT	0
Co41278_Co02a	TGCAGGCTGTATGCATAGATACGTAGGCTATGTGTGACATTTTTAAAGGTATGTAGTTCTGTCCTTGATCAGTT	0
Co42110_Co02a	TGCAGGAAGTAAACTAAACAGAACTCCAAAACGAATGGATTTGTTTTAAAAAATGTATTACAATAGTCTTCTGT	0
Co45066_Co02a	TGCAGGTGGCAGTGAAACACGTCTCTCACTGAATCGTCTAGATCAAATATTTACATTTTAGTCATTTAACAGAT	0
Co45071_Co02a	TGCAGGGCCTGGCCATTCATTGTAATATGTAATGTTTACAACCTTACCTACCGATATAGCCTACCAACACAGAC	0
Co45231_Co02a	TGCAGGCCTCCCGAAGAAGAACAGTGGAGACTACAGGTACTCACCCAGGATTCACAGGAGATAGTGTGTTTGTC	0
Co45878_Co02a	TGCAGGGGGAGAGGAGGAGAGAAAGATTACAAGAGCACGTATTCACAACGGATAGGCACAATCTTAGGATAGAG	0
Co45966_Co02a	TGCAGGACTTTTTGCCACATTCAACATAAAAAATCTTGACCCACAGGCCAATTAGGCATTGGAAAGATCTAAAG	0
Co46375_Co02a	TGCAGGGTCAGATAATAATAATCACAGTGGTTAGAGAGGGTGCAACAGGTCAGCACCTCAGGATTAAATGTCCG	0
Co48310_Co02a	TGCAGGTATGACTTTCCAAATGCTATTGGCAGCTGCCACTGACGAGTAGAACACGTGAAATCTCTGCCTTTATT	0
Co49168_Co02a	TGCAGGGAGCCACCATTGGGAGGCATGACCATTGGGAGGCGGGACCTTTTGGAAGGGCTTCGTTCCCTGACGGA	0
Co49459_Co02a	TGCAGGATCAAACAGAAACAAACTACTATAGCAACTTCTGATCAATTTCAAATTGATATCTAGCCACTATCTCT	0
Co49622_Co02a	TGCAGGAAGAGAGGAGAGGAGAGTGATCGAGGGAACATCAAGGGAAGACAGTAGGAAGAAAAGAGCAATAGAAG	0
Co50417_Co02a	TGCAGGCACCCGGCACGACACAAGCAGTCACCTGAGTGCGATGAGCCAAGTAAAGCTCCCACCAGCCAAACCTT	0
Co51195_Co02a	TGCAGGTGGGGTCACCAGCCTCTTTGGTAGGGGGTACTGGAAGTTAGATCGGGATGTGCTGGAGGAGCAGGCTT	0
Co51833_Co02a	TGCAGGCCAGGCAACTCATCAATGTCGTAGGTTGTCACAGCCCCCGATCATTTACAGAGTCAACCACAAGACTT	0
Co52786_Co02a	TGCAGGCATCAAGTAAAGTGTTACTCAATGTTTATTACAAAATGCAACATTCAATTTTGGCTAAGGGTTCCTTA	0
Co52859_Co02a	TGCAGGCAATTGTTGCATCTTATTTCAATGTATACTTTCTAAATGTAAAAAAAAATAATTGCTGGACAAGTTCA	0
Co53605_Co02a	TGCAGGAAATTCCTTTTATGAGGCGGCAGTGAGATGCTTTATGACCGATGGACAAGTGCACGCTAGATATATAT	0
Co53683_Co02a	TGCAGGTCCCTATAGGTGTCGTTGGACACGATCACGCCGTCCGACTCGTAGGCATGCTTCACAATAAAACGGTC	0
Co54686_Co02a	TGCAGGAAATCTTGCCTTGCGTGGAAAAGCAACACAGTCAGACCTCATCGAGAACCCAGGGCACGGTTGGAGTC	0
Co55480_Co02a	TGCAGGGCTGTATCCATTGGAAACAGGTCTGAGATCGAGCTTGCTGTGGGAATGAGAGAAGTGATCACCCACCG	0
Co55708_Co02a	TGCAGGAAACGTTTATGTTGAAGTACTGAAATTCCCACTGAAGAACATTGTTTTTGAACTATTGGAGAACATTC	0
Co56044_Co02a	TGCAGGTGGATGGAAAGGGTGTTCTATAGCCGTCATTGAGCTTGGTTTATGACGTGGGAGGGGTTTTCAATATT	0
Co56311_Co02a	TGCAGGTCAGTCTGAGTATGAGAATGTCAACTACACCATCTCCTGGGGTAAAGACCATTAAAACGCATACTGCT	0
Co58111_Co02a	TGCAGGCGTACAGACACTCCACCACACTGTGAGGCTCCACACTCCCTGGCCGCACCGTCACCCCTGACAACAGG	0
Co58201_Co02a	TGCAGGCCTCTGTAAATACCAAAGCGTTGCGCAAATATGTTTCCCCATCCCAGGCTCCCTTTTTAAGACGGAAC	0
Co58280_Co02a	TGCAGGAGAGAACACACACACACTGTAAGGAACAAATAGTGGGAACAGAAACATAATATGTTTACTGTATCATT	0
Co58553_Co02a	TGCAGGTCAAGGTAGTAATCAATTCTATAATTGTATTACACTGAGTTTGAGAGATTGTTTATTTTTTTGGGGGG	0
Co59242_Co02a	TGCAGGAGACAAACACAAATAGTACAATAATACATCAAATGACAAGTCATGGCTTCTTCATGTCGTTTTGATGT	0
Co59988_Co02a	TGCAGGTGTGTGTTCGCTGCTAAGTCCTCTGGCTAGGGACAAGTGCACTGCACCTGCACCACATATGCTCAATC	0
Co60312_Co02a	TGCAGGGAATAGGGGTGTGCCAAGATTTGAATCTCATTTACATTTACCCTATTTAGAAATGTATTGGATATGTC	0
Co60350_Co02a	TGCAGGAACGATGAACGTCAGTCAGGATTGTAATTCAAACCCCGTCCCAGACCCCCAGAGGTCCACTCATTCAG	0
Co60403_Co02a	TGCAGGATCACATTTTTCAGTGTCTGGAGCTCCCGGTCCACCTCAGTGGCTCTCTGGGTGGCCTTTACTCGCTT	0
Co61032_Co02a	TGCAGGGTCAATGTCACCACGTTGACTTTGATGTCACGGTACCATTAAGTCGTGACATCAAAGACTCCAGTGGG	0
Co61100_Co02a	TGCAGGCCAACTCCCGATCGACGTCCTTGCGCAGACTGCACCGGTAGTATTCGATCAGGGCCCTGTCGTTCCAT	0
Co61883_Co02a	TGCAGGGACACACTCAACCAACATCTCTCAAAAGATAGAAAACACCATTAAACGTGAAAACATGTATTTGACTG	0
Co62788_Co02a	TGCAGGAAAGTTTTTGAAAGCAGCCAATAAGAAAACTCGTAAAATGGTTGTAACCCGCAATACAAAGCCACGGA	0
Co63028_Co02a	TGCAGGATCATCTGAGGCCAGCCACCTGGAGAGCTGATGAAACTGTGGGTTTGCACAACTGAAGACTCTGTCAG	0
Co63388_Co02a	TGCAGGCCAAAGAGAGTTATGAACGTCTTGAAGTTATTTTCAAGAACGCTACTGCAAGTATTCAGGGTTTCGTA	0
Co63534_Co02a	TGCAGGGCTGGGGGCTGTCCTGGGCCAGCCTCTCTGGATGTATGCCTGGATGTCTGGAACCAGAGGGGAAGCCC	0
Co63754_Co02a	TGCAGGGTCAGTATGGAAGAAAATGTTAAGTTTCTACTGTCCAGTGAAATGTTCAAGTGGGAATTCCCTTGACT	0
Co68001_Co02a	TGCAGGCTCCTGCAAGGCATCGCTAGCTGACACCTTTTTGTTTAATTGCCAATTTATGAATTACAACATTTTGC	0
Co04379_Co02b	TGCAGGTATTACTGGACAGTAGGCCTACAGGCAGTACAATACAGTAGATCTACAAGCAGTACAGGACAGTAGGC	0
Co04990_Co02b	TGCAGGTAATGTAAATGCTATTAGACTGTGACAGCCAGCATTAGCCATAGATTATCAGCAACTGGCGTGCGTCT	0
Co06287_Co02b	TGCAGGAATTCTCTTGATTTGACTTGTTACATCGTCAAATGCAATACGACCCCCTGAGTAGGTAGAAACTCATT	0
Co06589_Co02b	TGCAGGATATCCTGCTGAGACTGATTGTGACCAAATGGCTGAAAGATAAAAATAAGGCGACAAGTTAACTTATC	0
Co07064_Co02b	TGCAGGTAGAAAATATGCTGATAAAAATGAATATCCTATAAATCACATTGGATATGCATGGCCTGTCTGCAAGG	0
Co07785_Co02b	TGCAGGTATGATGCTTCTGTGCTTCAGTCTTACTTTAGTGAACTGATGTAGTTTCCCCATCCTTCTGTTTAATG	0
Co10032_Co02b	TGCAGGTCAACCACACATCCATCACCCACCACGGGTAATAACATTTTCAACCAACAACCCAAATTAAATCAGGA	0
Co11122_Co02b	TGCAGGTGGTTTATTGGAATATGTTTAGAGATTATAATCGTTGCTAGCCTGTTTCTTGCTCGGTTGTGAATGTT	0
Co11508_Co02b	TGCAGGCTGCATATTTCTATAACACCCGTGTGATTAGATGGGGGACTATCCTATTTGATAGAAAGTAAACATGT	0
Co12161_Co02b	TGCAGGCTCATAGTCTCTCGCTGTGTCTGTGTCCCACCATAATTTGTTGTATGTACACAGACCAAATGCTGCTC	0
Co12523_Co02b	TGCAGGTAGGACAGGGACCCACCACTGATCAATAACATTCTAGGACACATGGTAGGCCAATTAAAAATACATCT	0
Co15047_Co02b	TGCAGGAATGAAATCGACGATACATCGAGGTGTGGGGAGAGGACAATCTTCTCAGAGAATCATGGACTTTCCAG	0
Co18637_Co02b	TGCAGGAGTCTAGAGGTAAAGGAGCCAGGGAGAGAGGAGAGGCCTCCCCATCGCATTGTAGCATTACTGTCATA	0
Co18678_Co02b	TGCAGGTGGCACTCTTGTGATCAACTTTGGGTACCTCCTGAGCTTGGGAACACGAGACTCATGCCACATGATTG	0
Co20272_Co02b	TGCAGGATAGATTAATCTGTGCCACACAGGCTGCTGGTAGGCTGCGTACAACTGAATGTGTTGGCCTTGCTGAT	0
Co22421_Co02b	TGCAGGTCAGCAGCTTCCCAGACTTCCCAAAGGCATTGCCCTTCAACAGAACAACAACAGTGTTCACACACATC	0
Co23170_Co02b	TGCAGGCCATCTCATCGTCGTCAGTGTACAGGCCTATCACTGTCGTGTTGTCGGCAAACTTGGTGTTGGAGTTA	0
Co23251_Co02b	TGCAGGTCAGGACTTCAACAGAAGGGAGACTGTGATTGATTCGGGCACTTGTTTATTGCTCCTCCAGGTTTGGA	0
Co23374_Co02b	TGCAGGCAGAACTGAGTGATTTCCACACAGAAATGTATGAAAATGTGCTTTTTGTCTTATTGAAGGTTAAGGTC	0
Co24052_Co02b	TGCAGGATCGTCTGAGATCAGCCACCCGACAGATGATGAAACTGAGGAGTATTTTTGTCTGTAATAAAACCCTT	0
Co24073_Co02b	TGCAGGCAAAGTAGCTCTGATGGACTTACTTGTGCCTTTCTCCGTTGACAATAGACTGACGACTGCAGCTCAGT	0
Co24437_Co02b	TGCAGGTAATGGTGTGCTCAGACTTGGTGTGCTCACACCCCTACAGGTGTTTTATTACTGTGTGAGTGCGTGCA	0
Co24610_Co02b	TGCAGGTGAAGAAGCCGGATCTGGAGGTCCTGGCTTGAGTGGTTACACGTGGTCGGTCTGCAGTTGTCAGGCCT	0
Co26373_Co02b	TGCAGGACAGGTAGGAACCGGGTCTGTTGTGGTTTTTGAGATTGCATCTGCAGGATTTTGCCTGCTTGCAGGTC	0
Co26531_Co02b	TGCAGGTTACTGGCCCAGCGCTCTAACCACCAGACTCTAACCATTAGGCTACCTGCCGCCCCCTATATATCCAT	0
Co27430_Co02b	TGCAGGTCTCGTCTGGGTTGCCAGGTCTGCCTATCCAGAGATCTGGAGTGAGTAACAGTCCGTTTGCCAGATGG	0
Co27478_Co02b	TGCAGGAGGAGAAACAACATTCCTTATTTGTAGCATGGTTCATGGTCTCTGTGGTTTAGTTGGTTCATGGTCTC	0
Co28618_Co02b	TGCAGGCCTGCCTCAAACCATTCATTTGTATTCTGAATCTCCAATCAGTGTGCCTGAGGATTTTGTCTCTGTGT	0
Co29695_Co02b	TGCAGGCGCCCAGCCCGCCACAAGGAGTCGCTGGAGTGCGATGAGCCAAGTAAACCCCCCGCCGGCCAAACCCT	0
Co30728_Co02b	TGCAGGACCTCTGTCTGTCGCTGTAGTTAAACTGAGTCATTGGCCTCACTGTTAGGACTGATGACTCTGTTGTT	0
Co30851_Co02b	TGCAGGGGGCACAACACACTGAGTTAACTCACACACAACTAAAGCTTTACTGGTGGGTGTGCAGGATTTTGTTC	0
Co31122_Co02b	TGCAGGGGTTATTGAGCCAACGCTCTGATACCTGAGTATATTTGGCCAGCTTCCTAAGCACTCAAACAGACAGA	0
Co31817_Co02b	TGCAGGACTGGCTTTGTAAAGTGTTGTGTCAAAAAAGCAGAGCATCTCTTTATCAAGGACAGACTTCTCCCCAT	0
Co31973_Co02b	TGCAGGTAGAACAAAAATATTCGGATAAAAAAAACATAAAATCACACTGGCTACACATGGCCTGTCTGCAACGA	0
Co32010_Co02b	TGCAGGGTTCATCAGAGTCTCTGGTTAACTTTCATTGAGGTCACAAAGTCTTTCCTCGTTGTACATGGTTAGAA	0
Co32054_Co02b	TGCAGGCTCATCCTGACATGATCCTCCATCATGACAATGCCACCACGTACAACGCACAGTACGGCTGATTTCCT	0
Co32084_Co02b	TGCAGGGAAGATGGGGATGTGGAAAAGAGGAGGAAGCATGCAAATTCACCAAAAAACCCACTACAAACCAAGAG	0
Co33173_Co02b	TGCAGGCTGTCATCAGTTGAATGGTGTGTCCTTTGCATTAGTGCAGCTGGCTTCTGGGTTAAGCGGGCGTGTGT	0
Co33947_Co02b	TGCAGGATCAGTTGTGTTGACTTACTATTGGAGACAGTAAAGTATAGTGGTTCTGTTGACCAGCTAGCAGAAGG	0
Co34049_Co02b	TGCAGGCCTACTGTCCTGTACTGCCTGTAGACTTACTGTATTGTACTGCCTGTACGCATACTGTACTCTCCCAT	0
Co34951_Co02b	TGCAGGTATGCAGCTGTATGCAGCTGCTCTTATTTGTAGACTACAGTTGATCAGAATGAAACATCGTCTCGTTT	0
Co35516_Co02b	TGCAGGCTGAAGATCAAATGTATGACAATGTAATGAGACACTTTTTTACATAATGCAGGTTTCTCCAATCAAAT	0
Co35802_Co02b	TGCAGGATCTGGAGGGACAGTGGAAGAGAGGGAAACTACCCAACATGCTCCCTGTCATGGACTTCATCATCTGG	0
Co36319_Co02b	TGCAGGCTGATCTCCTTCATCAGTTGAATGGTGTTTCCTCTGACACGGATAAGCGGGCATGTGTTAGAAGTGCG	0
Co37166_Co02b	TGCAGGATTTGTATTCGGAAAGTCTTCAGACTCCTTATTCTAAAATGTATTAAATTAATGTTTTTCCTCATCAA	0
Co37748_Co02b	TGCAGGTGGAAATAGAACAGAAAGCCAGCGGTATAAAAAGCTGCAGGTGTGGCAGAACTCTACCTTGGACTAGT	0
Co38035_Co02b	TGCAGGAAGGGTACCACATGAGAGAGGAGGTCTTCCTTGTAACGCACAGCATTGCGATTGCCTGCAATGACAAC	0
Co38551_Co02b	TGCAGGGTAGTGTCCCCCTGCCAAAAAAGTGTGTCCCCTGTGTCACAATGGGATTCACTAACCTATTAGCATAC	0
Co38683_Co02b	TGCAGGGAGATAGGTCATGACGAAGATAGAAGGGTCTTGTTGGGCGTCGTTGTATGCTGTTGGTAGTGAGTCCT	0
Co38716_Co02b	TGCAGGGTGATTGTAGAGAGGTCTCAGTTTTGCTGGCAACATTAGCCCGATCTTATCCAGCAGTTTGTGATAGG	0
Co38781_Co02b	TGCAGGAGGACTTGTTTAAAAATGGAGTGTCTGTTTTCATTACCCTTTATCTGCTAATCCAATCTAGATGGAGA	0
Co38827_Co02b	TGCAGGTCTGTATGTAAAGTAGTCTAGAACTTTGACCAAAGACACAAGGAAGATCTTATCAAACAACCATTGGA	0
Co39872_Co02b	TGCAGGCAGTTACTGAGTCGGAGGTGCTAAAGGAGCTCCTGAAACTTGCCTCCAAAAAAACATCTGGGTCAGAG	0
Co40444_Co02b	TGCAGGGTGAACAGACCAAGCCAGGCAAGGCTCCAGTACGCTCCAAACACCTGTGCTTCCACTGCAGCCACTGC	0
Co40545_Co02b	TGCAGGCCACTTCATCAGGGACATTGACAGGGGTAGCCCAGCCGAGAGGGCGGGATTAAAGGAGATGGACAGGC	0
Co40572_Co02b	TGCAGGCTCGGATACCTTTTTGGAAACCTTGGACATCCAATGGAGGATGGAGAGAACCAAGTGCCTCTGCTTTC	0
Co42188_Co02b	TGCAGGATTCCAGTGATGGTGACCCTCATCTGACTGTGCAGGCGGAGAGAGGTGGTGCTGCCGCTCTCTTTCAT	0
Co42885_Co02b	TGCAGGAAGAGTACCACATGAGGGAGGAGGATGTCTTCCCTGTAACGCACAGCGTTGTGACACACCGCCCAGAC	0
Co42979_Co02b	TGCAGGATCCCATTAGTCATGTTTTAGACCTCAAAAGCTGTCAACTCTACTCTGCAGGGTGGGCAAAACAACTA	0
Co43032_Co02b	TGCAGGCAAAAATACTGTGTGGAGCATGCTTGGGAGCTAACCAGGTCTTTTTTTAATTTAACCTTTATTTAACC	0
Co43631_Co02b	TGCAGGAGGGATAACTATAGGATACGTAACTGATGAAAATTTGTTATTGGACACAGAAACTAGTATTTTGGGGG	0
Co43886_Co02b	TGCAGGTAGGATGATATTAAGATGGTGTTATTGTGTAAAATTATTCAGACAGATGGCTATTGTTGTTGGTGAAT	0
Co44254_Co02b	TGCAGGCTCATCCTGACATGACCCTCCAGCATGACAATGCCACCAGCCAGACTGCTTGTGATTTCTTGTAAGAC	0
Co44310_Co02b	TGCAGGTACTTCTGCTAGTCCATTACCAGGTCTAGTAGTACACTAATATATACAACATATTAAAACTACACTAG	0
Co44584_Co02b	TGCAGGCTGCCGTCTGTAAGGTGAGCTGAGGCCGGGGTGTGATTAATGGGATGTGACCGGCTGGCATGCCAACC	0
Co44966_Co02b	TGCAGGATCTCAGCCTGGTGGTGGCGAATCAGAGTCAAAGCCACGCGGAACAGGATCTTAGAACCCTCGTAAAA	0
Co44978_Co02b	TGCAGGTGTAATGAGCAGTAATATCCACAGGGGGTCTGCTCACACACACACACACACACACACACACACACACA	0
Co44986_Co02b	TGCAGGAGGCCGAAAAGATTTGGCACTGGCCCTCAGATATTCAAAATGATATATAGTTGCACCATTAAGAGCAT	0
Co45005_Co02b	TGCAGGCGCCCGGCCCGCCACAAGGCGTCACTAGAACACGATAAGCCAAGTAAAGCCCCCCCTAGCCCGGATGA	0
Co45234_Co02b	TGCAGGAAGCAGCCAGAGATGTCAGTCTGCATGGAGCAGCCCGAGCTGCCAGTCTGCATGAAGCAGTCAGTCTG	0
Co45861_Co02b	TGCAGGAGTTTGGACCACTTGACAGACTGCCTGGTGAGAACGGCTACATATTGAGCCATCATCTCCTCATAGGA	0
Co45904_Co02b	TGCAGGTTGACGTTAAGCCCTCGCTCAATCAAAACCTCTGCTGCAAACACGTTGTCATGGCGAGCACACTATGG	0
Co45908_Co02b	TGCAGGCACCCGGCCCGACACAAGGAGTTGCTCGAGCGAGATGAGCCAAGTAAAGCACCCCTGGGCAAACCCTC	0
Co46353_Co02b	TGCAGGAAGGGTCCCACATGAGGGAGAATGATGTCTTCCCTGTAACGCACAGCGTTGAGATGGCTTGCTCCGTC	0
Co46531_Co02b	TGCAGGTTATCCAGGATTCCCAGGTAACCAGGGCCCAGCCCCACTACCCACCAGGATGCCAGGAGAGAGGGGTG	0
Co46932_Co02b	TGCAGGTACCACAACCTCAAACCACCTACATCCACCTTCTCAAACTGCTGGGCCAGACCTTCACCCTCAGTGTT	0
Co46949_Co02b	TGCAGGCTCATCCTGACATGACCCTCCAGCATGACAATGCCACACTGCTCGTTCTGTGCGTGATTAGGCATGCA	0
Co48764_Co02b	TGCAGGCCAGGAGGACACAGGTCAGGCAGAGCCAATGTCCACTGGAAGAGCTCCGAAGCCAGGCTCCGGGCCCT	0
Co48769_Co02b	TGCAGGCAGAGTTATTCAGTAAAGCTTATAGACGCAATATTTAACTTTTTGGGCGCCTTAACCAAATTCGCATA	0
Co49014_Co02b	TGCAGGAAGGGTACGACATGAGGGAGGAGGATGTTTTCCCTGTAACGCACAGCGTAGAGATTGACATCAATGAC	0
Co49026_Co02b	TGCAGGCCAGGCAGACACAGGCTGTTGTAATTGTGTGATAGTTCAAGCTGAACTGTTTTGTTTTATTTTTTAAA	0
Co49047_Co02b	TGCAGGGAGTGGGTTCACAGCCACTGTACAGCACCAGCAGAGCAATTAGTGCCTTGCTCCAGGGTACAGTAGTT	0
Co49555_Co02b	TGCAGGGTCAGTTGAAAGTGTACTTTTATGTCGTCTGTGTGCAAGTCGCAGTGCCTTCTTACATGCATATCCAC	0
Co50635_Co02b	TGCAGGGATGATGGAATCCATATCAATGTTAAGCTCTACCAACAATGCCACATGACGTCAGTATCAGGATTCCA	0
Co50894_Co02b	TGCAGGCCAGGACTGGTGATATGTAGCCTACAGATGGGTCATTCCACCAATTTGGTGCCTTTTGAGAAGTGCAA	0
Co52010_Co02b	TGCAGGGGGTTATGGGTCAGAAGGTTGAGAGTTCGCTGACCACCACAGATGACCTTACTCTCCCTGTTTCATAC	0
Co52831_Co02b	TGCAGGCGCTACACAAAACAGAAATTTGCATCCTGTAGTACTAACTCAAAAAAGTTCTGGGACACTGTAAAGTC	0
Co53183_Co02b	TGCAGGATCACCTGCGACCAGCCTTTCTGAGCATTTCTGTCTGTAATAACGCCTTTTTGAAGGGTAAAAACTCA	0
Co53279_Co02b	TGCAGGCCCGCTCCATGGTCGAGGTGTGTGAGTGCTTCAAACTGATCACTCAGGGAGCCTTTACATACAACTGC	0
Co53299_Co02b	TGCAGGAAACCAGGGACCACCAGGAGTATGTACCACAACACCCACCCCTCAAAAGCATGTATCATCTCAAGTGT	0
Co53706_Co02b	TGCAGGGCAGGAGCAGACCACCCCTGTCCCTGGTACCACTGTGCATTGATGGCTGCAGCCACCCTTGGCCACCA	0
Co54049_Co02b	TGCAGGAGGAGGATGCCTCCGTCGCCTTCCTAGAGGTCAGTGGATGCATACCAAGTCCCACCCTATATAGGGCC	0
Co54717_Co02b	TGCAGGCAACTCTCATCTATCAGCTCTATCAACAGGATTTGTGGAGTTTCAATAGTCCTTCTAGTTGATTCTGT	0
Co55715_Co02b	TGCAGGCTCAGTGGATAGGTGTCAAGACTGCCTGCTCCTCTAACAAGGACAAGAAGACAAAATAAACGCATAGG	0
Co56186_Co02b	TGCAGGGGCTTGGGGGCCTGTAAAGTCAGTCCCCTCTACTCTCAACCCTGACCCAGACCACTAAAACACACAGG	0
Co57245_Co02b	TGCAGGCTTTTGTTCCAGTCCATCAGTAATACACCTTATTTTTAAAAAAATCTATAAATCATTGTCTCTAGACT	0
Co57978_Co02b	TGCAGGAGGCCTTTTGCCTTTTGGTAGGCCATTATTGTAAAGAAGAATTTGTTCTTAACTAAATTGCCTAGTTA	0
Co58786_Co02b	TGCAGGAGCGGGTATCGATTACCGGGATTTAAATAACATTACCATCAAGAACCGTTACCCCCCTTCCTCTTATG	0
Co59036_Co02b	TGCAGGGCGTGAGATCCTGCTGCGTACGTGTGTCCCGCGGCCCGCGCCCTACTCCAAGGCTCTCCCCCAACGTC	0
Co59664_Co02b	TGCAGGCTGGCAGCTCTGTCTGCGCTAAACAGGCGGGAGACTCCGGCAGCTTTAGAGGAGAAAGGCTCTGGCTG	0
Co59672_Co02b	TGCAGGCAGTCACTGAGTCCGAGGTAATAAACGAGCTATGCAAACTTGACCCCAAAACTAGACCCTTTCTTCTT	0
Co59949_Co02b	TGCAGGTCCTTGGGAGGGAGAAGAGTGTTAATGTAATCAATATGTGTATGAGGATTTGCCTCGGCAACATTCCC	0
Co60390_Co02b	TGCAGGTCTACAAATTGTGTCATGACTTATATGCAATGTTAATATAATATCTGAGTGAGCGTGACTAAAAAAAT	0
Co60852_Co02b	TGCAGGAGGAACCGCCCCTGCACTGCAGAGGAGGGGCTGTGACAATATATATATATATAACAATATGGGGATGA	0
Co60929_Co02b	TGCAGGGTTGGAACTGTGAGTGACAGAAGGCAAGGTGTTTAAAAAGCAGAGAGTAGTCACAGCTGGGGGAGTGT	0
Co61209_Co02b	TGCAGGCCTTCTGTGATCTAAGGATGTCAGGGCTTTAAGTACCACCTGCACTGAGAATGGCTAAAAAAAGCTAA	0
Co61381_Co02b	TGCAGGCGCCCAGCCCACCACAAGGAGTCGCTAGAGCACGATGAGCCAGGTAAAGCTCCCCCTCCAGCCAAACT	0
Co61401_Co02b	TGCAGGAATCGAACCCACAACCTTCGCATTGCAAGCGACTGCTCCTCTCCCCCACCCGCAGGTCCAGCCATGAC	0
Co61465_Co02b	TGCAGGAAGTTAGCTAGCAGACAGCGGTGGACAGGAGACAGTATTTGTTTCTGCTGCTAAAGGGACAACATCAC	0
Co61531_Co02b	TGCAGGCACCAATATGTAATCGAGTACCATTTAGTTTCAATGGCCCACCCCCCTTAAATTCTTTAGCTGCATCT	0
Co62144_Co02b	TGCAGGACACTACTTTATCTAAAGCTCTCAAGATGGCGTCTGAGAGAGATGTTTTAGACAGAGTGATGATATGG	0
Co62508_Co02b	TGCAGGGGTTCCAGTTGTAGTAAAGCATTATAATAATATACACTGCTCAAAACAATTAAGGGAACACTAAAATA	0
Co64261_Co02b	TGCAGGGTCTCTGTGTGCAACTGGTGAGTACATACACTACCTCCTCTAACGTTCACTCCTCTCCTCCCCTCCAA	0
Co64585_Co02b	TGCAGGTGACAAACATCCACACAGCATGATGCTGCCACCACCATGCTTCAGTGTGGGGATGGTATTCTCGGGGT	0
Co65170_Co02b	TGCAGGGACCAGACAGCTGACGCTCGCTACCGTTACCATTCTGCACCGGGGAAACTGGGCAAGAGGACACTCTC	0
Co65272_Co02b	TGCAGGTCAGAGTCACCGCCCCTAACATCTCTTACAGGTCAGTCACCGCCCCTAACATCTCCTAAAAGGTCGGA	0
Co65919_Co02b	TGCAGGAATGTGGTCTGACGACCAGACCTCCTCCCCCCTGGCGCAGGACTGTGGTCTGACGACCAGGCCTCCTC	0
Co65928_Co02b	TGCAGGGACGGGTGCTGGGATTAAAAATGATAGTACAATTAAATAGAAATATAGGACAAAACACACATAACGAC	0
Co67720_Co02b	TGCAGGGACCGATCCAGCAGGTTCATATGTTGCAGGGACAAATACTGCAGGGACTTATCATGCAAGACTATATC	0
Co67913_Co02b	TGCAGGAAATTAGCTTTCAAACTGGAAAAAATGTAATGATTAATTAAAGTCTTCACACTTAAAAAAAAACCTGT	0
Co68769_Co02b	TGCAGGATCACTTACTGTGTGCAACAAACATACTGGGTCACTATAGGCTTCTGTAGAGGGGCATATGCTAGGTA	0
Co69103_Co02b	TGCAGGTTTAAAATACAATCAACGAGGCATAGGAAGCTTCTAGGTTTAAGATGCAATCAACGAGGCATAGGAAG	0
Co04499_Co03a	TGCAGGTTCTGCCCCTACAGGACTCCTGCAAGAATTTTAGCTGACCCTGTAGGAATATATTTGTGTTTTACCTG	0
Co05522_Co03a	TGCAGGTGAGACGCTCTCCTCGGCCATCAATTACACCTACAAAAAATTTAATCCGTGAATAAAACCATAGACCC	0
Co05869_Co03a	TGCAGGTCGTGCTCGTTGTTGACGTACATCCTCTTCAGAGCACAGCGCACCCCCTGGTTGGTCCGCACCAGGAA	0
Co06222_Co03a	TGCAGGTAGTGGATGTCCCACAGACGCCCCTTACAGTCCAGCATGGAGAAGTAGGCTACAGCCTCAACCAGAGT	0
Co06297_Co03a	TGCAGGTTATAGAAAATAGCAGACCCAGCAAACAAAAACTGTCCATTTGTGCTGATGATTGTACAATGTTTCTA	0
Co07513_Co03a	TGCAGGATCAGCTCCAGCACCGGGGGCTTGTGGGACGGGAAGATCTTCTTCAGCACCTTCAGCAATGAGAGAAC	0
Co07640_Co03a	TGCAGGTCTCTGTCATCACAGAGGAGCACATACTGGTGGTGAGACAGCTGGTGAAGCACATGCATTCCCTCTCT	0
Co08114_Co03a	TGCAGGTTAGCTGTTTCTACTCGTCTAACTACGGTTACTACATTTGCCTGTGTCTCAGATCTGGACACGTCCTC	0
Co09345_Co03a	TGCAGGTCAATCTCCTGCATTAGGAGGTAATAGAGCGTCAAATTTGAATGTGTGTGGCGGATCCATCTCGGCCT	0
Co09397_Co03a	TGCAGGTGGTTTTATTTGGCCACCCAAGTAATAAATATATATATACACACAGTGGGGAGAACAAGTATTTGATA	0
Co09906_Co03a	TGCAGGCTTTGACCAATGACAAGAGCGACACATCCAACCGCACCATTACCTTCAACGTGATTCGTCGACCAAAA	0
Co09928_Co03a	TGCAGGTTTGATATGGCTATGACAGGGATGGGAGCTCTCACAGCTGCTGCTGCTGTACTCGGAAAAGAGGTCGA	0
Co10729_Co03a	TGCAGGTTCCAGTAGTGCTAAGCTTCATGTTATGTGAGGTTTAAGCCCAGGATCTCCAATTGTATTTATCACAT	0
Co10929_Co03a	TGCAGGACTTGCTTTTTGGAGTGTGGTGTCAAAAGCAGGGCATCTCTTTATTACGGACAGACCTCTGCCCATCT	0
Co11741_Co03a	TGCAGGCTGACCTCGGTCGTCAGTTGAAGGGCGTTTCCTGTTTATGTTTTTGTTGGTGGCCCACTCTTTGATTG	0
Co14160_Co03a	TGCAGGATTTGTTACTCATGCAGAACATGCTATTCCTACAGGAAAGTGACAATGAATACTGTGGGGATTTTCCT	0
Co15042_Co03a	TGCAGGTGAAGAAGCCCGATGTGGAGGTCAGCGTGCCAATTGCACGCTCCCACAAAACATGAGACATTTGGTAT	0
Co15930_Co03a	TGCAGGACATAGAATTATTACCTCAGCAGCGTATAGATGTAGGTGTTAATTATCAATCATATAGAGCCTGTACA	0
Co15941_Co03a	TGCAGGACTTGCTCTGTGGAGTGTGAGCATCTCTTTATTATGGACAGACCTCTCGCCATCTTTACAACCATTGA	0
Co17758_Co03a	TGCAGGGAACACACAACTAGGGTGACAACAGGGGAACACAACACTGAGCTGGAGAGATGGAGTAAGAGGAAGAA	0
Co18067_Co03a	TGCAGGACAGACAGACAGAGACAGAGGGAGGTCACCTTTCACCTTGACCCCAACAAGATCACTTTATTTCCACT	0
Co18799_Co03a	TGCAGGCTGCAATGTTTTTATTTGTTGGCTTTATAGGCTATTTTTTACATAGTTGGCAATGGCAATAGAAGTTA	0
Co19737_Co03a	TGCAGGTCCGGATTTTCTCGATCCCTGCTTTTTAAATCTGGCATCTGATTTCATAGCTGAAACACTTACATATC	0
Co19812_Co03a	TGCAGGACAGAGACCAATCAGCAGATTTTCTTATTTGCAACACATACATTTTACTGTACTAAAAACATTTTGTT	0
Co19891_Co03a	TGCAGGTTGGTCAACGATCCCTTTCTTCATTGTTAATTTTCAAGCTTTTGGGGAATTTTATCACATGTCATCTA	0
Co19963_Co03a	TGCAGGAATACTATAGACAGCAGACAATTAGAGATATCAAAACAAGGATATTTTGCTTTTCAATAGAACCTCTT	0
Co20053_Co03a	TGCAGGCTGCAATATGTTTTATTTGTTGGCTTTATGTAGGCTTTTTTTTACTTAGTTGGCAATGGCAATAGAAG	0
Co20085_Co03a	TGCAGGTTAGCTACGGTGGTGCCAGCCAGCACGGCTCCGGCTCTGGGACCGGCAGCTATAGTGGCAAGCTGGGG	0
Co20095_Co03a	TGCAGGATATTCTCTCGTGGCACCAACGTGAGGATTTATGGCAAGAGAAACGGTAAGCAGTAGGCTAATGTGTG	0
Co21023_Co03a	TGCAGGTGCATACATGACCCTTGACCTCTACCCCATGCTAAGAGAAGAGCTGAAGGTACTTTTAAACCTCTGAG	0
Co21874_Co03a	TGCAGGACGAGGTGGGGCCAGCGACACAGAAACTCCACCTGCGTGGCACAGGGGATTTTGATCACTGCAGACAG	0
Co22067_Co03a	TGCAGGCTGACTTCGGTCGTCAGTTGAACAGGGTTTCCTCCGACACATTGGTGACTGACCAGCTCGATTCGGTC	0
Co22116_Co03a	TGCAGGTGATCTATGTCATTGGTCCAGAGTCCATCTCCGGCCCCAGGATCCAGCGTTATCTGACCCATAAGCTT	0
Co23355_Co03a	TGCAGGTCCTGGCATTGACTCCTCAGGAACCTCCCCAGCTCCTGGTTCATTCTCTCCACCTGCCAGTTGGACTG	0
Co23418_Co03a	TGCAGGCCAAACTCAACAAGGGTAAACACTGCCGTGCTGTCTGTCTCAATTTACAAATGGGATCATACATCTAA	0
Co23432_Co03a	TGCAGGATGAAATACGCCTAGAGCATCCTGTCTGGGGCCACATCCTTGGAAATATCACTCACCTACATAAAGAG	0
Co23507_Co03a	TGCAGGTATTATGTTGATTTTTTTCTCCATAATATTATTAATGTGTTACCTTCAAACATCTTTGTGGATGAACA	0
Co24462_Co03a	TGCAGGGTTGAAATATGCTGTGCTATCATCAGATAATAGCTTCTTATGCTTGCGCCGAAAAGCCTTTTTGAAAT	0
Co26604_Co03a	TGCAGGATCGTCTGAGACCAGGCACTCAGACAGCTGAGGAAACTGTGGGTTTGCACAACCAAAGATTTTCTGCA	0
Co26760_Co03a	TGCAGGTCTGTGGGTAGACACGGGTCGAGCAGGGGGGACTCTGCCGTTTCACCTACATGCAGACCCAGGAGCCT	0
Co27419_Co03a	TGCAGGGTTCACTGTATAACTGCCTAACATACTTCCTGACATTTTCACACCTTTTTGATTGCTTGATTTCATGA	0
Co28387_Co03a	TGCAGGACATGCTTTGTGGAGTGTGGAGTCAAGAAAGTGGAGAACATCTCTTTATTATGGACAGACCTCGCCAC	0
Co28587_Co03a	TGCAGGTGAAGAACCTGGATGTAGAGGTCCTGTGCTGGCATGGTTACAAGTGGTTTGCAGTTGTGAGGCCATTT	0
Co29163_Co03a	TGCAGGTCAATGAGTTAGTTAGTTAGTGCATGGTGTGACGGACTGACACCCTCCTGTCCCCTGCTCCTCCTCCT	0
Co29574_Co03a	TGCAGGACATGGGTGGCGACGCCAACTGGCAGCTGGTCGTGGAGGAGGGCGAGATGAAGGTGAGGCTGCCCCCT	0
Co29672_Co03a	TGCAGGGTTGAAATATGTTTTCTCTCAACCTCTCTGGGATATGTTTTTTTCTCTGGCCAAAATCCAGGGAAAAT	0
Co29864_Co03a	TGCAGGGCACGCAAGGTCCCCTACTCAAGTCAGCTCATGTTCAGGCCCATCTGAAGTTTGCCAATGACCATCTG	0
Co30682_Co03a	TGCAGGATGATGTCATCACTGACACCTATCACCAGGTTTGTTTAACATTGGGCAAATTCGTTGGCTTACCATGC	0
Co30966_Co03a	TGCAGGAGGAGAAATATTCCCAAGGAATGAGCCACCCCGCATAGCTGTCAATGTGATAAGGATGCAACCAGGGC	0
Co31011_Co03a	TGCAGGCTCATCCTGACAAGACCCTCCAGCGGGACAATGCCACCAGCCACACTGCTCGTTCTGTGCGCGAGTTC	0
Co31790_Co03a	TGCAGGCATGCCTCCACCTGAGACACACATACAGCTAGAGTAAGAGACAGGTTACGACAGGTTGATAAACTGAA	0
Co31823_Co03a	TGCAGGACTATTCAAAGATCTTATCTGTCAGGAAGATATCCGTTTGTCTCCGTGGATGGTTTGTCCTCTGACAA	0
Co32872_Co03a	TGCAGGTCCTCCTTGGTGATTGGTGTAGTAGAGCCTGTTTATGGTGAAACAATATCGGTAAATAAAAAGGCTCC	0
Co33055_Co03a	TGCAGGTGATGCCCATGGCCTTGATCTTGGCCGACTCGCTGCCCAGCTCGTTCAACTGCTGTTTACCCAGCAGT	0
Co33859_Co03a	TGCAGGGTTTTGACATGCTAACTGTACCAAAAATGGAGGGACACTCAGTCAATGACATTGAACAAAGGACAAGT	0
Co33891_Co03a	TGCAGGTGAAGTGGACGGATGAATATAACCAGACCGGACCTGAGAGAGAATACAGCCCTCCTCTCAGAGGAGTG	0
Co34059_Co03a	TGCAGGAAGTTGCAAACATGTATCATATTCCTCGTATTTGTTTTTGTGTCATTAAATAGGTATAAATATTGTGC	0
Co34843_Co03a	TGCAGGCCAACAGAGGGTCAAGTCAATTCACATGTTATCCTCGGTCACAGGTTTTCAACCTTACCTTCCGTATA	0
Co34890_Co03a	TGCAGGAGGGAATGCAGGAACAGTTAAATAATGAAGAAATTACCAAAAAAAAATAATGACATGCATACAAATCT	0
Co35153_Co03a	TGCAGGCTGACCTCGGTCATCAGTTGAATGTGTTTCCTCTGACACATTGGTGCAGCTGGCTTCCGGGTTAAGCG	0
Co35897_Co03a	TGCAGGAATTGAACCTACGACTTTGGTGTTACCACCGCCACACTTGTGCCAACTGAGCTACACAGGAGAATGAC	0
Co36188_Co03a	TGCAGGTAGCTCCTAGAGACGGGGCGGATCTGTCCGTGTTCCCCGTTTGTTGGTGGATGAACTTCAACATCTAT	0
Co36235_Co03a	TGCAGGACAAACATTTTTTTTTGTGTATTTTTTCCAAACTCTTTCTGAATTATTTTCATTATTTAATGACAGGT	0
Co36277_Co03a	TGCAGGCTTCTGTCTACTCTTTGGGAATTATAAAGGAGTTTTGGCATAATGGGCCTCAATGAGTGGATATCAGA	0
Co36813_Co03a	TGCAGGATGCACAGATAACACAGTATCAGTATGCACACTAGAGGTTGCCCAATTAATCGGAATGGTCGATTAAT	0
Co37778_Co03a	TGCAGGAAAGAAATGTTTATACATCTCTTAGCTCTGAGGCAGCTCCCAGAAAAAAAAGAATTACCGAAGCACTC	0
Co38533_Co03a	TGCAGGCTCTGGTGTTATCTACAATGCCCACATTGTAATCATTTGGCTGATATCAATACTTTGCATGACAGTCT	0
Co38941_Co03a	TGCAGGCTGGATTGGGAGAGCATGTGGATTCTATGTCTGTGTGTCGGCTATGACAAGAGCTCAGCGCCTGAAAG	0
Co38948_Co03a	TGCAGGATGGGTCTGTGGGGGGAACGCTCTGCGACACAGACACACGTCAACCACATAAGAAGACACGTCAACCA	0
Co39701_Co03a	TGCAGGCAGCAAATCTGCTACTAGGTTGGGCACCGCACAGGTCTGTACAGAACTAATGCATTTGCATATCATTT	0
Co39908_Co03a	TGCAGGCTGCCAATACTGAACACTGAGAGACCCAACACTGATTGATATATAGAACCTCAACACTACAGAAATAG	0
Co39909_Co03a	TGCAGGCCCTCAGAGAGCAGTTGCAGCAGTCAATCAGCCAACTACAGCAGGAGCTTGACTTACAGAGACGCAGC	0
Co40421_Co03a	TGCAGGGAACACAATATATGGTCTAAACATGGCATGTAGGTTTCTCACTTATTGGTGACACAAATTGGGATATG	0
Co40474_Co03a	TGCAGGAAGCCTTTTGCCTTTTGGTTTAGACCGTCATTGTAAATAAGAATTTGTTCTTAACTGACTTGTTAATA	0
Co40714_Co03a	TGCAGGCTGTCACTGAGTCCGAGGTGCTAAAGAAGCTCCTTAAACTTGACCCCCAAAAAACAGCTCAGTCAGTT	0
Co41243_Co03a	TGCAGGAGGCTGCTTCAGCCAGCACCGTGAGTCTAGCACAAGACTAACTCTGGCACAGGACTAACTCTGGCACA	0
Co41505_Co03a	TGCAGGATTCTGAGCGGTGACCGTGACCGTGACCTTACTCCCGCGGTCAGTCACGTTGATGGGGAGACTATACA	0
Co42137_Co03a	TGCAGGGAACACAATATATGATCTATTCTTGGCATGTACAGTAGGTTTATCACTTATGGGTGTCATAAATTGAG	0
Co42354_Co03a	TGCAGGGCGAGCCTTTTAAAGGGGCAATCTGGTATTCAAACAATAACAAAGCGCCTTCGCCTCCACTTTATTTT	0
Co43602_Co03a	TGCAGGAGGAACCGCCCATGCAATACAGAGGAGGGGCAGTGACACATGTTTTGTTCTGCTACCATGTTGTGCTG	0
Co43733_Co03a	TGCAGGCTTTCAGTAAAGTGTTTTCCCAATATTTTATGAGCATGTATAACCTTCGGCTCTACGCCATTTCAGGC	0
Co43739_Co03a	TGCAGGCAAGCCCTAACCCAGACGACTCTGGGCCAGTTGTGCGCTGCCCTATGTTACCCCCAATCGCGGACGGC	0
Co44234_Co03a	TGCAGGCCATTTCCCGACAGATGTACTTGCGCAAACTGCAACGATAGTGGTCGATCAGGGCCCTGTCGTTCCAT	0
Co44998_Co03a	TGCAGGAAGGGTACCACATGAGAGAGGAGGTCTTCCCTGTAACGCCCAGCGTTGTGATTGTCTGCAATGATAAG	0
Co45161_Co03a	TGCAGGGATGGGGGCTAAGATAAAAAAAAAAAATATAGAACAAACACAATTCACCTAAGATAACAACATAGCAT	0
Co45670_Co03a	TGCAGGAAGGGGGTGGGGTCAGGCATGGCATCCACCGCCTCCCGTAGAACCATCCTCCTCCCATCAGAACCCAG	0
Co45701_Co03a	TGCAGGCAGATTAACATCAGGATGTGTTACTAATGATAAATACCTCACTATGTTCATTTCCTAATACCTCACAA	0
Co45960_Co03a	TGCAGGGGCAGCAAAAACACCATCAGCCACTGAACCATACTAGACTAACAATGAGAATGTTTACTAAAGTGCTG	0
Co46419_Co03a	TGCAGGGGACCAATGTTTCCATGGTCAGAACAAACGAATAAAACAACCCATTTCCGAGGAGTGCGCACGCGTGC	0
Co46452_Co03a	TGCAGGCAATAGCAATAGGGTTAAAACAACGTATCTGAAGTCATAAAAAAATGGAATTGTTGTCGGCAGTGAGC	0
Co46499_Co03a	TGCAGGAACAGCCCCAGTGCCCATACTCTTCCTCGCCGTAGTGTAGTCTGCTGACAGCTCCTTTTAAGGCTCCA	0
Co46988_Co03a	TGCAGGGTGGGTATAATTTGTGGAACATTCCAACAGGAATCTGTTCCAAAAACTTCGTAAATAACAAGGTTGCC	0
Co47250_Co03a	TGCAGGCCAAAGTCAACAACGCCAGTCTGATTGGAGTCGGCTATACACAGGTCCTCCGGCCAGGTAAATCAAAA	0
Co47665_Co03a	TGCAGGGAGAGAGAGAGAGGGAGGGAGAGATGGGTTTGGACATATTACTGACTGGAACAGGGTTGGTCTTTGAG	0
Co47984_Co03a	TGCAGGCCGTCACCGACGTCATCCACATCAATGGTCGCGATGTCGTCATGGCAACCTTCTCCACACCTCACAAC	0
Co48201_Co03a	TGCAGGAATTAAAGGTTTGGTGGTTGTATGTAAAATGTTCAAAGATAAGAAAATATTTTCGGTCTAAATCCCGA	0
Co48206_Co03a	TGCAGGTAAGGTGGTTGGTTATAAGATAGACACATCCATCCCAATACGTTTGTTTATTCCACATGGATAGGTCC	0
Co48232_Co03a	TGCAGGCTGACCTCGGTCGTCAGTTGGAAGATGTTTCCTCTGACACATTGGTGTGGCTGAATTCCGGGTTAAGT	0
Co48296_Co03a	TGCAGGCAGTCACTGAGTCCGAGGTGTTAACGACCCCCAAAAAACATATGGGTCAGATGGTTTAGACCCTTTCT	0
Co48380_Co03a	TGCAGGTTGAAAATATCTTGTTGATGAGAGAGGTCGAAGGAGAGTGGCAAGAATCATGCAAGCTAACAGGCGGG	0
Co48582_Co03a	TGCAGGGCAGCCTCATCCACAGACTGGATTAGATCGAAATTCAGTCACATCGCCATCACCCAACACAATGAAGG	0
Co48955_Co03a	TGCAGGCGCCTGGCCCGCCACAAGTAAAGTAAAGCCTCTCTCTCTATTTGAGGTGGAGCGCCAGAGTGCTGCGT	0
Co49536_Co03a	TGCAGGGGATGAGCTGGCCAATCAGCAGTCTACTTACATGATGTGGTTGGGGTACGCTCACACCATTCTAACAC	0
Co49927_Co03a	TGCAGGCAACCTGTCTGGTAGGCCAGGGGGAGCCCAGGACCGTTCTTTTGTGAAAGCCACATCGCTGCTCCACT	0
Co50408_Co03a	TGCAGGCGCCCGGCACAAAGAGTCACTAGAGCGCTTGAGCCAAGTAAAGCCACTCCGGCCAAACCCTTACATGC	0
Co50877_Co03a	TGCAGGATGATAGATCTGATTTGTGTCACACACAATAGAAAACGTAGGACCTCACTGGCCCCTGGAGGGGGGAT	0
Co50962_Co03a	TGCAGGGACATCCTCTCAAACTCCACCATCAGGTTGGAGATGGGCGACAGCAGGTGGGAGGGGGACGAGGAGGT	0
Co51115_Co03a	TGCAGGTCTGTCGTGAATTTTTTTGATTCAACATGTAATTTACTCGCATAAAAAGATTGGATGGAAACCTGGTT	0
Co51431_Co03a	TGCAGGAGGAACCGCCCCTGCAATGCAGAGGAGGAGCCGTGACACCCCCCCTCCTTAAAATGAGGGTCCCACCC	0
Co51493_Co03a	TGCAGGGAACACCCCCCTATCCACATCGATGGAACAGTAGTCGAGAGGGTAGCAAGTTTTAAGTTCCTCGGCAT	0
Co51872_Co03a	TGCAGGCTGCAGCCCAGAGCCCAGCCTGTGGAGAGTACTACTTCGTGTTGGGACGGCTGTACTGGGACATGGGG	0
Co51917_Co03a	TGCAGGGATTCAAGTGATTCAGTCTAGGCCTAACATATATGTTTTGATACACAACATTCTAATTGAGTTAGCTG	0
Co52250_Co03a	TGCAGGGAACACAAGATATGGTCTATACTTGACATGTAGGCTCCTCACTCATGGGTGGCTAGAAGAAGTTTGGA	0
Co52729_Co03a	TGCAGGCTCCAGCGGTCAGTGTGGAAGATGAGGGGTCCCTCACCCTCAAAAGCAGGGGCATGACTGCACTGGAA	0
Co52774_Co03a	TGCAGGGCCAGGAGCCTGGGATTAAAAAATAATAATGAATACAATATAAATATAGGACAAAACACACATCACAC	0
Co53245_Co03a	TGCAGGTTGGATCCCCTCTGGATCCTCGATCATGTCATGCTCTTTACTTCATTCGTTCATTCGTAAATTGATAA	0
Co53514_Co03a	TGCAGGTACACACGCCTGTAGCCTCACACTGAAGTCCACGTAGACTATGCTAAACAAGCCAGCTCATGTCTGAA	0
Co53594_Co03a	TGCAGGGAGGCCCTGTACCTTCCACCCACACTCGTTCACTGGCCCGCAAGGTGCTCCAGTCAGCGATGTCCAGC	0
Co53663_Co03a	TGCAGGGTTGAAATATGCTTTCTCTTTGTTTACGGAGGTGCTACCCTCAATGGCATCGTTTGCTTTCGCTGAAA	0
Co54335_Co03a	TGCAGGAATAGTCTCTTTATCCAAGGAGGATCTCCATCTTTCATCCTCACTCACGTAGACTGGTGTGAACCCAC	0
Co54984_Co03a	TGCAGGGCCAGCTCTGGTCCAACCACCAACCACCTGATGTTTCCTTTCCAAACACAATACTGTCAATGTCCCAT	0
Co55053_Co03a	TGCAGGCGCTTAGCCCGCCACAAGGAATCTCTAGAGCGCGTTGAGCCAAATAAAGCACCCCCGGCCAAACCCTC	0
Co55077_Co03a	TGCAGGCTGACTTCGGTCGTCTGTTGAACAGTGTTTCCTCCATCACGTTGGTGCAGCTGGCTTCCGTGTTAAGC	0
Co55507_Co03a	TGCAGGCTCTTTTATTTCTGTGAAAGGGCTGCTAGTCATAGTCCTGCTGTACTCTGGGGGCGGTAGGTAGCCTA	0
Co55663_Co03a	TGCAGGGAGAAACTCTATAGCAGGGCAATGGAAAAGAGGGAGAGTCATCGGGGATAGTTGCATTAGAAGGGTGG	0
Co56052_Co03a	TGCAGGTGCCCGACCCGCCACAAAGGAGTCACTAGAGTGCGATGAGCCAACTAAAGTCCCCCGCAGCCAAACCC	0
Co56376_Co03a	TGCAGGGAGTTCTGGGTGTACTAGATCTGTCTTTCTCATTGAAATGCCACTCTAAGAAGTGGTAGATTGGTTCT	0
Co56633_Co03a	TGCAGGCTCTGTGTTTGCTGTGTTACTTAAGACTAGGCTGCAGTGCTCAGGTAGCAGGTGGTAGGCTAAGTGCT	0
Co56935_Co03a	TGCAGGCTGACAGCAGTCATCAGTTGAACAGTGTTTCCTCCGATGTATTGCTGCAGCTGGCTTCCGGGTTAATC	0
Co56965_Co03a	TGCAGGAGAACAAAGAGAGGGTGAGTTCAAAGTTGAAACCAAACGTCTCAGCGAACAATGTTCCATGTTGATAA	0
Co58721_Co03a	TGCAGGAGGTGCAACTCAATATTAGGAAGGTGTTCCACTCAGTGTACACAAAAACCCACCTTCCACGAGGGGTT	0
Co59237_Co03a	TGCAGGGGAGTTGCTTAGCCTTATGCCAACCTCCTCTTTCCAGGTGTCAGCTCTGTCTCAAAGTCCACATAGCC	0
Co59618_Co03a	TGCAGGGAGAGGCTTTGTGCACAAACGGCACCATTCCCAGAAATTGAAAAATAGTACACTTTTGAAGACGTGTC	0
Co59969_Co03a	TGCAGGGGTAACTTCCTCTGGGAACCAGGATTAGGATTAAGCCACACATACCCATGGCCAGAAGTCTCTGCTGA	0
Co60021_Co03a	TGCAGGAAGGGCACCACATGATGGAGGAGAATGTCTTCCCTGTAATGCATAGCATGCATCCTTCCTTCCGTGGC	0
Co60456_Co03a	TGCAGGGGTCCCACATAGATAGAGTCCACCATTAATTCACCACCGGGAAGGAGAGTAACAATGGCTTATTGTAA	0
Co60708_Co03a	TGCAGGAAAGCCCCTGCACAGCATGATGCTGCCCTCCCCAGGCTTCACGGTTGGGATGGTGTTCTTCGGCTTGC	0
Co61218_Co03a	TGCAGGGCAACTACAGCGCTGTACAGCGAGAGGCCTCCAGGGCCGTCCACAGGTACACCTCAACTCCACTGGGT	0
Co61372_Co03a	TGCAGGACGCCTACAGCACCCGATGTCAAAGGAAGGCCAAAAGGGTCATCAAGGACAACAACCACCCAAGCCAC	0
Co61450_Co03a	TGCAGGTGTGTGTGTGTCGGTGTGTGTGTCTACCTGTCCTGAGTGCTGTCAGGGTTCATCAGACACACCCAGCT	0
Co61986_Co03a	TGCAGGGCTGAGGATGTGGCGTTTGGGGAACATGTTCAAGGTCTGCAGGACCTCAAAGGAGATTAAGAAAAACA	0
Co62818_Co03a	TGCAGGAGGACGAGCCAAAAAAGTCCAAGGCAGGAGCTGGGGTGTCCACCCCTCTGGATGGCAAAGCAGCCCCC	0
Co63015_Co03a	TGCAGGAAAACTCTCTCTCCCACTCTCAGCAATGGAAGTTAAATCCCTTTGTTACCACAGGGAGAGACGTTGCA	0
Co65456_Co03a	TGCAGGGGCTTGGGGGGTGTGTGTCACCAAGCTCACCTTTCAAAGTGGAGGTCGTAACCGCAGGCCAGAATGGC	0
Co65488_Co03a	TGCAGGGGGTGCGTACAGGCGGCAGAGAAGTCAGGTGCAGGAGAGCAAAAAAATGATTTACAACGGCACAGTTT	0
Co65938_Co03a	TGCAGGACAAACTTGAAAACGTTCTGGGACACTGTAAAGTCCATGGAGAATAAGAGCACCTCCTCCTAGCTGTC	0
Co66820_Co03a	TGCAGGAAAAATGCAAACTTGTTGAGTATTTGAGTTTTAAATTTCAACTTTGACATTTCAGACTTGATTTGCCC	0
Co67047_Co03a	TGCAGGCCCCCCTCTCGTCACAAGGAGTCACTAGAGCGCGATGAGCCAAGTAAAGCCCCCCCGGCCAAACCCTA	0
Co67885_Co03a	TGCAGGAGAGAGGAGAGGCCCTGCCTGACTGGCTGGACACTCTTGATTTATCTGTGCATTTCAGAATTATGTTC	0
Co68844_Co03a	TGCAGGCCCAGCTGGGCTGGCTTCCTCTCCGCTCTCTCCAGCTGACCCGTCACTATCCTTCAGGACTGTTACAC	0
Co68958_Co03a	TGCAGGAGAAGACCCAGCTCCAAGGCAAACTGGAGAACCTAGAGCAGGTGCTAAAGGTGAGAGTCTGGAGACAC	0
Co02648_Co03b	TGCAGGAACCTGACTCAACCACTTAAACACTCAATGAAAGGTTGATTCAGGTGTGTTTCCACTGGGCAATTACT	0
Co03053_Co03b	TGCAGGTTCACCTCGGTCGTCAGGTGAACGGTGTTTCCTCCGACACATTGGTGGGGCTGGATTCCGGTTAAGTG	0
Co05226_Co03b	TGCAGGTCTTCACACCAACCCTAATCTAGCACACCTGATTCTAATAATTAGCTGGTTGGTAAACTGAACCATCT	0
Co06974_Co03b	TGCAGGTTTTGAATTGTGACTCTACTTTGTCGCCGATGCACTTTCTAATGAACTCGCTCACTGATTCAGCGTAT	0
Co12352_Co03b	TGCAGGTTCAACCAATGTAGGTCAGGAGGCAGTTCAGTGATTGCGTTATTGTTCAGACCAAGTTTTTGTAACAT	0
Co13105_Co03b	TGCAGGGAGCTCGTCAACACGTCATGAGAACGCTCACCAGACGGTACCAAGCCTGCCTCTCTGCTACGACTAAG	0
Co14993_Co03b	TGCAGGTGATTGCGAGAGCATACCGTGCTCACTGCCTGTTGTTATTTTATCATCTTTACATGACACTTCGCTCT	0
Co16894_Co03b	TGCAGGCAATGAACTAAAGGCTCTTCCAGATTAAATCAATAACTTTATCAACTTGGACAGAATCCGTTTTGCAC	0
Co20814_Co03b	TGCAGGCTTATGTTGTTAATTGAAATTCAAGATCTGCTCACATTCATTCAGACAAAGAACGCCATTTGCATTTT	0
Co20920_Co03b	TGCAGGAACACTTTTAATAATAAGAAAAATTAACCTCTTATCCCTCCAAAGAAATATGTGTGAGTATGGCTCTG	0
Co22383_Co03b	TGCAGGATAATGGAATATATAGGTCACTATAGATGTGGTCTATTTTTCTTACTCAGCCTCATCTGCGTAGCTTA	0
Co24478_Co03b	TGCAGGCCAGGGTCGAGCTCCCTTTCAAGAAACAGACAAATAGGTGTTAAGGGCTTGACAGATTTTTTTACTTG	0
Co25558_Co03b	TGCAGGAGAGCTGTCAGCCGTGTGCTATGACTGTGTTATGAGAGATGTGGCTGGGAATTTGGGATGAGGAGAGT	0
Co26427_Co03b	TGCAGGCTCCAGTCAACAGGCGTGCCTCCTGCGGGTCGTTTCTAATGTGGAGCAAGATGAGCCGGGATGGAGCC	0
Co27319_Co03b	TGCAGGAGAACTAATTTTTAAATGTTTTACAACTAACTAGTTAAGAACTAATTCTTATTTACAATGAAGGCCTA	0
Co28590_Co03b	TGCAGGGCAGTGGGGAAGAGCATGGTAAGATGAAGCTGACCGGCTGTAGACCTATAGTCATTAATCCTTAACTC	0
Co30016_Co03b	TGCAGGTCTGCTGAAGTAATGGTGCCAACATCACAGCACTAAAATGAGTTCTACCTATTACATTAATGACAGAC	0
Co30793_Co03b	TGCAGGCCTGCAAATAGACAAATGAGCAGGACTGGAATACATTATTAGAGCTCATCAATTTTCTTTATACCAGA	0
Co32859_Co03b	TGCAGGCTAGCTGACATGGAGCTAACACATTGGAGATTAAGTATGGACCTTGCAGGCTCCCGAGTGGCGCAGCG	0
Co34164_Co03b	TGCAGGTTATTCCTAGAGGAGAGATGAGGGGTGGACTCTGGTGAAGAACCCGTCGTAATGGCCCCTACTACCCC	0
Co35296_Co03b	TGCAGGGTCTAATAGGGACCAGTCTATTGGAAGTCATAAAGAGAACAGGAGAGGAAACACAAGCACACTGCCTC	0
Co36042_Co03b	TGCAGGCGCCCGGCCCGCCCCGCCACAAGGAGTCACTAGAGCACGATGAGTCAAGTAAAGTCCTCCCGGCCAAA	0
Co36064_Co03b	TGCAGGAACAGAGGTGAAAAAAGGCTTTTACTGGCCAATTAAAATGTCAAACAACTCATTCCTGATCGGCATGG	0
Co37961_Co03b	TGCAGGAAGGGTACCACATGAGGGAGGAGGAGGTTTTCCCTGTAAAGCAACAGCGTTGAGGTTGCCTGCAATGA	0
Co39592_Co03b	TGCAGGGCAAAAGAGCTGCGGTGCTACCACAACTATGAGAGGAGAGGAGTTTGCTCTGCCAACTGTAGCCAATG	0
Co40583_Co03b	TGCAGGACATGAGCCGTCCTTGCGCTTTCTCCCAGCTTGGACAGAAAGTAGATGTGCGTAAAACCAGCCTATTA	0
Co43179_Co03b	TGCAGGACCCGTTCTCTAAGCCCAGACACAGACTGTCTCTTCTCTGCTCTGGTCTGCTGTTTCTCTGAGAACAG	0
Co44277_Co03b	TGCAGGAGGACGAGACGGGTACCTCGAAAGCGTCCATCGCCACGGTGATGAACGGCCTGCGACTCTCTAAGAGC	0
Co45872_Co03b	TGCAGGATCATCGGAGACCAGCCACCCAGACAGCTTATGAAACTGAGGAGTATTTATCTCTGTAATAAAGCCAT	0
Co46304_Co03b	TGCAGGGGCGACAGAGCGAGGGAGAGAGGGAGGAGGAAGCAACATCAGAGGACCTGGGGATACAGGCTAAGTAA	0
Co48045_Co03b	TGCAGGATAATGTGTCATATAATTCTTTATACCATGATATTGTTGAATACTTGTTTCTGAATGGCTTGAAGGGC	0
Co48223_Co03b	TGCAGGCTGACCACGGTCGTCAGTTGAACAGTGTTCCCTCCAACACATTGGTGCGCCTGGCTTCCGGGTTAAGA	0
Co50098_Co03b	TGCAGGAGCGAGCCACTGCTTTAATGCTTGCAGAGAACGACAGGGTGTTGTCTAGGATAACGCCAAGATTCTTT	0
Co51107_Co03b	TGCAGGGGTCACTGTTACTGTCTCTCCCAGTCTTATTCTAGGGCAGTGGTTCCCAACCTCGAGCATGAACGCTA	0
Co51121_Co03b	TGCAGGAGGAGGTGGGTTGTCCAGTGCTTCCCATGACAATGGAGGATGACCCATTGTCCTGACTCTGTGTGTTG	0
Co51418_Co03b	TGCAGGGTATTCTGGTCATAGGTATCTGTGAGGGAGTTTCAGTTAAGTTTAATACCCTATGGCAAAAAGTTGTT	0
Co52364_Co03b	TGCAGGAGACCTAGGTTAGACACCAGTCTGTCTCAACTGTACGGTGACCTTGAAAACTATCTGTGAGGAGGTGA	0
Co53084_Co03b	TGCAGGACACCATACAAACAAGGGATACCAGGCATAGATAGGAGAAACACAGAAAAACAAGCCCACGCTAAACA	0
Co53617_Co03b	TGCAGGCCCCACCAATACTAGCAACTCCCTTACCGGTGGAGCACCACAGTTTAGGTGCACGCCCTTTCATGTGA	0
Co53837_Co03b	TGCAGGATGTGGAACCAGCACAGAAGAACATGAACATTTGGAAATACTTCCTTTATGGCCCCCACCTCCTCCAT	0
Co55175_Co03b	TGCAGGGCGGATGTCTCCCTCTCCCACTCCATTTCTCGTTCGATGTAGCTCAGCCAATGACCTCTGGAGCTTCT	0
Co56607_Co03b	TGCAGGTGTGTATGCTTCTGTACAGATGGGCACGTGTCATTGTGTGCAGGAACATGCGCCCACCACCACCACCA	0
Co56899_Co03b	TGCAGGTGACAAGCATGAACATAACATGATGCTGCAAGCACATAACTTGAAAATACAGAGGATAAACCACATTG	0
Co59262_Co03b	TGCAGGAGATGGGGACTCAAGTGATGATAACAGTGGCTATTCAAGCGGCAGACGACGAGGAACCAGAGGAGGAG	0
Co61449_Co03b	TGCAGGGGGGGAAAGGACAGAATACGTGTAAAATGTGGCGCTTCTTTCTCTAGGATAATGGTTGTGTTATCACA	0
Co62410_Co03b	TGCAGGGCTGTGGCCCACTGTGGGGAGATGTCTGTGCTCCATTTCTCCTCTACACTATTGAACACTATTACACT	0
Co63187_Co03b	TGCAGGGAGCAAGGAGCTGCCAGTGTACATGGAGCAGCCAGAGCTGTCAGTCTGCACGGAGCTCTCAGTCTGCA	0
Co65080_Co03b	TGCAGGGGTGGGGGCTGCGATTTATAAAATATAGGACAAAATACACATCACGACAAGAGACACCACTACATTGA	0
Co65622_Co03b	TGCAGGTGATAACAGAGTAAGGAAACAATGTGGCCCAGCAATAGGGCTGGGAATTACCAGGGACCTCACAATAC	0
Co68541_Co03b	TGCAGGTGCGTGCGTGCACACACACCAATTGAACTTGTGTACTGCACTCATTTGCATAAAGACTGTCAGGGTAG	0
Co69038_Co03b	TGCAGGGGGGGAAGATGAGGGAGTGGTGCTACCGCTCGGGGAAAACGTTCTCACACACAACTTGGGCATTCCAG	0
Co04571_Co04a	TGCAGGATTTAAGGTCCCCAAAAACAGTGGCCTCCCATCATTCTTAAATGGAATAAGTTTGGAACCACCAAGAC	0
Co04665_Co04a	TGCAGGTAAAGTAGCTCTGTACCACAAGAGTTCACCTGCTCTACTGACCACCTCATTTGCCCCAAGGTTTGTGG	0
Co04677_Co04a	TGCAGGTGGAGATGGTGAGAGATGAAAGACATGATGTTCTGAGGTAATGACAGAGAGATGAAAGACAAAGTGGG	0
Co05515_Co04a	TGCAGGTTTCTGTAACGTTGCACAACATTGAACAATGGCCTGGTGTCATATGTCACAGCAAGGCCATAAGTGCA	0
Co06714_Co04a	TGCAGGTCTTGCTTTTTGGAGTGTGATGTCAAAAAAGCAGAGCATATCTTTAATACAGAAAGACCTCTCCATCT	0
Co07423_Co04a	TGCAGGAAGCTCCTGCACTTCAGCTGACATTCACCACCAGATCAGAGACCTGTACCCAATCCATGATGAATCCA	0
Co09510_Co04a	TGCAGGTGAGAGAATAAGACGAGTCAGTCAGGTCACAGGATGGTGGAACACACTAATCCTCTGTCACCCTCACT	0
Co10153_Co04a	TGCAGGGTTCTGTTGGTCTGGGGGGTTCGGTGTGTCCTCCTCCCACTCTTCCTCAGCTCCCTGGGCAACAACCC	0
Co10469_Co04a	TGCAGGGAGAAATTTTGTAGCGGTTGCAGGGGAAAAAGAGGGAGAAGCATCGTGGAAAGTCACATTAGAAAGGG	0
Co13372_Co04a	TGCAGGATCTAGTTTGTCTAATCTTGATTATTGTTCAGTCGTTTAGTTGAGTGCTGCAAGGAAAGGCCTAGTTT	0
Co13982_Co04a	TGCAGGTTTTAAGATGAAGAGAATATCATCCCTCGCTCCCCTCCGTTCTATTGGCAAATGCCCAGTCACTCGAG	0
Co14141_Co04a	TGCAGGATCTTCTATGACCAGCCACCGGACAGGTGATGAAACTGAGGATTATTTGTGTCTGTAATAAAGCCCTT	0
Co14876_Co04a	TGCAGGTAGTCTACTGGTGCAGTAGCAGCTTGTGATCCAGTTCCCGAGAGGAGGAAGCAGCAGAAGCAGTGAGA	0
Co16049_Co04a	TGCAGGTATACAACTAGTTTTATATTGGATATTCAGTTATCTCAACTATAACTACAGTATGACAATTAAAATAG	0
Co17014_Co04a	TGCAGGAAGCACAGATTGAGTTTCATTGTTGTGTCTTTCGGTGGCCTGGGTAGTTTATCAGTTAGTGCTGCTGC	0
Co17102_Co04a	TGCAGGAATGAGTTTAATTATAGCCGAGCCACACCGTTGTTTGCAAATTGCAGGCTGTACCAATTTTGAAAACA	0
Co17669_Co04a	TGCAGGATCATCTGAGACCAGCCACCTGGACAGTTGATGAAACAAAGAATTTCTACACAAACTTTCAGAAACCG	0
Co18151_Co04a	TGCAGGCCAGACACACATGGACAATACCACATCAGAAGTGATGGCTAGTTCATGCAGAAGTCAGATACTACTTG	0
Co18158_Co04a	TGCAGGTTAGCATTTTCCCTCATAAATCTTGTTCTGGAGGCAGCCCTGCAGTGGTCACTACCGGGCACAGCCAT	0
Co18623_Co04a	TGCAGGCTCTAGTGATCTTATCTTGATTATTTTTTCCATTGATGTGGTCAAGTACTGTAAAGAAGTACCTCGAT	0
Co18825_Co04a	TGCAGGTCTGATCCTCAACTACAGAAAATGTTTGGTTGAGGTTATTGCTGCCAAAGGAGGGTCAACCAGATATT	0
Co18928_Co04a	TGCAGGAGGACTCAGTCACACAGCTCCTCCCTTCACTGTATGCACCTCACTCTGTCCACTCTGGCAGCACTGAA	0
Co19099_Co04a	TGCAGGCTATATGGATGTCATATCACGCAATGTGCATCTCCCCTTTTTATGGTCATGGCTAGAAGGGATACAGC	0
Co19879_Co04a	TGCAGGCAAGTGACCGCTTTGATGTTTGCAGAGAACGAGGATGTTGTCATGGGTCATGCTAAGGTTCTTTGCAT	0
Co19881_Co04a	TGCAGGTCTCTATGGGCTTTGTGCAGCCTCTCCTGGGTCTCCTGAAGCACCTTCTCCTGAGACACCATCACAGT	0
Co20162_Co04a	TGCAGGCAGCTTCTCAAAGTCTATCAGCTCTATGGTCTTAGTCTTGACCATGGGTTTCAGGAGTTAACCTAGCA	0
Co20204_Co04a	TGCAGGTAAGACCTGAGACAGACACATGGCAGGTAAATTTCCTGTTTGTCTGAACAGACATGCATGACAATAAT	0
Co20213_Co04a	TGCAGGATCATCTGAGATCAGCCCCCCGGACATATGATGAAATTGTAGTTTGCACAACCGAATAATTTCTGCAC	0
Co20835_Co04a	TGCAGGAAAGACGGAAACAGAAAGAATTGTTGAATATCAAATCAAAGTTTTAAATACTCAGAACACAACAGGTG	0
Co21216_Co04a	TGCAGGTCTCCATGGCTACTCGGCCCTCCTCGGCCCAGCGCGTTCAGGTTGGCGAACATCGGGAAGTAGATCAT	0
Co22014_Co04a	TGCAGGAGCTTTGATGTTTTCATGGAATGACAGGGTTTTGTCCAGGGTCACACCAAGGTTCTTTGCACTCTAGG	0
Co22106_Co04a	TGCAGGACTTACTTAAGATTTCTTTGTTATGGACAGACCTCTCCCCTTGTTTACACCCATTGAATCTATATGTT	0
Co22853_Co04a	TGCAGGGTGTTATAGTGTTAAAGACAGTTATAGACCTTCATGACCGTCCTACCGGAGGCCGCCAGCATCAGCTC	0
Co23032_Co04a	TGCAGGCTAAAGATTGTGTGTGTTCATTCCCCTCAGGTACTCTCAATCTTTTAACAACACAATAAATGTGGATT	0
Co23071_Co04a	TGCAGGACTTGCTTCTTAGAATGTGGTGTCAAAAAAGCAGATCATCTCTTTATTACAGACACACCTCTCCACAT	0
Co23846_Co04a	TGCAGGATGTGTGGCTGTTGGTCAACCAGGAGGTGTTGAAGAGAATCTTGAGGGTCCTGCCAGAGAGACATCCC	0
Co24094_Co04a	TGCAGGTTCATGCTCTACAATATCCATGGAGTACAACCCTACCTCCCACAGGAAGTGGCGAAGGTCCTAATCCA	0
Co24470_Co04a	TGCAGGAGCTTTTTCGCCTCCATCTCCTGGCGGAACTTCTGCTGCAGCTGCTGCTGCTTGAGCTTCCTCTGCTG	0
Co24505_Co04a	TGCAGGCTTTCTCTATGTGAGGAGAATAGACTTGTGTTTCTACACAGGCTCATCCAGGATGCACTCATACAACC	0
Co24545_Co04a	TGCAGGAAACAGGTACAAAATTATCAATTTCCACAGTAAAACGAGTCCTATATCGACATAACCTGAAAGGCCAC	0
Co26222_Co04a	TGCAGGATGTTAGCTTGTTTTCATTGAGTAGGGAAACAGCTGTGGGCATGGTTCTGACAGATTGGTGTGACTCG	0
Co26308_Co04a	TGCAGGCAGTGGTTTTGGTGCGACTAGTGGAACAATTATGTTTTTATTTCTATGTATTTATTTAACCTTTATTT	0
Co26639_Co04a	TGCAGGACCCAGGGAGTATTGTTGACCTGTAGGACCCAGGGAGTATTGTTGACCTGTAGGATCCAGGGAGTATT	0
Co27336_Co04a	TGCAGGCTGACACCGGTCATCAGTTGAACAGTGTTTCCTTCAACATATTGGTGCGGCTGCTTCCAGGTTAAGCA	0
Co28407_Co04a	TGCAGGCATTTTTCTCTGCCCAATACACCTGCATCTGCCTTCACATCCCAGTCAGGTTTTTGTAACTGGAAAAA	0
Co28778_Co04a	TGCAGGCTCTCCTTCACTACAGCCAACGTGAGCAAAACATTTAAACGTGTCAACCCTCGCAGGATGCAGGCACA	0
Co28834_Co04a	TGCAGGAAGTGATGCAGGAATACAACAACACGGTGCAGGATATGCACCTCACTACCTGCTGTTTGGAAGTTATG	0
Co29047_Co04a	TGCAGGTGGTAAGAGTAAGCAACAACACATCTGCCACGCTGATTCTTAACCCTGGGGCCCCTCAGGGACAGTCG	0
Co29692_Co04a	TGCAGGTGCGTGCGGTGCGGCGTACACAGTTGTTGTACGCCCGCAGCGCAGTACAGAACTCCTCCTCTGGGCCG	0
Co29773_Co04a	TGCAGGCTGACTTTGATTGTTATTTGAATGGTGTTCCCTCTGACATATTGGTGCAGCTGGCTTCCAGGTTAAGA	0
Co29795_Co04a	TGCAGGCTACATTTACAATGCACGTGGTTGGTTACAGACTAATGACTGGTGAGCAGGGCCAAGCTCTCTACAAT	0
Co29832_Co04a	TGCAGGCTGACTTCAGTCATCAGTTGAACGGTGTTTCCTCCAGCACATTGGTGGAGCTGTCTTCCGGGTTAAGT	0
Co29843_Co04a	TGCAGGCTCATTCTGACATGACCTTCCAGCATGACAATGCCACCAACCATATCGCATGTGCTGTGTGCGACTTC	0
Co30854_Co04a	TGCAGGCCACAGGGTGGGCAGGCTTGTCTTCCAGGCCACCGCATCACAACTGATTCTAGTAATCAACTAATCAT	0
Co30933_Co04a	TGCAGGAATACAGTTTGTGCAGCAAGTGAAAGCACAGAGCCTACTGTCTTTGGTGATTACCTGTAGTCCAATGG	0
Co30943_Co04a	TGCAGGCAAATCAAATCAAATCAAATCAAATATTATTTGTCACATACACATGGTTAGCAGATGTTAATGCGAGT	0
Co30978_Co04a	TGCAGGCAGATAACATCGCAAAGGAAAGACATGCTGCCGCTTTAAAGTGTAGAGGGAAAGGGAGGTGTGGAGGG	0
Co31015_Co04a	TGCAGGATGATGCCATATTCTGCTGTATTTAGCTTTGAGAGAGGGGGGAGGATGGAGGTAAGAGGGGAAGGGGC	0
Co31089_Co04a	TGCAGGTGAAGAAGCCGGATGTGGAAGTCCTGGGCTGGATTGGTTACACACATGGTCTACGGTTGTGAAGCACT	0
Co31286_Co04a	TGCAGGTCCTAGAGGAGCTGAATGGTGCCTGGATGGAGGTGGCACCTGGTATCAAGACCTACATGGAGAGTAGT	0
Co31694_Co04a	TGCAGGGAGAAGCTGTGTAGCGAGGTAGGGAAAAAGAGGGAGAAGCATCGGGGATAGTCGCATTGGAAGAGGTG	0
Co32017_Co04a	TGCAGGTATAAAAAATTATCTAAAAACATTTTTTGATAAAATATTGAATTTGGCCTTTACTGCCATAGCTCATA	0
Co32234_Co04a	TGCAGGTACAACCCTAGATGACCAGCCTATGTACAATACAGTAATATACACTTACATTAAATGGTTTGTAAGGA	0
Co33258_Co04a	TGCAGGAATTTGTAGTCTTGCCAAGGTCTTCTCCGTTGCTAAGATTGAGGTGAATATATTGATAAAACTCACCT	0
Co33852_Co04a	TGCAGGATGGGTTCGGCTGTGCAGAGGTGACCCCCCGGCTGTGCGGGGGTGGCCGGATACAGGGAAGCAGGCAG	0
Co35152_Co04a	TGCAGGAAATGGAAAAGCTATCTATTTCCTGGTGAGCAGGAAGAGGTCGGGGGTGAGCAGGAAGAGGCTCCTCT	0
Co35257_Co04a	TGCAGGTGGTCACTGAGTCCGAGGTGCCAAAGGAACTCCTTGAACTTGACCCCAAAAAAGACCCTTTCTTCTTT	0
Co35886_Co04a	TGCAGGAAGCAGAAATGGCTGTGGACCCCAGAACAGACACAAACACTTCCTAAACAAAATCTAATTTCTTGCTG	0
Co35890_Co04a	TGCAGGGGGCGCCACATAGAGTAAATACAGCTGTTTTTAGTCTGGAACAGTGTTTCCCAATGCTGTCCTTGGTG	0
Co35925_Co04a	TGCAGGGAAATTAGGATTACTTTCAGACGTGGAATATGTACTTGTAATCATTGTACTTCATCAATTTAAGAAAT	0
Co36053_Co04a	TGCAGGCAGGCAGTCTGTTTGTGCTGAAACTCGCCTGATGGTGTCCCACAACTAGGCATCTTCTGGAAGGTCAG	0
Co36055_Co04a	TGCAGGATACACGCACAGCATGCCCCGCACGGCTGGTTCTTAAGCCACTGATATTAGTTCATATTCGCACTACT	0
Co36882_Co04a	TGCAGGGACAACCGTACGGTAAGCATTTAAAATAGCTAGCTAACTATTTATATTGTGCAAGTATTAAATTGTAA	0
Co37072_Co04a	TGCAGGGCAATTGAGGATTAAAGAGGTCAGTCCACCGGGAGCTACTTACTTTTTAAGTGCATCTCAGAGGATTC	0
Co37251_Co04a	TGCAGGCGCGCAGTCTACCACAAGGAGTCGCTAGAGCCAAGTAAAGCCCCCCCGGCCAAACCGTCACGACGCTG	0
Co38601_Co04a	TGCAGGAAATGTAAAAATGGTAGTGTATTTTAGGTTTAATTTTCCTTACAAAAAATGTATCAACCCCCACAAAA	0
Co38618_Co04a	TGCAGGACATTGAATCAATGGGTAGTTGGAGTGGAGAGTAAGGCACAAAGCAGGGCATTTACTGTTGTCCTATA	0
Co38650_Co04a	TGCAGGTCAGATTATACTCCCATTCCTCCCTCTCATGGTTTAGGGTTCTGGAGTGTCCCGATAAGAGGTGTGAT	0
Co38702_Co04a	TGCAGGTACATCACATTGGTCATCCAACACCTCCTTTGGCCGCCTTTCCTTCCAGTTCTCTGCTGCCAGTGGCT	0
Co38737_Co04a	TGCAGGTCTTGCAGACATGCTGCTCCCCATCTTTACAACATTTGAATCTATGTTTTGACCATGACAGTTTACAA	0
Co38836_Co04a	TGCAGGTTGATTCATAGTAAAGGAGCCACAGCTTGCTATCTGTCCACTCCTCGTGGGTGAAAGAGCACAGTGCT	0
Co38931_Co04a	TGCAGGGAGCATGCGACTCATGTATATTACAGGCAGGGGTATTACCCTTGACAGAAGAAATGGTATAAAAAGAG	0
Co39446_Co04a	TGCAGGGGGACAACAAGAGCCAGTCAGACTCTGCGAAATGCAGCGAACAGAGCAAAACCCAAAAGGTGTGCGAG	0
Co39674_Co04a	TGCAGGCTGACTTCGGTCGTCAGTTAAACAGTGTTTCATCCCACACATTGGTGCAGCTGGCTTACGGGTTAAGC	0
Co39891_Co04a	TGCAGGAGCCATGGTTATCGCCTTCTGGAGAGAATGGCAACAGGCATAAATATGACTAGAACTTTATACAGTTG	0
Co39923_Co04a	TGCAGGGAGAAACTTTGTAGTGGAGCAGGGGGAAAAGAGGGAGGAGCATCAGAGCTAGGCGCATAAGAAGGGGT	0
Co40425_Co04a	TGCAGGACAACGCCACCAGCCACCAGCTCGTTCTGTGCAGGATTTACTGCAAGACAAAAATGTCCGTGTTCTGC	0
Co40517_Co04a	TGCAGGAGACCACGTCCAACAGTGCTGCCTACATGCACAATAAAATCATCACAGCCACAGAGCAGGTGCTGGGC	0
Co41288_Co04a	TGCAGGCTTTCTCTGATCTAAGGATTTCACCTGCACTGAGAATGGCAAAAAGCAAAAAGTTTGACCAGCTCTCA	0
Co41386_Co04a	TGCAGGGAAAATCTACAGGAATTTTGTGGTCACTTTCCTGAGAGGGAGAACAGTCTACTTTTAGACTTTGTTCA	0
Co41432_Co04a	TGCAGGAAGGGTACCACATGAGGGAGGAGGATTAAGTCAGACAGTCCTGTGGAAGCGATCAGCGATCAGCTGTC	0
Co41491_Co04a	TGCAGGTAAAGTAGCTCTGTACCACAAGAGTTCACCTGCTCTACTGACCACCTTATTTGCCCAATGTTTATGGA	0
Co41568_Co04a	TGCAGGCTGATTGCTAGGTTCAACTGTACTTAGTCTGCTCTATAGACACGCAGGGTACATACAATGGACCAAAT	0
Co42794_Co04a	TGCAGGCGGCGGCCAGCCACAAGGAGTCGCTAGAGTGCGATGAGCCAAGTAAAGCCCCCCACGGCTGGACAACG	0
Co42848_Co04a	TGCAGGAATATTTTCTTACTTCTCTCAGGATTGCGCCCTGGGATCACATAACTCATAACCATGTCATGTAATCC	0
Co42850_Co04a	TGCAGGTGAAGGGACAATGGGTCTAGTTGTCCTCGGGTCAATTTGGAACGGGTCGCTATATTAAAAAAATGTAT	0
Co42856_Co04a	TGCAGGGTAGGATGCAATCCAAGAGTGTGCAGAGTCTTAGATTCCTAGTCCTTGAGAGGGTGGAGAGGGGGATG	0
Co43709_Co04a	TGCAGGTGAGAGTTCATTATCAGCAGGAGGATAATTCATTATCAGGCACAATAGAAGGCAGCCCCTGGCCCCTC	0
Co43832_Co04a	TGCAGGGACGGGGCCTGGGATTAAAAATTTATTAAATACAAATATAGGACAAAACTCACATCAGGACAAGAGAG	0
Co43840_Co04a	TGCAGGAAGAGAGAGACATGAAGTATAAGACCATAACAGAACACAGACAAAGCACCATATACACATATGAAAAC	0
Co44260_Co04a	TGCAGGGAGTGGGATCATGGCCAGGGTCACCATTGTCCAGCGCCCTTGGAACAATTAGGGTTATGTGCCCTTCA	0
Co44490_Co04a	TGCAGGCAAATCGCTGGGTAATTAAAGAGCATATGGCCACGTCTGCACGCAACCACCATTAACCCAATACACCT	0
Co44530_Co04a	TGCAGGAAGGGTACCACATAAGGGAGGAGGATGTCTTCCTGGCCACATCTGCAGTCCTCATGCCTCCTTGCACC	0
Co44922_Co04a	TGCAGGAGGGAAGGAAAGGAGGGAAAGAAAGAGGCATGTCAAATAACTTCCTCAAAACAACAACCTGCGAACGG	0
Co45037_Co04a	TGCAGGCTGACCTCGGTCGTCAGTTGAATGGCGTTTCCTCTAACACATTGGGCAGCTGGCAGGTGTTAAGGAGC	0
Co45907_Co04a	TGCAGGTCTTGGTAGAGCCTACTCAAATCAAATGTTATTTGTCATATGCTTCGTAAACAACGGGTGCAGACGAA	0
Co46305_Co04a	TGCAGGTTCATGCTCTACAACATCCGTAGAGTACGACCTTTCTTCACACACAAAGTGGCGCAAGTCCTAATCCA	0
Co46433_Co04a	TGCAGGACACCTTTCATAATATCCATCAGTGAATAGACATTTAGTTCTATCTGTCAAGTGATATTCAGACCAGT	0
Co46958_Co04a	TGCAGGAGAGGAAACACCTATGTCACAGAGCTCTATGAGTGGTTAAGGTAAGACTTGTATCTAATTTTATCTAC	0
Co46982_Co04a	TGCAGGAGGTTTTCAAACTGAGCACAAAACAAGACAATAACCATACACAGAATGAACCGACAACATGAAATGCA	0
Co47245_Co04a	TGCAGGATCAATACCTGGCCTGCCCACACTCAGCCCCTGGCGTGCCAACACCACAGGACCGTGTGATTAGTATC	0
Co47555_Co04a	TGCAGGACGGTTGAGCTAACGTGCGCTAATGGGATTAGCATGAGGTTGTAAGTAACAAGAAAAATTTCCAGGAC	0
Co47685_Co04a	TGCAGGAGGTGGTCTATAGTAAAGGTTATCCAAACGCAGTCCTGCTTCGTGAAACCCTGGTTTACAGGAGGTGT	0
Co49042_Co04a	TGCAGGTGCCCAGTCCACTACAAGCAGTCGCTAGAGCACAATGAGCCAAGTAATCCCCACCCGGCCAAACCCTC	0
Co49405_Co04a	TGCAGGACTCTGAGGTTACAGTCAAGGGTTTCCGAATATTCGGGGCACCATGGTAAGTTTATCTCTTGTCTTGG	0
Co49433_Co04a	TGCAGGCTGAAAATATCCTGATAAAAAGAAATATCCTATGATTCACATTGTTTCAACTATCAACTGGGTATGGC	0
Co49571_Co04a	TGCAGGAAGGGTACCACATGAGGGAGAAGGATGCACAGTGTTGAGATTGACTGCAATGACAACCAGCTCAATCC	0
Co49971_Co04a	TGCAGGTCGCCCAGCATCATTCCAGGAACAACCACAGTGCAGTCTGATTGTTTTGATGACAGCTATCTGTAGCC	0
Co49994_Co04a	TGCAGGTGCGTCTGTGTCGATGAAGATGACCACCCCTCAGAAAGCCCAGACAGTGATCACAGGGGGTCAAGCTC	0
Co50186_Co04a	TGCAGGACCTGCCTTGTTAATAGCGTTTTAAGAAGGCAGAGCAGCGCTTTATTATGGACAGACTTCTCCCCATC	0
Co50923_Co04a	TGCAGGTACTTGCTTAAGCCTCCCAGCTTCTCCTTCACCCAAATCCAGATAGCAGATGTTCTGAAAGAGCTGCA	0
Co50953_Co04a	TGCAGGGGGGGCACTCTGACAGGACAACTGACAACACAATGAATGATCAGTCACTTTATCGACATTAAAATGGC	0
Co51091_Co04a	TGCAGGGCCACATCGCAAATCAATCATTTTGGGCGGAACTAGAAGTTCCCTTTAACAGAGCACAGAAGGACTGG	0
Co51459_Co04a	TGCAGGCAGAGACATCCCCACCGTAATATCAGGTCAGGGGTCACTCATCAAAAGCATAACAATAATAACACCAA	0
Co51816_Co04a	TGCAGGAGGGACTGGTGCACTTCACAAAATAGATGGCATCACGAGGGAAAATGTGGATATATTGAAGCAACATC	0
Co51873_Co04a	TGCAGGGGGTTAGACTAGCATGCAGCTCCACTGGCCCTCAGACACACAGCAGACTAGACTGAGGATGTGAACCA	0
Co52268_Co04a	TGCAGGGTAAGCTCTACTGTCAGACACATGAAATTATTCAAAATGGGAACACTCTGGCTTCCTGGCACTAGGGC	0
Co52313_Co04a	TGCAGGAGGCTGTTTGCCTTTTGGTAGGCCGTCATTGTAAATAATAATTTGTTCTCCATTGACTCGTTAAATAA	0
Co52340_Co04a	TGCAGGCAGCCTTCAGTACCACACAGAGAAGTTTTCCCCTTGTCCCAATGGTGGGAAAGAAAATCCCTGTCTCT	0
Co52830_Co04a	TGCAGGGGTCAGTCTACTTCTGTGCAATAGTGGTGGGGAGATATCCATACAGCCATCAGGCCATACAGCGCACT	0
Co52838_Co04a	TGCAGGAATTAGCCTATTGCGGATTCATTTGACACATTTGTGCAGAAATGTGAATTGTTGTTGTGATGTCTGCT	0
Co53091_Co04a	TGCAGGGACTACTGTCTCGCTCCTGGCTGGCCCAGGGAGACGTCATGGTTACCCTGAAGTTATGTGGAGTACTG	0
Co53105_Co04a	TGCAGGCTGGCGGAGATGATTCATACAAACTGACCCAGTTCTAAGTATATGTGTACAGTGGGCCTGTGCCAGCT	0
Co53588_Co04a	TGCAGGAATCCTATAGAGGTAGAAGACAGCACCAACTCTATTCTCTAGGAGGCTGAATCCTCTTTCCTGGCACC	0
Co53965_Co04a	TGCAGGGCAGCCTGGGAGTGCCTGCAGTGCCTAGTAGAGTTACTCACTGTAGCTGCAGGCTATGGATGCCAAGT	0
Co54345_Co04a	TGCAGGAGGTATGTGGTACTACAACCTACGCGCCTACACAGAGCCTTCACAGAATACATTTTTTTTTACACATA	0
Co54371_Co04a	TGCAGGCCTAGGCTACTAAGCGACTGCAAGTGAAGAGCAAAATAATAATTCTAACTTTTCTACAGCCTAGTTGG	0
Co54653_Co04a	TGCAGGGAAGAAAGAGAGGGGAATATGGTGGTTCTCACCCTCTGTTCTTTGAACAGTTCGCTGTTTTCTGGTCA	0
Co55121_Co04a	TGCAGGAGCATCTGATACCAGCCACCAGGACAGGTGATGAAACTGAGGAGTATTGCTATCTGTAATAAAGCACT	0
Co55172_Co04a	TGCAGGCTGCCAACACCGCTCGCATCCAAGCACGCCAGGAATATTGTCAAGGCTGAGGTGTTTCTCTTTTTCAC	0
Co55413_Co04a	TGCAGGGAGCGCCAGTCGTAAAGCACTGTGTCCTCGCCACTGAACGTGCTCATGTTGGAGCTGAGCGAGGTGTT	0
Co55681_Co04a	TGCAGGGGGGACACTGAGTGTTTTTACTTTACATGACTGTCGAAGTGTAGGCTACAGAGAAAAGGTGTTTGGTT	0
Co55782_Co04a	TGCAGGGTTGAAATATCAAATCAAATCAAATCAAATTTATTTATATAGCCCTTCGTACATCAGCTGATATCTCA	0
Co56067_Co04a	TGCAGGCTCTAATTTTCTCTCATCTGTTTTATTGTCCAGTCATATGGTCAAGTGCTGCAAAGAAAGACCTAGTT	0
Co56134_Co04a	TGCAGGACTGACCACCGAGGTTGAGGAGCCTAGCAGCAAATGTAATACCCGCCCATCCCCCACACCACCTGCTG	0
Co56374_Co04a	TGCAGGCAGTCACTGAGTCCGAGGTACTAAAGAAGGTCCTTAAACTTGATCCCAAAAAAACATCTGGATTAGAT	0
Co56599_Co04a	TGCAGGGCTCCTCACGGTGCTGCACTGTCCCTGGGTGGTGGAGAAGGCTCTGGCGGCAGGGGATAGGGGTTACC	0
Co56777_Co04a	TGCAGGATCGTCTGAGACCAGCCACCCGGACAGCTGATGAAACTGTGGGTTTTGCACAACCAAAGAATTTCTGC	0
Co57425_Co04a	TGCAGGTGCCCGGCCGGCCACAAGGAATCGCTGCACCACTCGAGAGGCCTTAACTTTTTTATAAGTGTGTGGAC	0
Co57698_Co04a	TGCAGGATTTCTATTGGATTTTTCCAACTCATCAGATTGACATGATCCACATGAATGACCTATTTGAGGTTAAA	0
Co58061_Co04a	TGCAGGATGGTGAGTGATGCTCTCAGGAGCTCCAGCAGCATGTTTCCTCTGTGGAACACCTCCAGAAAGGACAC	0
Co58095_Co04a	TGCAGGAGGAGAGTAGAGCCTGTTAGTTCATTCTGTTGGTGTCACTATGTTGGATGCACAGACATTTACAGATG	0
Co58330_Co04a	TGCAGGCGGCCCGCCATCCCTATCTCTACACCCACCGCCGCCCAGACAAGCACCAGGCTGAGCAGGGGTGTGTG	0
Co58773_Co04a	TGCAGGGACGGGGGCCTGGGATTAAAAAACATTAATAAATACAATATAAATATAGGACAAAACACACATCGCAA	0
Co58943_Co04a	TGCAGGGGACCAGCTACCACCTGCCCGAGGAGAGACACATGAAACGAGGGGTTAATGCGATAGTAAGAAGGGTG	0
Co59039_Co04a	TGCAGGGATCGAACATCATTAACAATTTTTTGCAATCGTTTTATCCAGTCTCTTTGACTGGTAAGTGGCAATAC	0
Co59192_Co04a	TGCAGGGCCACAGCATACTGAGAGCGTTCCCTCAGTCCTCCCAGGAACATATGCACCAGCTCTGCTATGTTCCT	0
Co59268_Co04a	TGCAGGATCATCTGAGACCAGCCACCGGGACAGCTGATGAAAATGAGGAGTATTTCTGTCTGTAAAAGAAAGGG	0
Co59460_Co04a	TGCAGGGGAGTGAAAGAGATAAGAGACTAGTCAGACATACAATTACTGCTGAGCCCTTAGAAAACACTCATACT	0
Co59588_Co04a	TGCAGGGTGGGTGGTCTGAGAGGACATGCTCAGTCTCACTGGCCATCTCTCTAGAGCTCGACACAGACTATTGC	0
Co59794_Co04a	TGCAGGAACAGCCATCCTAAATTTATTTAAGCTCTTGCATCCGACTAACCTATCGGGTGTTGTAGGTGCCACTT	0
Co59800_Co04a	TGCAGGCTTATCCTGACATGAACCTCCAGCATGACAATGCCACCACGCACAGAATGAGTCGTATGGATGATTTC	0
Co59857_Co04a	TGCAGGACTTGCTTTGCGAAGTGTGATGTCAAAAAAGCAGAACATTACTTTATTACGGACAGACCTCTCCCCAT	0
Co60320_Co04a	TGCAGGGAGGAGACGGAGAGACAGCCTGGTGCGTGGGTCTGCCACAGGAACCACCAGGACGCACTGCACCCTCC	0
Co60727_Co04a	TGCAGGTCCTAGCTCCACTCCCATTCCCCAGGCGCTCTCATTTATTGACCTCTGTAACCTTTAAAAGCCTTGGT	0
Co60743_Co04a	TGCAGGTTCTGTTATACTCACAGACAATAACTTTACAGTTTTGGAAGCGTTAGAGTGTTTTCTATCCTAAGCTG	0
Co61427_Co04a	TGCAGGGTGAGCTCGCTGGACGGGGGCTCCTCCTCCTGATTGAATTTGAACTTTTAAAAAAATAACTTCCCACT	0
Co61436_Co04a	TGCAGGCTGACTTCGATCGTGTTTCCTCTGACACATTGGTGCAGCTGGCTTCCAGGTTAAGGGAGCGGGTGTTA	0
Co63433_Co04a	TGCAGGTGCAAGTTAAAACCGAGCATATTGTATTATCAAACATCAACAAACTTGCTTTGAGAGAAACATTTGCA	0
Co63628_Co04a	TGCAGGGGCAGAGTGGCGACACGGTGGTCCTCCCGCCCGCCTGCCCATGTCCGGCCCACCGTCTCTCTTTCATC	0
Co63805_Co04a	TGCAGGAAGAGAGACGAGGACGTCGACGTCAGTCACAGTGGCATCCGTCTCAGAAAAACACGTATGTTGTTGTT	0
Co64098_Co04a	TGCAGGATGGTGAGGTGCCGGATGTCCCTCCACCCCCCTCTGGACATCGAGGGGTCCCCGGCATACACAGTACG	0
Co64292_Co04a	TGCAGGAGGATGAGGTGCCGGAGGTCCCTCCACCCCCTCTGGACAACGAGGGGCGCCCGGCGTACACGGTACTT	0
Co64294_Co04a	TGCAGGCCCCAGGAGGCTCACAGACTCCACCGCTGGATAGACGCTCCCCTCTGCTGAGCCGTAGGAAGGCAACT	0
Co65003_Co04a	TGCAGGTGGAGACTGCTTCAATAAAAGTCACAATGAGAAGACCTAGGCTATAGAGAAGTACAGAGATGAGAGAG	0
Co65761_Co04a	TGCAGGAACCTTTTCTCAGACCTGTTAGGGTTCTGTCTGGGCTTCTCACAGTTAACAGTTTAGGTAATGTTATG	0
Co65861_Co04a	TGCAGGGACAGGGGCTGGGATAAATTAAAAAAACATCACGACAAGAAACAAAACTACATAGAGAGACAAATAAC	0
Co66193_Co04a	TGCAGGCCAAACCCTCCACTAACCAGGACACGAACCAGGATCTGAGCCCGGACACGAACCAGGATCTGAGCCCG	0
Co66969_Co04a	TGCAGGTCCTGGAAGGTCTTGTTCACCTACGAGTGAAGACAGGGATCATAGAAGAAAACAGAAAAGATTTAATG	0
Co67011_Co04a	TGCAGGACCGCAATCAGTGGATAAGCCAACGACATCCTGCCGATGCTGCTGTATGGAAAGGGTGAAGGAAAACA	0
Co67500_Co04a	TGCAGGCATTTGGAAATTGCTCCCAAGGATGAACGAAATTTGTGGAGGTCTATTTTTTCTGAGGTCTTGTCTAA	0
Co67770_Co04a	TGCAGGAGGCTATAGGAGCTCTCCAGGGACTGTCTGTCAGCGGTCAGGTCCTGAAGCTCCTGCTGCAGCCTCCC	0
Co67895_Co04a	TGCAGGATCGTCCGAGACGAGCCACCCAGACAGCTGAAGATACTGAGGACTATTTCAGTCTGTAATAAAGTTAT	0
Co67912_Co04a	TGCAGGCCTGGTAGAGAGAGTCCCCCTCCCTACAGAGGGCTTGGCAGGAATAAAATGTTATTCCCCAGGAACTG	0
Co68195_Co04a	TGCAGGACAGGAAATGGCTAGCAGAACACAACAGGAAAGACAGAAAAGAAAAAACAAGCTGACATCTTTTTTGG	0
Co69741_Co04a	TGCAGGTTCTAGTTTTACCTTATCTTGATTATTGACCCGTCATATGGTCAAGTGCTGCAAAGAAAGACCTATTT	0
Co00672_Co04b	TGCAGGCCCGGGTCAACACAAGGTCCCTTTAAAGAGAACAGGGTGCCATTCAGGAAGCAGTCCGACACTCTTAA	0
Co02080_Co04b	TGCAGGCACCCAGCTCGCCACAAGGAGTCGCTAGAGAGTAATGAGCCAAGTAAAGCCCCCCCCGGCCAAACCTT	0
Co04141_Co04b	TGCAGGCTCTCCTTCACCATGGCCAACCATGGCCAACCCTCGCAAGCCTGCCGGCACAGACGGCATCCCTTGCC	0
Co09722_Co04b	TGCAGGCAGTTTATCCACGCAGTGACAATCTGACCAGAGTTAACTTGGACTTGGACCAGTGACGACTTGTCAGA	0
Co09937_Co04b	TGCAGGCTGACCTTGCTCGTCAGTTGAACAATGTTTCCTCCGACACATTGGTTTAGCTGGCTTCCGGGTTAAGA	0
Co11636_Co04b	TGCAGGCTGACCTCGGTCACTAGTTGTACAGACACATTGGTGCACCTGGCTTCCGGGTTAAGCGGGCATGTGTT	0
Co12271_Co04b	TGCAGGCTGCAATGTTTTAATTTTTTGGCTTTAAAGTAGGCCATTTTTATAAAGTTGGCAATATGCATTACTTT	0
Co12445_Co04b	TGCAGGTTAGCTTGTGTACTGTTAACAGGAGTCATAGCATGTAGCTTGTTCTCCACCTTCACAATGAAGCCTTA	0
Co13028_Co04b	TGCAGGTGTGAGCGCATCTGCACACACAGTGAGGCGAAGACTTTGGGGACAGCCTGGTGTCAAGAAGGGCAGCA	0
Co13121_Co04b	TGCAGGTCTGGAGCCAGGCTGCCGTAGACCTGGGCCCCATTGAGGCCATGATGTCACCCCAAATGGAGAACAGG	0
Co13889_Co04b	TGCAGGATTTTTTTTCATCTTCGTACCTTCCTTTTCAATGTTATTTTTGATTGGTCGCTGAAATGGCATCTAAC	0
Co14086_Co04b	TGCAGGTGTTTTGCTCTGTCTTCCGTACTGCGCCTACAGAGTAGTGATGGGTCGTTCGTAGGTGAACGTTGGGA	0
Co15045_Co04b	TGCAGGAGGTTTGTTGTGATTGAGTTTGGGGGAAACGGCTGCGGGCAAGGTTCTGTCAGATGGGTGTCTTGGTG	0
Co15175_Co04b	TGCAGGTGAAGAAACCGGATGTGGAGGTCCTGGGCTGGTATGGTTACACGTGGTTGTAAGGCCAAATTCTCTAA	0
Co15730_Co04b	TGCAGGATTCTTAAAGAAAAACTAACAGGTCTGTGAGAGCCGGAATTCTTACTTGTTGGTAGGTGATCAAATAC	0
Co15803_Co04b	TGCAGGCAGCAACACACCCCCTCCGCTCAATTCCTTGGGATTACCATCATTTGGTTTTAATGTCCAGATTTACT	0
Co16650_Co04b	TGCAGGAGTGAGCAGGTACGTTATGAAAAGCTGTGGGAGCGGGAGGATGAAATCAGTCCCACGCAGACATCCTA	0
Co16837_Co04b	TGCAGGGAGATAAGTATTTTATCTATTTAGACATAATAAAATGCTTCAGTTTTTCCCCGACCAAGTATCAACTA	0
Co17334_Co04b	TGCAGGATCATCTGACCAGTCACTTGGTCGGCTGATAAAACAGGAGTATTTCTGTCTGTAATAAAACCCTTTTG	0
Co17736_Co04b	TGCAGGAAGAGAGAGGCTTACTGTTAAATGCACCCCACATGGTTTACCCTCTAAAGCAGCAGCCTCCAGAGAAA	0
Co19114_Co04b	TGCAGGTCAAATCAGAGGCTTCACTTTTGCCCTAAATCTTACAACTGCACAATTTGAACAGTTGTAAAAATCCA	0
Co20073_Co04b	TGCAGGGCTGGATTAAGAAATCATAGCCCCCTAACCTAATTGAGTTTCCCATTAAGGGTTGATATGAACAGCTG	0
Co21291_Co04b	TGCAGGTCTAACTGAATCACTGTTTGATTCATAGGAACACAACCAATAGTATATAGACAGTATTTGACATAAAG	0
Co22374_Co04b	TGCAGGAGTCCTGCCGAAGCTGGATTAGCTCCCAGGCAACTTCTCTCCCGGAGAACGGGGCGAAAAAAAACTTC	0
Co22420_Co04b	TGCAGGGTCTAGTTTGATCTTATCTTGATTATTCCCTAGTCATATGTTCAGGTGTTGCAAAGAAGGACCTAGAG	0
Co23328_Co04b	TGCAGGAATGTACGTCTCCATGCCCATTTTTAGCATAGATCTGTTTAGCTGTTAAGATATATAGCCTGTTGTCA	0
Co24095_Co04b	TGCAGGTGTCACGTTCGTTATAAGAATCAGACCAAGGTGCAGCGTGGTATGCATACATCCTTATTTATTAAAAG	0
Co25446_Co04b	TGCAGGACAAACTAAATGTAAAAAGCAGTTTGCAGCCAAAGTGAAACTGGAGAACGTATCAAAGGAAAAAGGAT	0
Co25519_Co04b	TGCAGGAGACCATGGGATCAAAAGATGCCTTCTCCAGGCTGTGGGATGTTGTTCAGATGCTGTTTGTCCTGTCT	0
Co25814_Co04b	TGCAGGAATAAAATGTGGCTTAACAAATCACATAATAAGTTGCATGGACTCACTCTGTGTGAAATAATCAGGGT	0
Co26265_Co04b	TGCAGGTTCATGCTCTACAACATCCGTAGAGTGTGACCTTTGCTCACAGAGAAAGTGGCGCAGATCCTGTTCTC	0
Co28666_Co04b	TGCAGGTACTCCCACAACATTGGAAAATAACAAATGGAATCTAGCAACCTCTCCCTTTTCACTTTCCGATATAT	0
Co31803_Co04b	TGCAGGAACTCTCTCTCTCCCACACAATGAAAGGGAAGTTTAAAATTCATTCGTTACAACAGAGAGATTTTGTA	0
Co31939_Co04b	TGCAGGCTACGAGTGTGTAGATGCACGCAAGCATTTAATTAATCAGGCAGCGGGCGACCAGTGCCCTCAACATG	0
Co32031_Co04b	TGCAGGCTTTTCTCTCCCATTGCTCCCTCATTTTTGAGCTGCAGCCTTCTTCGTTCCCCACGGGCCGCTCGAGG	0
Co33035_Co04b	TGCAGGGCATGAAATGCAAACTTGTAGCATATAATAGGTTTAAAAAGGATTCTAAAGTTAGAAATTTCCACTTT	0
Co33083_Co04b	TGCAGGGAGTGCTAGAGACCAACCGATAAAAGTAATTATGTCTGGAGATGCAGCAAAAAGAGAAGTGGCACCTT	0
Co34207_Co04b	TGCAGGCCAAGGTGGTCACAGACCAGAGAGAGTTCCTGTCTGTTCAGAAAGCCTCCTCCTCCTACTCCAAGCTC	0
Co34290_Co04b	TGCAGGTGTGTTGCTATCTATCATCTCCACCCTCCCTCTGGCACAACCAACACATACCTACTTAGACCTTGAGC	0
Co34880_Co04b	TGCAGGAACGGAAGATTAATAACTCAACTCAATAAATTAAATTCAACTTAATTCAACCCAACTAAACTTAATTA	0
Co35341_Co04b	TGCAGGCCCTGATCCACCAACTGATCCAGTCCCAGACCAGCTCATGTCAGTATTATGTTGACCTCGTAAAGAAC	0
Co35839_Co04b	TGCAGGATTGTCAGAAACCAGCAAACCGGACAGCTGATGAAACCGTGGGTTTGCACAAGCTAATAAATTTTGCA	0
Co35949_Co04b	TGCAGGTGGGTGGAGACAATCACAAAGACAGGTGAAACAGACCGGGGCGTGACAACTTATGGGTCATTTTCCAA	0
Co36332_Co04b	TGCAGGAGAGACAGAGAAGACGATTTGTTGAGGGGCCCTAGGGATTGAGTTTCCTTTGAAAACAGATAGTACCA	0
Co37922_Co04b	TGCAGGCACTCGGCCCTCTGTTGAGTATGGCTCATGTGCTTTAGAATCATCACTGCTATCCCCTATCCCCTAAT	0
Co38383_Co04b	TGCAGGAAAAACAAGATCCAAACCACCAAGGAGGGTATGTCATGACGTTGGCCACTTTGAGTATTTAAAAATAT	0
Co38707_Co04b	TGCAGGCAGCTTTGATTTGTGTTGAGAGAAGGACAGTGTACAGTCTTGCCAAACATGAACTTTGTTTTGGAGGT	0
Co38872_Co04b	TGCAGGCAGAGAAATAACAGTATGATAAATGCCATTGAATATTTCACTGGCAGTAAAGTCAGACCAAATAACCA	0
Co39041_Co04b	TGCAGGAGGGACTGGTGCACTTCACAAAATAGATGGCGTCATGAGGTAGGAAATTCATGTGTATATAATGAAGC	0
Co39600_Co04b	TGCAGGTGTCACACGTTTTCCCCATTATTCCCAGGGTATTTATTCTTATGTTCTCTGTCGGTTGCCAGTTCGTC	0
Co39716_Co04b	TGCAGGTCTAGACATAGATAATCAGATGCCCCCCAATAGCTACAGTCCTTCAGTATCTTGGACTGCTTTACACA	0
Co41992_Co04b	TGCAGGGACGTGTACGCCGAGCATGCGCTTACCAACTGGCAGGTGTCTTCACTGACATTTTCAACTTCACCCTG	0
Co42039_Co04b	TGCAGGGAGAAGCTTGGCATTGGAAAAAGAGGGAAGAGCATCAGGGCTAGTCACATTAGAAGGGCTGGGAGATG	0
Co42259_Co04b	TGCAGGAGTCAATTCTGAGCCCTGTACTTTTTACTGTTTACATTACCAACACTGCACTTGTATGTCGATTATAC	0
Co43068_Co04b	TGCAGGCTGCTGTTGGACTAAATTTAATTCAAGTGCTTTTACACTTACATTAACTTCCCTTTGTGGAATCCCAC	0
Co43105_Co04b	TGCAGGGTACTGTTTTGGGGTTATCTTCGGACTTGTACCAATAGGAGCTTAGTGGGGGAGTGAGTTGAGCGACA	0
Co44300_Co04b	TGCAGGGACTGATTACATCAGGTGGCTGTTGACATGGGTGCTTTTGATGTCTACTTTTTTCTTATTTCTTTATA	0
Co47593_Co04b	TGCAGGGGGGCAGATGTCACATGTAGACAACATGTAGTCTTAGGCTGAGTGTAATAGGGAAATGAAAGACCACT	0
Co47711_Co04b	TGCAGGTGGCGAAGGTAGGAAACAACATCTCTACTCCGCTAATCCTCAACACTGAGGCCCCACAAGGTTGCGTT	0
Co47741_Co04b	TGCAGGTGTCCGGCCCGCCATAAAGAGTCGCTAGAGCGCGATGAGTCAAGTAAAATTGGTTGTGCAGTCAGGGT	0
Co48288_Co04b	TGCAGGCCGCCACACCCCTGGATTTCATGTCCTACCTCTATGCCAGGTAACACTAACTATATAACAGGTTACAG	0
Co48403_Co04b	TGCAGGCCAACGCGTATCTTTTTGGTGAGCGCCCCCTGTGGGAAGGAGGCCTGGACCATGGGCACGGTCAGGCT	0
Co49063_Co04b	TGCAGGGTTTTCCATACATCGCATAGACAGGGAAAAATACATTTGCGGGAAAAACAAAGGCGGAGGAGTATGTT	0
Co49533_Co04b	TGCAGGGGCATCCTCACCCCCCACTATTTTGTTGTTGAATGAAGTGGTCCCACACACTTAAACAGAGATAAACA	0
Co50034_Co04b	TGCAGGGAAGTCCTTGCCTCTATTTCAGGGTCATGACAGTGGGCTACAGAGCTGACCGGTGGCTCTATTGTTTG	0
Co50496_Co04b	TGCAGGTTTATGTTCTACAACACCTGTAGAGTACGACACTACCTCACTGGAAGTGCCGCAGGTCCAAATACAGG	0
Co51508_Co04b	TGCAGGCGCCCGGCCTGCCACAAGGAATCAGTAGAGCATGATCAGCCAAGTAAAGCCCATCCAGCCAAACCCTC	0
Co52342_Co04b	TGCAGGAGTGTGTCCACCCGGTTTGTCTTGGGGTCAAAATCTCTGACGCTGGCTTGGAGTGCAGCAGCGTCACA	0
Co52439_Co04b	TGCAGGAATTACCATGCCTAGAGAAAGTATTCACACCCCTTCTTAACCTATCCACATTTTGTTGTTACAGCCTG	0
Co52819_Co04b	TGCAGGTTTAGTATATTATCCTGTATCCGTATAATACAACCATTCCAACAATTAAACGTTCATATAATTTCTCC	0
Co53163_Co04b	TGCAGGTCACAAATGTGCATGTGTGCTCAAACGGTCAGAAACAGACTCCAGGAGGGTGGTATGAGGCCCCGACG	0
Co53205_Co04b	TGCAGGATGGAGGGATATCAGGGGACAATGGCTCTCCACACAGCCCAGATCTGATATACACAGCTCACATAGCA	0
Co55350_Co04b	TGCAGGGAACACAGTCAATTCTCCCAAGCCTCACTTGGATAAATGATGCAAGCAGACTGTTGCCTTTGTAACGG	0
Co55706_Co04b	TGCAGGACCAGTAGGCTGGTCTTTTCAGTGCCCAAATTCACATGTTGTGTTAACCTCTCTGAGCACGGAACCCA	0
Co55773_Co04b	TGCAGGCTGAGGGTACAGCCCACTGACATGATGGAGCTGGCACCACAGAGAGCGAGAGAGAGAAATGGGGGGAC	0
Co56069_Co04b	TGCAGGCACCCGGCCCGCTACAAGGAGTCACTAGAGCACGATGAGCCATGTAAAGCCCCCCTCACCCGGACGAC	0
Co56588_Co04b	TGCAGGTTGATATGCATCTGATGCGTCTGCTAAATGGTATTCCCGGCAACGTTCTCTCGCGGGTACATACAGGC	0
Co56613_Co04b	TGCAGGTTGACCCCTTTTAAAGGGCAATCTGGGATCCCAAACAATAACAAAGCACTCTCCTCGCCACTTAATTT	0
Co56905_Co04b	TGCAGGCTCATCCTGAATTAACACTCAAGCATGACAATGCCATCAGCCATACTGCTCGTTCTGTGCATGATTCC	0
Co56925_Co04b	TGCAGGGGAATAGGCATTGTCGTGCTCTCTTCATGACTATCTTGGTGTGTTTGGACCATGATAGTTTGTTGGTG	0
Co56926_Co04b	TGCAGGTGAAGATGCTTCCTGGGCTGGCGTGGTTACACGTGGTCTGCGGTTGTGAGGCCGGTTAGACTTACTGC	0
Co57645_Co04b	TGCAGGAAGACACCTCCGTTTGAAACCCAGCCCTCATAAAATACATATTTCTAGGCATGTGTGCTACCCCAGGT	0
Co57706_Co04b	TGCAGGGCATTCCTTTCCCAGTGCTCCCTCATTTTCGAACTCCAGCCCTCTTCATTCCTGTAGGACCGATCGAA	0
Co58262_Co04b	TGCAGGTGAAACTACTAGTGAACTGCGCACGTTGAGTATGGTACAGAATGTAATGGGGAGAGTACAACCATTAC	0
Co58304_Co04b	TGCAGGTGTCTCAGGGGGAGTTGGGAGATAGCATATTTCTATTACACATCACTCACTCTCCTTTTCTCTCTTCC	0
Co59699_Co04b	TGCAGGAAGGGTACCACATGAGGGACGAGGATGTCATCCCTGTAACGCACAGCGTTGAGAAAAGCTGCAATGAC	0
Co60375_Co04b	TGCAGGAATATTTAATGTCTCACTATCTCCTAATTATGACTTACTATCTCCTCATTATGACTTACTATCTCCTA	0
Co60868_Co04b	TGCAGGCTGACGACAGTTGTCAGTTGAGCAGCGTTTCCTCTGACACGTTGGTTAAGTAGGCAGGTGTTAAGAAG	0
Co60906_Co04b	TGCAGGGATCTCATCCATCCAGCCTCGTTGTAACGGCCAGAAAGGTTCATAATGAGCCATAGGATATCCTGTGG	0
Co61205_Co04b	TGCAGGCACCCGGCACGCCACAAGGAGTTTTTAGAGCGCAATGAGCCAAGTAAAGCTCCACCGGCCACACCCTG	0
Co61217_Co04b	TGCAGGGATGTCCTTGTCCCATCATGCACTAGCGACTCCTGTAGCGTGCTGGGTGCAGTGCACACTGACATGGT	0
Co62931_Co04b	TGCAGGCCAAACCCTCCCCTAACGACGCTGGGACAATTGTGCACCGCCCCATAGGTCTCCCGGTAGCGGCCAGC	0
Co63329_Co04b	TGCAGGCGGTCCCTGCAGTGGACTGGGCACGGGGTGTAAGGTATCAAAGGAAAACAAACAGACACACACTCATG	0
Co63538_Co04b	TGCAGGCGGCATGTTGGTAGGCCGTCATTGTAAATAATTATTTATTCTTAATTAACTTGCTTGCCTAGTTTAAA	0
Co63571_Co04b	TGCAGGTAACTGAGCCAATCAGCTGTGTGCTGCTCACTGTTGCACTGTCTCTGCTGCCCCCTACAGTCTATATG	0
Co64406_Co04b	TGCAGGAGGTGAAATATGGATGTAAAAAAAATTGTGGAATTGAATGGTCTTCTTGCCCAAGGAATGAGCCACCC	0
Co64498_Co04b	TGCAGGCACCCGGCCCGCCACAAGGAGTTTCTAAGGTGCGATGAGCCAAGTAAAGCCCCCCTGGACAAACCCTT	0
Co65082_Co04b	TGCAGGTACCCCACGAAAGTGTCCGAGAATGCCACCACCGCCTCCACCCTGTGACGCACCTGACAGTCACACAG	0
Co65230_Co04b	TGCAGGGCAGAGACAGGAGAGAGACAATATCAGAACAGTCAGACACTACAACAGCAACATTACTGAAAGATATA	0
Co65578_Co04b	TGCAGGACGAGGCGACTCTGGAGATCAATGGAGAGCTCTGGAAATAGGCTGTTCCCTATAAGGATGGGGGGATC	0
Co65921_Co04b	TGCAGGAGTTCTGATTGGTTTAGGAGTTCTGACAGGTTTAGTAGTTCGGCATATTTGCCTGAGCAGACCGTGTT	0
Co66056_Co04b	TGCAGGGAACGAGGGACCTCCTGTTAATGAGTCATTCTTTCTAGATTGAAATTGTATTTTGAGGAATCGTAGTG	0
Co66687_Co04b	TGCAGGGCAGAGCATCTGGACCAGAACAGAACACAGGAAGGGGAAACCGTCGCTCAACAGATGTACATATATAC	0
Co67379_Co04b	TGCAGGCTCATTCTGACATGACCCATCAGCATGACAATGCCACCAGCCATACTTCTCGTTATATGTGTGATGTC	0
Co68673_Co04b	TGCAGGTTGAGCCATCACCATTTCACCTTTAAACCTATCCCGTCTCTGTGGATCTAGAAACACAGGCTTTGTGC	0
Co69322_Co04b	TGCAGGAGTTGTAAGACACAATTTCTCTTCATGTTCTTGAAGCGTTTTCTTTTCTGTATCATCGTTCACTGTGC	0
Co00429_Co05a	TGCAGGTCATCCCCACCTACCCTCAGTCTACAAGGTCAAACAGAATTGTAGTATCAGTGAAAACGGACTGAAGA	0
Co01487_Co05a	TGCAGGCTCAAACTAGACTAGTCTTGCTAGCTAATGTATGTCTATGACTAAAGCTGTGGGTCAGTCAGTACTCT	0
Co01969_Co05a	TGCAGGAGAGGAGATCATGGCCATGACAGTCACCTGTTTTCATCACAACACTGATCTCCTCTGGCTTCCACCCC	0
Co03061_Co05a	TGCAGGATGTGACTTTCTCTCCTCACCCATATCATAACCAGTGCGTTTAAAATTAAAATAATCTCATAGAGTCT	0
Co03485_Co05a	TGCAGGAGATGTCCACAGCAGTTATGCAGCTCATGGTGTTTATACTTGCGTACTATTGTTTGTACAGATGAACG	0
Co04652_Co05a	TGCAGGACGCACTCCTCTTAGATGCTAGTCTCCGATGGATACCATATTTACTTCAAAGACGCCAGAGGAGGAGA	0
Co08563_Co05a	TGCAGGTCGGCTGAGGCATGGGCGCTGGACAAGCTGGCTGAAGCGTAGAAGCTCGATGAGCCGGCAGAGGCGTG	0
Co08819_Co05a	TGCAGGTGATCACATTGCTAACAGGGGAAACACATTTACCAACAGATGACAGATGTGTGTTAACACCCTGCTGA	0
Co09457_Co05a	TGCAGGTCTCCACTGAGCTGGAGTAAATACTTTTAGGTTTTATGCCCCCAGCTCGTGGAATAGCCTCCAGGCCA	0
Co12169_Co05a	TGCAGGAAGAAAGCAGCTCTGATGAAGAGAAGAGTTCATTCTGCAGGTAGGAAGAGATGCTGTTAATGCACAGT	0
Co13165_Co05a	TGCAGGTGAAGAAGCCGGATGTGGAGGTCCTGACCTGGAGTGGTTACACCTGGTCTGAGGTTGTGAGGCTGGTT	0
Co13345_Co05a	TGCAGGTGATAAAAATTAAGTGAAATGTATATACATTTGCATAATAAGATTATTTACATTTGCATAATAACTAT	0
Co14142_Co05a	TGCAGGAGTGAGCCACTGCTTTGATGTTTGCAGAGAACGACGGTGTCGTCTAGGCTCACGCCAAACTTCTTTGC	0
Co15976_Co05a	TGCAGGTGAGGAATCGGGATGTAGAGACCCTGGGCTGGCGTGGTTACACGTGGTCTGCGTTTGTGAGGCCGGTT	0
Co23106_Co05a	TGCAGGGATGATCAAGTAGAGGATAACAACAGCATACTCTATGCATTACATTTTTTTTGACTCACATCCTGTCC	0
Co23500_Co05a	TGCAGGTTTCCTCAGGGTTCTATTTATAGTAACGTTCTCAAATTGTTCCAAGAACTCTAAGAAACAATGTTTTT	0
Co24042_Co05a	TGCAGGATCGTCTGAGACCAGCCAGCCGGATAGCTGATAAAAGTGTGGGTTTGCACAACCGAAGAATTTCTACA	0
Co25372_Co05a	TGCAGGATCGGCTGAGACTAGCCACCCGCACAGCTGATGAAACTGTAGGCTTGCACAATCGAAGGACTTCTGCA	0
Co26500_Co05a	TGCAGGCTGACTTCGGTTGTCAGGTGAGCGGCGTTAAATCTGACACTTTGGTGCAGCTGCCTTCTGGGTTATGA	0
Co26530_Co05a	TGCAGGGCGTCTCCACGCTTTATCATGTAGCCATGCCAGTAAAATGGGAATACTTTGGATACTTTATGTGGCCC	0
Co27521_Co05a	TGCAGGAGGCTCATAAGGGTGCGTCCCAAACGGCACCGCATTCACTACACGGGGCTCTGGTCAAAAGTAGTGCA	0
Co30831_Co05a	TGCAGGAGCGCTATAGGCAGATGGTTAGACAGGGAACATAGTAAACAGGTTGGAGCAGAGTAGGCCTGGCACAA	0
Co33189_Co05a	TGCAGGTCCAGGTATGGATAAAAGCTGGCGAGACATTCAACAATGTCATCTTCACAGACGAATCAACCGTGGCC	0
Co35177_Co05a	TGCAGGACTTCAGTGTGCCACTTTTTTCTCGTCAAGACAGACTTGTTTTTGAAATGAACCGACAACGCTTGCTT	0
Co35200_Co05a	TGCAGGCATTTCACATAGTGTCTTATTCCAAATGCATAATATGAACCACTTGATCAGCTGTCAATGAAATTATA	0
Co35306_Co05a	TGCAGGCAGAGGAGGGTCATTAGTGATTGGAGTCACCTGGGCTCAGGGTAATCTCTCTCTCTCTCGCTCTCTGC	0
Co36880_Co05a	TGCAGGCGGTCACTGGGTCTGAGGTGCTAAAGCGGCTCCTTAAACTTGACCCTAAAACAACATCTGGTTCAGAT	0
Co36881_Co05a	TGCAGGCCCCTACAGCAATACATTGACTTGTATGTTACTGTGTTCTAGCCCAGTCTCACTCTCTCGCGCTCTCT	0
Co38991_Co05a	TGCAGGCGCCCAGCCCACCACAAGGAGTCGCTAGAGCGCGATGAGAAAAATGAAGCTCCCCCTGTCAAAGTCTC	0
Co39622_Co05a	TGCAGGATCGTCTGAGACCAGCCACCGAGACGGATGATGAAACTGTGGGTTTGCACAGCCAAATAATTTCTTCA	0
Co39905_Co05a	TGCAGGAGGTAGATCTCCAGGAGGAAGTATTGGCAACTGTGGGTTTGAGTGGTGTTCTCCTCATGTTCAGGGTT	0
Co40399_Co05a	TGCAGGAGATTCCGTGCTGGATGAATTGTTTTGCTGATGGGGTTTCTGCAGGTGCAATGCGGTTACACATGAAA	0
Co40477_Co05a	TGCAGGAATATTGTCCTTCAATAAGAAAATATATATATTTTATTACACATGCATCTACTTCTCACTAGGTACTC	0
Co40704_Co05a	TGCAGGAGAGAGAGGACACATTAGAAATACATGGGACAGATATTCCTATAGTATTAGGAATCAGGTCGGCTCTA	0
Co42054_Co05a	TGCAGGCAGTTCAATATGTATATATCAGAAAATAACAAACATATCATGACTGCAACATTTATTGACTCACACAC	0
Co42196_Co05a	TGCAGGTCCTGCTCCTGATTCTGCTCTACTGTGGGGTTCAGCTGGGTCTCAAGTTCTATTGGTTCAGTGTCTGC	0
Co42939_Co05a	TGCAGGATTCCATGCATGCACATGCCTGTGGGGGAGGAATGAATTAATTTTCTGCTCTAAATATGGTTCTCTCA	0
Co43020_Co05a	TGCAGGCTGACCCCGGTCACCAGTTGAACGGTTTCCTCCGACACGGCTGTATGTGTAGATTACTTGACAGAAAT	0
Co43056_Co05a	TGCAGGGCTCAATTGTATTGCCAAAAAAAGACAATATGAAGAAAACGTCTGTTGGACCACCATCCCTTGGCACC	0
Co43131_Co05a	TGCAGGACACTCATTTAATTTCAAGACACTGAGCACCCCAATTACCTCCCCCTTACTCCAGCTGCTCCCTATGT	0
Co45072_Co05a	TGCAGGCGCCCGGCCTGCCAAAAGGAGTTGCTACAGCGCCGAGCAATGCGATGCAGTGCCTTGGACCGCTGCGC	0
Co45122_Co05a	TGCAGGCTTTTTGCTCCAACCCTAATTTAGAACACCTACTGCTCTAGCTGCTCACCAGGACCTTTTTGTTGTTT	0
Co48778_Co05a	TGCAGGTGGCTTCTGAAATGAATTAAGAATCCAGGGAGTTTCGGGAGGTTATCAGAAAACCTACTAGATTGTAG	0
Co48993_Co05a	TGCAGGGGTGAAAATGGGTTAGTTTACTAGCTAGCTGACATAGCAGTGACGTTGAACACATAGACTAGCTATCT	0
Co49060_Co05a	TGCAGGACCTCCAGAACCAGCCAGGCCAGAGAACAGGTCTGAACATTTCTGGACCTACAATTAATATGTGAGCT	0
Co50980_Co05a	TGCAGGCCAAACCTTCCCCTAACCTGGACGACGCTGGGCCAATTGTGCACCGCCCCATGGGTCTCCCAGTTGCG	0
Co52669_Co05a	TGCAGGCTCATCCTGACATGACAATGTCACCAGCCATACTGCTCGTTCTCTGCGAGACAGGAATGTCAGTGTTC	0
Co52897_Co05a	TGCAGGGGATTTGATTTCAAATCTGTTCCAAAGTAATTCCCACGCATAAAAGAGATACTGTATATGAGATCATG	0
Co54768_Co05a	TGCAGGCACCCGGCCCACCACAAGCAGTCAATAGGGTGTGATGAGCCAAGTAAAGCCTCCCCAGCCAAACCCTC	0
Co56022_Co05a	TGCAGGCTATGTGTGTTCAGTGTCCCTCGGGTGGCTAGGGAAAAACAGAAGTGTGAAGGACCTGAAGAGACACA	0
Co57807_Co05a	TGCAGGCGCCCAGGCCGCCACAAGGAGTCGCTAGAGTGCGATGAGACAAGTAAAGCCCCACTGGCCAAACCCTC	0
Co60348_Co05a	TGCAGGAGACTGGGGTTCAATTCCCCGATGGGGAGGAAGGAGTAGGCTGTCCTTTTAAATAAGAATTTATCCTT	0
Co61012_Co05a	TGCAGGCGCCCGGCCCGCCACAAGGAGTCGCTAGAGCTCGATGAGCCAAGTAAAGTCCCCCAGGCCAAACAATC	0
Co62372_Co05a	TGCAGGGGCCACGGCTTTTGTGGAGCTATGGTTAATGATGCTTTGAGGGTGGTTGTTGTCGATGTGTTCCTGGT	0
Co64392_Co05a	TGCAGGATGGTCCGTGTGCAGTTAGAATAGCATACTCAGAGAGCTGTGAGAGCCTGTGTTTTCGGTTAAAGCTG	0
Co04195_Co05b	TGCAGGCTGTTCTGCCTACTGCCAGTGTAGTAGCCAATAGTGTGGGCATCAGTATGGGCCAGAAAGCCTTCCAG	0
Co04476_Co05b	TGCAGGCTGCAATGTTTTTATTTGTTGGCTTTATGTATGCTATTTTTTAGTCTACATAGTTGGCAATGGCAATA	0
Co04987_Co05b	TGCAGGTTTCTCCGATCAAGTAACCTAACCTAAACTGCACCCAATCAAATAAAAATGCGTTGTCATGTTAACAA	0
Co05557_Co05b	TGCAGGTGAAAAGGAGGACGTACAGTGCAGACGCCGCTGGGGTAGTGCTCCTTGACGTAGGCCCTCAGGGCGCT	0
Co05852_Co05b	TGCAGGCAGAACTGAGCGATTTCCACTAGATAGGCCAGCTGCAAAGTTGAAATTGGTTATATTGTTAAAAGTCA	0
Co06598_Co05b	TGCAGGTTCAACAGGGGAGAAGGTTCTCAGACGACATCATCATACACATTACCTTCACAGAGCGTAGATCAACA	0
Co07220_Co05b	TGCAGGTGTGTTCTGTTCAGGTCCAGAGTTGAGACAGCCCGTGGGTTCACAGAGTATTGTTTTAATTAAGAGAA	0
Co07590_Co05b	TGCAGGTTTTCTTTTAAAAATATGATTCACGAGGTCGCTCTTCGTATTAAGCATTACAACATGTTATTAACATA	0
Co07691_Co05b	TGCAGGTTCCTGCTCTTACACACATTTCCCTCCCTGAAGATGAATGTACTGACTCTGACTGTGTTCTGTGGTTG	0
Co08267_Co05b	TGCAGGTACCTTTGAAAAAATTCCCTCTGCATTTTTTCATCCATCGTAGCCATATACTGACCAAGGGGGATTTT	0
Co08821_Co05b	TGCAGGTCAGTTCGTTGTCCAGCACTTGGACTCCGCAGTCCACACCTCCGATGGTCATTATGATCTCCATGCAG	0
Co08861_Co05b	TGCAGGTGAAAACGCTGGATGTGGAAGTGCTGGACTGGAGTGGTTTACACGCTGTCTGCAGTTGTAAGACCAGT	0
Co09392_Co05b	TGCAGGTGTCACCGCTGTACCACTGGCGAGCCTCACCAGGTTGCCTCATATGACCCCAAAGATGCCTCTGTCCA	0
Co10208_Co05b	TGCAGGATGAGGGCCTGGACCAGGGGATCGGTTCATCCTGGTTTGTCTGGAGAACACACACAGTACACAATTGA	0
Co11422_Co05b	TGCAGGATGGTCAAAGACCAGCCACCCAAACAGCTGATGGAACTGAGTAGTATTTCTGACTGTAATAAAGCCCA	0
Co12201_Co05b	TGCAGGCTGACAACGGTCACCAGTTAAATGGTGTTTCCTCCGACACATTGATGCGGCTGGCTTCCGGGTTAAGC	0
Co12481_Co05b	TGCAGGCAAGGGAAGTTTAACTACTTGGTATAAGTATTTACCAATATGTATATCATTTAGCCCTGCTGGCTTGA	0
Co13011_Co05b	TGCAGGTGGTGGAGACGAGCACAAGGACAGGTGAAACAGATCAGGGTGTGACATAATGTGAAGGCCAAATTACA	0
Co13304_Co05b	TGCAGGTGAAGAAGCCAGATGTGGTGGTCCTGGGCTGGTTACACGTGGTCTGCGGTTGTGAGGCCGGTTAGACG	0
Co13320_Co05b	TGCAGGTTATGCCCACAGAAATAGAATAACCATAACAGAGAATCGCATTCAAGCCAATGTACTGTAATTCTATC	0
Co13893_Co05b	TGCAGGCCTACACCAAAAGAATAAATCAATATAATTTGCCTGAAAAATCATTCAACATTTTGCAGACACTCTTG	0
Co14225_Co05b	TGCAGGTTCATGCTGGTGTCCTCCATTACTCTCTCTGCCAGGGTGGGGATGTAGATGCCACCGTAGCTCTCACC	0
Co15934_Co05b	TGCAGGTCTGATATTTGATTGGAGCTTAACTTTACATTAATACTATTGAACAAAAACTCAGATTTTGAATTTTA	0
Co16004_Co05b	TGCAGGTTTTTCCCCCGGCAGAATTAAGAGACAACTATCAGCGTCCTGCAGACAGCTCCTCTCTGCCTCTCCTC	0
Co16021_Co05b	TGCAGGATTGTCTGATACCAGCCATCTGATACCAGAAACTGTGGGTTTGCACAACCAATGGAATTTCTGCACAA	0
Co16912_Co05b	TGCAGGTATATTTCACTTGTCATCCCCAAAGCCAACACTTCCTTTGGCATCCTTTTCTTCCAGTTCTCTGCTAC	0
Co16922_Co05b	TGCAGGTATATTATTTCTGGGATTTGTCCCCAGGGAAAGATCTAACAGCAGAGAGACAAGACTAATATTGTGTA	0
Co17137_Co05b	TGCAGGATGTATAAAACCCTGCGGGATGTATAAAACCCTGCGGGATGTATAAAACCCTGCGGGATGTATGAAAC	0
Co17670_Co05b	TGCAGGCAGCCAGCAGATTGTCCAGCTGGATAGACATGTCTATTAGTTTGTTGAGGGAGAGAGCGACGTCCCGA	0
Co17895_Co05b	TGCAGGTTCATGCTCCACAACATCCGTAGAGTACGACCTTTCCTCAAGTGGTGCAGGTACTAATCTAGGCACTT	0
Co17926_Co05b	TGCAGGCCATAAATAGCAAATAGAAATTCAAAACTTGTAATGTTCACAAGAACTTAAGTTGACAAAAAGATCTA	0
Co18121_Co05b	TGCAGGAGATGAAAAATGAGCCCATTTCTCGCCAAGCTGTGGGATTTAGGCCGCACAGATTCTGTCAGACCTGG	0
Co18716_Co05b	TGCAGGTGCCATCGGCCAGGCGTGGTACACAGGGAGGAGACAGTTCCTGAACCTCTCAGGATCCTCAATGTGCG	0
Co19355_Co05b	TGCAGGACGGTCGTATCTTCATCGGGACTTTCAAAGCCTTTGACAAACACATGAACCTCATCTTGTGTGACTGC	0
Co19727_Co05b	TGCAGGCGCAACACAAAACTTAGAAATAAAAATATAATTCATGCCTTACCATAGACAAGCTTCTTTTGTTGGCA	0
Co20016_Co05b	TGCAGGCAGTAAAATGGCTTGGCACCACTATGTTGTAACCCTGGCATTCTGTGTGTTGGTGTGTGACGGTGTGG	0
Co20106_Co05b	TGCAGGTCGGCCTTGAACTTCCGTGGTTTCAATGAGAGGGGGCAGTCATTCTCCCCTGACACACACACATACAG	0
Co20149_Co05b	TGCAGGTGTGTGTGTGATTGTGATTGTGCGTGCACGTACATATGATGGTGTGAATATGTATTTTAAACATAAGT	0
Co20219_Co05b	TGCAGGTGATATTATAGTTTAACCTCGCCCCATTCCATTCGCCAGTTCCTATTTTAGATTTTTTTTCAGGTGAC	0
Co20861_Co05b	TGCAGGATTGGCTGGTTGTGGGAGACGGTGGCAGGCCCCTGGGCGCTGACGATGACTGGCACCTGGAAGCGATT	0
Co21001_Co05b	TGCAGGAAACTTGGCACCATCCCTACGGGAAGCATGGTGGTGGCAGCATCATGCTGTGGGGATGTTTTTCAGTG	0
Co23137_Co05b	TGCAGGGAGCGAATATCACCGATCATACAGACAGTTAAAACACAGGGAGATGTACAGGATAGTAAACAGTAGTG	0
Co24421_Co05b	TGCAGGCTGTTACCCAGTGCTAAAAGCAATTGTAAAGTGTTACCCATATTTGTGTCTGTTAAACTGATAGAGGG	0
Co24551_Co05b	TGCAGGATCCTGTAGGAATCATGACGGTAGTCCTTCAGGAATACAATCCTGCAAGATTTCTGTAGGACTTTTTT	0
Co25433_Co05b	TGCAGGTCTGAAGCTGTTGGTGCCGCAGCAGGGCGTCTTCGCTAGGGAACTGCCTGAGACAGAGCAGATAGGCC	0
Co25517_Co05b	TGCAGGACGGGGCAAAGCCTGGCGACTCTGTGCCTTCCTCGCCCCTCTCCTCTTTGCCATCCTCATCGCCATGT	0
Co25649_Co05b	TGCAGGTAGGAAGTCCAGTTATGTTTTATCCTCTGACCGGCCTCTACCGTCTGTTGAACTTTGAAACACTCAAA	0
Co26026_Co05b	TGCAGGCTGACTTCGGTTGTCAATTCCTCCACACATTGGTGCTTCTGGGTTAATTGGGCGGATGTTAACATTTT	0
Co26281_Co05b	TGCAGGAATGTTTATTCATATATCAGTCAATTCTATCTTAATGAGAAGACAGAGAGAGAGAGAGACAGAGAGAC	0
Co26404_Co05b	TGCAGGCGCGACACAAAACACAGAAATAAACCTTTGACGAGCTTCTTCTGTTGGCACTCCAATATTTCCCATAA	0
Co26504_Co05b	TGCAGGCTCTAGTTTTGTCTCATTGACGTCCAGTCGTGTGGTTGAGTGCTGCAGGAAAGACCTAGTTAAGCTGC	0
Co27110_Co05b	TGCAGGCTCATCCTGACATGACTCTCCAGCATACAATGCCACTAGCCATACTGTTCACTCTGTGCGTGATGTGG	0
Co28627_Co05b	TGCAGGGAGTCTTCTGTTGTTTGTGTTTTCGGGGCACGCTTCAGCCTATTTATGCGAGCTAATATAAAGTATAA	0
Co28739_Co05b	TGCAGGACTTGCGTTTTGGAGTGTCATAAAACCAGAGTATCTCTTGATTACAGACAGACCTCTCCCTATCTTTA	0
Co28773_Co05b	TGCAGGATCGTCTGGGACAAGCCACCCGAACAGCTGATGAAACTGTGTGATCGTCTGAGACCAGCCACCCGAAC	0
Co29694_Co05b	TGCAGGCGGCCCAGTCCGGAGGGAGGACCAACCGGGCGGCAGATTTCACCACTACGGCAGGGCCTGTGGAGCTA	0
Co30310_Co05b	TGCAGGCCGACAGACCATTTTTCCACAGCAAACCCAGATCTCTGACGTCACAACCAACTCAATGATGGCTGATT	0
Co30642_Co05b	TGCAGGGAAAAACTGAGGGTTTTTCACACTGCGCATCACTTCTTCCAAAACGTCACATTCTAGGAATTTTGAAG	0
Co31847_Co05b	TGCAGGATCGCTGCGAGGTCATGAGACTAGCCACCTGGACAGCTGATGTAACTGAGGAGTATTTATGTCTGTAA	0
Co31919_Co05b	TGCAGGACTTGATTTCTGGAGTGTGGTGTCAAAATCAGAGCATCTCTTTTTTTTATGGACACACATCTCCCTAT	0
Co32115_Co05b	TGCAGGCATACAATGTGATACGAGCACAAAATGCGCTGACAGTGGTAGATACAATCCAAACATAAACATGTCCA	0
Co33120_Co05b	TGCAGGTTTTGGTACCGGGCCGTGTCGGTGTCACTGTATTTTCCTCAAAGCGAGCAAAGAATTTATTTAGTTTG	0
Co33192_Co05b	TGCAGGGAGAATCTTTGTAGCGGGGCAGGGGAAAAAGGAGGAGAAGCATCTGGGAAAATCGCATTAGAAGGGGT	0
Co33208_Co05b	TGCAGGAAAATAAACAAGTAGATTCTAGAGTAACTGTTATGGACAGGGGAGTAAAATGAGGATCATTTAACCTT	0
Co33976_Co05b	TGCAGGTATTGTAATACTTGTAGTGTATTTAAAGTTTCCAGTTAGACATTTCAGACTTGATTTCCCTGACGAAT	0
Co33999_Co05b	TGCAGGTGAAGAAGCCTGATGTGTAGGTCCCCGGCTAGCGGGGTTACGTGATCAAATTCTCTAAAACAACGTTG	0
Co34108_Co05b	TGCAGGGAGACAGCGTGGCAGAGCTGGTCCAGTCCTGCTTGGTTGGTCATAGCCAGTTCGTACTATAAGGGCAC	0
Co34132_Co05b	TGCAGGGTTTAGTCTAAACTTCAAGATGGCCAAGACATGAATTGAATATGATAAATAAATTGCTCAAAGCTATA	0
Co34177_Co05b	TGCAGGGGAGGACAGTGCCTGTCCTGGCCAAGGTGGAGGACATCCACTGTGTCACCGGCCTCCTCAAGAACTTC	0
Co34990_Co05b	TGCAGGAGGAACCGCCCCTGCAATGCAGAGGAGCAGCCGTGACACATAGAACAAATATGATCTTTTTAGGGGGA	0
Co35002_Co05b	TGCAGGAGGATTGTTTGTTGTGATTGAGTCGGGGGAAACCCCTGCGGGCAAGGTTCTGACAGATGGGTGTGTCT	0
Co35107_Co05b	TGCAGGCAACAAAGAGACCAAAGATAACCCTGAAGGAGCTGCAAAGCTCCACAGCGGAGATTGGAGTATCTGTC	0
Co35174_Co05b	TGCAGGATCATCTGAGACCAGCCACCCGGACAGCTGATGAAACTGTGGGTTTACACAACCAACATTTTTCTGCG	0
Co35268_Co05b	TGCAGGAGGGGTCTTGTATCTTTCTGTGGGCTCACTGGGACGGCCCCTACCCACCGCGTTGACTCCAGACACTC	0
Co35294_Co05b	TGCAGGCATGGTGCGGAACGCCCTCGGCAGCTGAATTGTGTCCTTGTTGAAGTTCTATGAGGAGGTCTCCTGTA	0
Co35880_Co05b	TGCAGGCTCATCCTGACATGACCCTCCAGCATGACAATGCCACCAGCCATACTGCTCGTTCAACCTAGAGCATT	0
Co36063_Co05b	TGCAGGACTTGCTTGTGGAGTGTGGTATCAACAAAACAGAGCACATCTTTATCACAGACAGACCTCTCCTCATA	0
Co36166_Co05b	TGCAGGAGACATCACTGCTTTGATGTTTGCAGAGAACGACAGGGTGTTGTCCTGGGTCATGGCAAGGTTCTTTT	0
Co36206_Co05b	TGCAGGCTCTATTTTATTCTCATTGATTTTATTACCTTTATTTAACCAGGCAAGTCAGTTAAGAACAAATTCTT	0
Co36542_Co05b	TGCAGGAAGGAGTCCTTCAGTGGAACCACAACATCTCATTGATGCTGACAGCACTGTGTCTTAATCTAGCCATT	0
Co36896_Co05b	TGCAGGACCTTAGGGAACAGATCCTGAGAGTGAAGGACACCGAAGATGTGAGTAGCTACCTTGGATTATAACTA	0
Co36926_Co05b	TGCAGGGACGAGGGCAGACCCTGTCTTTCAAAGATAATTAGTAAAAATCCAAATAAGTTCATAGATCTTCATTG	0
Co37074_Co05b	TGCAGGAGTAAAGGAGATGGTTGTTAATGTTGTATCCACCGAGATCCCTGTGTGTATATTCCCTGCTATTCTAT	0
Co37731_Co05b	TGCAGGAATTAATAGTCTTGATGAGGTCTTCTCTGTCGCTAAAAGTGGAGGTTCCTCAGAGGAGGAAGGGGAGG	0
Co37860_Co05b	TGCAGGTCTGACTTGTGACATTTCCCCTGGTCTGGTGGCAGCCATCGCTAGTATGCGAATAGGTAAACACAATG	0
Co38007_Co05b	TGCAGGCACCTGGCCCGCCACAAGGAGTCGCTAGAGCACGATGGTCCAAGTAAAGTCCCCCTGGTCAAACGCCC	0
Co38066_Co05b	TGCAGGGCTCGCTGAAGCAGACATTGTGTTATGTTAATGATAGAGCTGCATACGGTTGGCATGCATCTACAAAC	0
Co38603_Co05b	TGCAGGTAAGTCTCTACAGCAGGGATCATCAACTAGATTCAGCCGCAGGCCAATTTTTTCTTGAGCAGATGGTC	0
Co38614_Co05b	TGCAGGGAGCAGAAAACTGACGGTGTCTGTCATAACAACAGATGCCACAAAACACTGAGTTCATGTCATATCTC	0
Co38846_Co05b	TGCAGGATTGTCTGAGACCAACCACAAGGACAGCTGATGTAACTGGGTTTGCACAAATGAAGAATTTCTACACA	0
Co38926_Co05b	TGCAGGAAGGTGAGGTGCCGGAGGTCCCTCCGGAGGTCCCTCCGCCCCCGCTGGACATCGAGGGGTCCCCGGCG	0
Co39516_Co05b	TGCAGGAAACCTGTATATACAGCAAGAAAGCCATGCTAAAGCGAATCCTCAGGCATCTTTGATTTGACAACTGC	0
Co39591_Co05b	TGCAGGCTAGCTAACTAGATAGCAACCTGACATGTTGTCAAATGAAAAGTGATGTGCTCATTGGCTGTTTCAGT	0
Co39609_Co05b	TGCAGGGTGTAAGTGTCCTGGGAGTTCCTCCTTCGGAACCAGATCTCAAAGCACAGCCCGCTGTCCCCTGAATT	0
Co39800_Co05b	TGCAGGAACGTGAGCTGGGATTTAAAAAAAAATATATTGGACAAAAACACACATCACGACAGGAGAGACAACGC	0
Co39855_Co05b	TGCAGGATAGATGTGAGGACATACAGACGGTAATGAGATTATAGGTGAGGGAGATAGATGGGATAGCATATTCC	0
Co39921_Co05b	TGCAGGAACTGTTCCTGTAGAAGACGAGGCCAAAGGTGGATTTTAGGACAAATATGGAACCATCCCAACTGAAT	0
Co40400_Co05b	TGCAGGCTGCATTGTTTATTTGTAGGCTTAATGTATTAGTACATAACATAGTTGGCAATGGCAATAGAAGTTAC	0
Co40580_Co05b	TGCAGGGAACACAATATATGCCTTATACTTAGGATGTAGGTTTCTCACTTATGGGTGGCACAAATTGGGTTATG	0
Co40669_Co05b	TGCAGGTGAAATAGCAGAGCAGTGCCAGGACGGCCACCAGGAGAATACCAGAGAAAAAGAGGGTCACTGCCATC	0
Co40847_Co05b	TGCAGGCAACAGGAAGGAGAAGGTATAAAGGTTTAGATCGTAGAGAAAGCTTTGAGAAAAGAAAATAAAAAAGT	0
Co41253_Co05b	TGCAGGCTGACCTTGGTTGTCAGCAAAACGGTGTTTCCTCTGACACATTGGTGCAGCTGGCTTCCAGATTAAGA	0
Co41392_Co05b	TGCAGGAAGGGTACCACATGAGGGAGGAGGATGTCTCTGGTGAGACAAAACTGCGACTCGTCAGTGAAGAGCAC	0
Co41406_Co05b	TGCAGGATAAGGACTTCCCCAGTTCTGTCATGAGTCAGGATCTACCTGTTATGTAACCATGCCTGGAGTAGAGC	0
Co42008_Co05b	TGCAGGAGTTACTAGAGTGTGAAGAGCCAAGTAAAGCCCCCGGCCAAACCCTCCCCTAACCCGGACGATGCCAG	0
Co42164_Co05b	TGCAGGAAGTGTACCACGAGGGAGGAAAATGTCTTCCCGTAACGCACAGCATTGAGATTGCCTGCAATGACAAC	0
Co42239_Co05b	TGCAGGAGGAGAAAAATGGATGTCAAATATTTTTGAAATTGGGGGATAGGAGGGACGCCATGTGCGGCTGACGT	0
Co42966_Co05b	TGCAGGAAGGGTACCACATGAGGGAGGAGGATGCCTTCCCTGTAACGCACAGCGTTGAGATTGCAAGCTTAGTC	0
Co43603_Co05b	TGCAGGATCGTCTGAGGGGGAGATTGATTAGGAGTATTTCTGTCTGTAATAAAGTCCTTTTGTGGGGAAAAACT	0
Co43682_Co05b	TGCAGGTAGAGTAGTCTGTCCAAGAGAATAACTTCCAGCTAAACGAGTCTGTCCAAGAGACAAACTTGCAGCTA	0
Co43873_Co05b	TGCAGGACCGCACACATGACCACTCAGACGCAAAAACACACACCAGTCCTCACCCTGTGACAGAATCTAATCTC	0
Co44383_Co05b	TGCAGGAGGGAAGGAAAGCGTGATGGTTAATTACAGGACCACTCCAGGGGGTGCTATATGTCAGAAACGGTTTT	0
Co44412_Co05b	TGCAGGGAGAGCTTCAGTGGGAGACTCGAGGGGCAGAACCTGCATATCAGACACACTCATCTTCCTACATTATT	0
Co44907_Co05b	TGCAGGCGCTCCCCGCCGTTTAGGAACCACTGGGTTAGAGACAGCCAGGCAGGCAGCCTTTGTGGTGGTCATTC	0
Co45200_Co05b	TGCAGGAGGGCTTTTGCCTTCTGGTAGGACACCATTGTAAATAAGAATTTGTTCTTAACTGACTTGCCTAGATA	0
Co45213_Co05b	TGCAGGCACCCAGTCTGCCACAAGGAGTTGCTAGAGAACAATGAGCCAAAAAAATGTAGCTTAAAATAGTGAAC	0
Co45658_Co05b	TGCAGGCCACCTTCCAACAGCAGAGCCTGCACCAGCAGAGAGCCCTCGAGCTACAAGGTACGATACTATGCTAA	0
Co45689_Co05b	TGCAGGTGTCACCCATCTTCCCCATTATCCCACTTGTATTTCTTTCTGTGTTTTCTATCTTTTGCCAGTTCATC	0
Co46116_Co05b	TGCAGGCTCATCATGACATGACCCTCCAGCAATGCAATGCCCAGCCATACTGCCCTTTCTGTGTGTGATTTCCT	0
Co46411_Co05b	TGCAGGAAGATCCTGCACGTAATCTCTAGTTGACACTGTCAGCTACTGTTCACCAGCGCAATCAGAGACCTGTG	0
Co46526_Co05b	TGCAGGCATTATCGGAGCATCAGGACTCGGACCAAGAGGCTCCGGGACAGCTTCTACCACCAGGCCATCAGACT	0
Co46530_Co05b	TGCAGGTTATAGAAAATCTATCCGTTTAGACTCCAGTTCCTACCTACAGGTTATGAAAAATTAGCTATTTTTGT	0
Co46914_Co05b	TGCAGGCGCCCCAGTCACTATAGCTCGATGAGCTATGTAAAGCCCCCCCGGCCAAACCCTCCCCTAACCCGGAG	0
Co47003_Co05b	TGCAGGGTTGAAATGTTCTCTTGTTTATGGAGGTGCTATCCTCAGATAATAGCATTGTTTGCTTTCGCCTTTAA	0
Co47060_Co05b	TGCAGGCTCTTAAACCGATCATATCAAGAATGAAAATATCATAGTAGCATGTTACAATTTCTCCAACCCTTCAT	0
Co47074_Co05b	TGCAGGAGCTCTACATCAACCACAACCAGATCAGCACCATTTCCCCAGGGGCCTTCTCTGGCCTGCGCAGCCTG	0
Co47121_Co05b	TGCAGGACGGTGGCCGGCACCGGAACTGGAGTCGGTACCCCTTGAGCATTGTGGACAACACCCAGGGGGACTCC	0
Co47253_Co05b	TGCAGGGTTGAAATTAGCTTTTCTCGTTTTGTTTGCTATGGTGCAATCATCAGATAATAGCATCGTTCGCTTTC	0
Co48192_Co05b	TGCAGGCTCTGGTTTTATCACATCTTGAATAATATAACATACAGTTCCGACAGACATACATACCCCACCAGACA	0
Co49104_Co05b	TGCAGGGGACAATTACAGATCCAGATGGATTAGCTATATTAATTATTTTTATGTATTCAGAAACTAGGTCAAAG	0
Co49409_Co05b	TGCAGGTATCTTTCTGTTCTTCAGGTGAGTACGCATTGTGTTAACACCACAACAGGTCCTACTGATAAAGGAAG	0
Co49650_Co05b	TGCAGGGAAACTCAATTCATGTAGTTATGCCGACAGCTTCCTAATCTCTCCTTCAAATATCACTTTCACTGAGA	0
Co49967_Co05b	TGCAGGCACCCGTCCCACCACAAGGAGTTGGTAGAGTGCAATGAGCCAAATGGAGCCCCCCTAACCCAGACAAC	0
Co50645_Co05b	TGCAGGAGCTGTACGATGACCACAGGTAAAAAGTAAACCTGATCAACGTGTGATGAACAGGCCAGATTGCACCC	0
Co50973_Co05b	TGCAGGAGGGAGGAGGATGTCTTCCCTGTAACGCATAGGGTTGAGATTGCCTGCAATGACAACAAGCTCAGTCC	0
Co50990_Co05b	TGCAGGGTGGATGCAACTGGGTTGCTCTCGGATCAGCAGACAGTGTTGATGATACACAGGTTGATTGTGACAGG	0
Co51062_Co05b	TGCAGGTGAAGAAGCCAGATGTGGAGGTCCTGGGCCGGCGTGATTACACACGGTCTGCGGTTGTGATGCCTGTT	0
Co51348_Co05b	TGCAGGAGGACGACGATGAGGAGTTCAGTGGAATGGGAGTTACAGCCAGACCTACAACCAGCAACAGCCTTACA	0
Co51910_Co05b	TGCAGGAATGAGGTGTACACCACAGACTCCACACACCACAATATAGACTACATACTGCAAAATAGACTACAGAC	0
Co52240_Co05b	TGCAGGAAAGTTATCCTGCAACAGGGTGATCAAATTAAAATCCTCCATCTGGAACTGGATTCCACAGGACCTCC	0
Co52243_Co05b	TGCAGGGGGACACATTTGAAGTGAAACGTTAGAAGAGAAACATGCACACTACATGCTTTGCTCATTTGTGGTGC	0
Co52762_Co05b	TGCAGGATGGGACCGTTTGCACTTCCACCAGTAATTGGGTAAACATCGAGAGACTACAGCTCCCCGGGACCTGC	0
Co53123_Co05b	TGCAGGGATGTGGAAAGACAGCTGTCTAAATCGTTAATTAAAGTTGATGGGTCATTTACAATAAAACCTTTTGA	0
Co53170_Co05b	TGCAGGAAAGCCACAGTCTTGATGTCCCTGAGGCTGGAGCGCAGCAGGGTGAACTGTTTCTGGAAACGGAGCAT	0
Co54013_Co05b	TGCAGGACTTGCTTTGTGGAGTGTGGTGTCAAAAAAGCAGAGCATCTCTTACAGACAGGCCTCTCCCCAACTTT	0
Co54062_Co05b	TGCAGGCTCATCCTGACATGATCCTCCATCATGACAAGCCACCAGCCATACTGCTCGTTCTGTGAGTGAGTTCC	0
Co55136_Co05b	TGCAGGGGGCGGCAATGAACAGGTTAAAAGGTTCAAACAAATTGGAGAGCAGAGCCTATTCTGAAATTGAGAGC	0
Co55378_Co05b	TGCAGGCAGTCACTGAGTCTAAAGCAGCTCCTTAAACTAGACCCCAAAAAAACCTCTGGGTCAGATGGTTTAGG	0
Co55511_Co05b	TGCAGGCCAGGCTTGGTCCTGTTTGTGGGTGAGTACCAAAAAGAGGGCCAATTATCTATAAATAATATATTTTG	0
Co55692_Co05b	TGCAGGTAGTAATCAATTGAATAACCAAAGAGTAGTTATTGTTACCACACACTTACCTAATTACCTGAAATGTA	0
Co56120_Co05b	TGCAGGCGCGACGCAAAACGCAGAAATAAAAATGTAATTCATGCCTTACCATCACAAATGGTCCTTTTGTTCGA	0
Co56464_Co05b	TGCAGGTGAAGAAGCCGGATGTGGTCCTGGGCTGGCGTGGTTACACGTGGTCTGTGCGGTTGTGAAGCCGGTTG	0
Co56634_Co05b	TGCAGGGACTTGGTTAATGCGGCCACGTATTGCCGAAGTCATATTACAACTCCTTGTATTCTATTTTTTTTTAT	0
Co56674_Co05b	TGCAGGTAATAATCATCGTTATCACACTGTTATAATAATAAGTGTGTGTGTGTGTGAGTGTGTGTGTGTGTATG	0
Co56923_Co05b	TGCAGGGTTACAACTGTAAAACGATTGGACACGTGGCAAGTGTTTGTTGAAGGAATAAATATGTAGTAATTGAA	0
Co56953_Co05b	TGCAGGGTTTAAATATGCTACTCTCTCTTTGTTTACTGTTGTGCTATCATCAGATAATAGCTGACATGAAACCT	0
Co57688_Co05b	TGCAGGCAGCACTGCAATGCAGGGGTTTAACATAGAAATATGAAGCTAGAGAGCACACAGGCAAAAGGAGTCTG	0
Co58224_Co05b	TGCAGGAAAACATCCTGGGGCAGGCTGTGCTGACTTAAGACACTGCGCATATCAGAACGGGCTCCAACCCACGA	0
Co58521_Co05b	TGCAGGAGACCTTTTGGTAGGCCGCCATTGTAAATAAGAATTTACCTAGTTAAATAAAGGTTCAAAATCAAATA	0
Co58569_Co05b	TGCAGGAGCCTGGCCCGCCATAAGGAGTCGCTAGAGCGCGATGAGCCAAGTAAAGCCCTCAAGTCCAAACCCTC	0
Co59007_Co05b	TGCAGGCCTGGAGGGTGACCACACATTATAAACGTCATAGGCCTTGTAGTCGACCAATGTTAAGTTAACTTAAT	0
Co59584_Co05b	TGCAGGAAGTCCAGGATCCAGTTGCAAAGGGAGGGGTTTAGTCCCAGGGTCCTTAGCTTAGTAATGAGCTTTGT	0
Co59959_Co05b	TGCAGGGTGGGAACGAACATAGCCACAGTGACGGAGACAGTCCCAGGACGATAAACATACACACGCCCACTCCC	0
Co61195_Co05b	TGCAGGCTCCCAGCCCGCAACAAGGAGTCGCTAGAGTGCAATGAGCCAATTAAAGCCCCCCCTGGCCAAACCCT	0
Co61216_Co05b	TGCAGGTGCCTTGGTGGAAGAGTGGGGTGACATCTCACAGCAAGAATTGGCAAATCTGTAGCAGTCCATGAGGA	0
Co61325_Co05b	TGCAGGAGGGGTCTTCCTCGTCTCTCCATGAGGGGAGAAAAGGAAAGGACAACATTGAAGTGTGTTGAAGCTCA	0
Co61442_Co05b	TGCAGGGGGGTGAAAGAGATAAGAGACTAGTCAAACATACCACTATAGAGCAACTTGGGGAGTTGAAAATTACT	0
Co61542_Co05b	TGCAGGGAGAGAGCGAGAGAGGCTTTAAATTCTATAACCACCTGAAAAGGAAGCGATTCCCAAACGTTCCATAA	0
Co61581_Co05b	TGCAGGACGATTTTTGCCTTTTGTTAGGCCATTATTGCAAATAATTTGTTCTTAAATGACTTGCCTAGTTAAAT	0
Co61711_Co05b	TGCAGGGATGTTCTTGTCCCATCACGCTCTAGTGACTCCTGTTGCTGGCCGTGACTCCGGGATGCTGGCCTTCT	0
Co61748_Co05b	TGCAGGCTTTTAGTAAAGTGTAATAATCTAATAATCATAGAATAGTCATCTAAATCATTAGTTGTTCAATGTAA	0
Co62378_Co05b	TGCAGGGGACCCTTCACTGTGAAGCGGGCTTTGGGAATGGTCAATAACAGTCTAGACTCCATGTTGACCAGTGG	0
Co62696_Co05b	TGCAGGGCCGAGGGCTGATGTGTACCTAACCATAAACATCAACGCCTTGCTTAAAATCAATACAGAAGTTTAAA	0
Co62941_Co05b	TGCAGGGGTGTACCGTAGAGTTGTGGAGTTGGGGCTAAATTGTTAGGCGGCATACAGGGGCATTTTAGGTGGAA	0
Co63049_Co05b	TGCAGGAATCCCACAGCTCTGATGGATGTGAATCACCCAGGCTACTGTAACATTACATCCCTCTCTCTCTCATA	0
Co63200_Co05b	TGCAGGGACGGGGGCTGGGGAAAAAAAAAATATATATATTTAGGACAAAACACACATCACGACAAGAGAGACAC	0
Co63517_Co05b	TGCAGGGGCATTAGTAGCCCAAGATGAGAACCAATAGCATGAGGCATACGGCATATCATTGGTTTGTAATGAAC	0
Co64078_Co05b	TGCAGGGAGCGATCACAGGGTCAACACTAGGAGGTCAAACATTTTTTTTAAATTTTTTTATTACTCTAAACTGT	0
Co64208_Co05b	TGCAGGGGGCCCCGAATGGACAGGAGATTCCGGCAGCACCGGACAGGCGGGAGACTCCGGCAGCGCTGAAATGA	0
Co64268_Co05b	TGCAGGGGGTTTGAGTATTGGTTAGGTTCAAGGGATTTAAAGGGACGTTACACTCCACAATTAAAGTTTCAGGT	0
Co64685_Co05b	TGCAGGAGCTGTACAAACACCGGCTGACGAGTCTAAGAGAAAGCGCGCGCGCGCGCGAGAGAGAGAGACACAGA	0
Co64707_Co05b	TGCAGGATTCATACGGAAAACACAAGGGTTCATGTCAGTTTGACCCACTCCCAAATCCACATTATTGGCTCAGA	0
Co64794_Co05b	TGCAGGCCATATGACCGTGATAACCTGCTGAGCTTAAGCGTAGGCATTAGCTCAGGTCTTTAGGTTTCAGACAA	0
Co65105_Co05b	TGCAGGTGTTTATATTTTGAGGTTCTTTGGATATTCATCTACAGATTATAAATCTACTTTTCCATAAGGGCTAG	0
Co65458_Co05b	TGCAGGGCGCAACCAAGGTCCGGATCAATAGGCCAAATAAATGCTTACAGTGGCACTACTCTGATTTAAAGTCT	0
Co65870_Co05b	TGCAGGCTCGATTTTTTTTTAAATCTTATTTTGATTATTGTCCAGTCATATTGTCAAGTGCAGCAAGAAAAATC	0
Co66212_Co05b	TGCAGGGTTTCTTTCTTGTTCTTTCCCCTGCAGAGTGTAAGAGTATCGTGGTGTGCTTACACTACGTTGAGACA	0
Co66231_Co05b	TGCAGGGCAGGACCTGTCTCTCTACCACTCCCACTTCCACTCTCACTTCTTTTCAGTCTGCCTGTCTGTCCGTC	0
Co66442_Co05b	TGCAGGAATGCCTGTGAATAACCCAGAAGATTGAATCTCTATAAGGCCCACACCATGTTCTGCTATTGTAAAGG	0
Co66462_Co05b	TGCAGGGTCTGACAGCATACCTCACTGATCTGCTGCTCAGACAGGCCCCGCTCCAGCTCTTGGGGGTTCACACG	0
Co67312_Co05b	TGCAGGATTTCTGTGTGATTGATGCAGTGCATCCTCAGTTGTGTCGGCTGCAGAACATCGTCTGCATAATTGTT	0
Co67776_Co05b	TGCAGGATTATGCCTCTACTGCCATTCATTCCAATTACACTGGTTTGGATTTCTCCCTGACCAATAAGGCTGCC	0
Co68007_Co05b	TGCAGGTACACTCCACTATGACCGGTGTTTCTAAATCAGTGACTGACTACACCTAATTTTTTTTAATGTCCATT	0
Co68835_Co05b	TGCAGGGGCATGGCGGGCACCCTGCCCAGTCATTATCAGGTCATGCATGCCACTGCCTGGACACTGAGTGATAA	0
Co68914_Co05b	TGCAGGTTCCTGCTCTACAACATCCGTAGAGTGCGACCCAACCTTACACAGGAAGTGTGCAGGTCCTAATCCAG	0
Co69082_Co05b	TGCAGGCTGAACGGTGTTTTCCTCCGGCTGGCCTTCTGGGTTAAGCTGACGGGTGTTAAGGAACGCGATTAGGT	0
Co69156_Co05b	TGCAGGCTCTCTACAGAGACCCAACAGGGAGGCCTCGACTGTCGCTCACTCACTGGGGCGCCCCCCCCCGTGCC	0
Co69329_Co05b	TGCAGGCTGGCTAGAGCTAGGAATACAGACAGACAGTCTGGCTAGAGCTAGGAGGACAGACAGACAGACAGGCA	0
Co02419_Co06a	TGCAGGTATCCTACGTAGTGGCAGTTCTCCACCATGTCATGTCTCCACTCCAGGCCCTCTCTCCCCCAGTACTC	0
Co04117_Co06a	TGCAGGTGTCTGCTAGCTGTTTGAATCCCCATACAGCTTTTGAAAGTGAAGGGTCTGAGTGGTCTGTCTGCCCA	0
Co04874_Co06a	TGCAGGTATGGTAGAGCATAGTATAATGCACCCTTTTGGCAATACAGCACCGTTCTGCTCTGTTTGAGGTCTCC	0
Co05460_Co06a	TGCAGGGCCTTTCCTGGTGCTGTATTAGTATACATTATGTGTCACACCCCTCATTGACTTCACAAATTGGATTC	0
Co05701_Co06a	TGCAGGTATAATGCATTATGATGTGGTTGTAATGCATTATTAAACTTGCCATAAGCATGTAAAACCCTCTTTTT	0
Co06645_Co06a	TGCAGGTATATGTCTAGGTTGAGGCTCATTGATTCTGAGGGCCACGGAGTTCCTTCTCCCTCCAGGGCTATTAG	0
Co07001_Co06a	TGCAGGTTTTGTGTATAGTTCATTTCTTACACAGCTCTGACCGACGAGTCATCCTTTGTGTGCAGGTTTTGTGT	0
Co07195_Co06a	TGCAGGCTATGGATCCTAGCTGAACTTCTAACAAAAGGATGGCATGTAGGGGACCTCAACTTGTAATCACCCCC	0
Co07381_Co06a	TGCAGGAAACGTTATGCTGAAGTACTGAAATTCCCAAAGAACAATGACGTTCTCGGACGTTCTCGGAACAATGT	0
Co07542_Co06a	TGCAGGGTGACATGCCTGCTGAGGTAATTGGTGTGGTCACTGAAAGATACCCCACTACTGGAGTGGCTTATTAT	0
Co07634_Co06a	TGCAGGTATATTTTTGTATCTCCAATAACCCTCCAGTTATGATTAGGAGTAAAGTAATCTGATCCTAAACCTGT	0
Co08121_Co06a	TGCAGGAGGTTTGTTTGTTGTGATGGAGGTCTGATGAATAAGGAATGTCTGGTGAATTAGGCAGGTGTGATGAA	0
Co08709_Co06a	TGCAGGTTTGTGTCTGCGTGTTTGTCTGTGTATGCATGCGTGTGTGTCTGTTAGCTACCTTATCAAGCAGCAGG	0
Co09490_Co06a	TGCAGGGAGAAACTTTGTAGTGGGGCAGGGGAAAAAGAGGTTAGGAGCATTGGGGCTAGTCGCATTAGAAGGGG	0
Co11358_Co06a	TGCAGGAGATAAAAAATGTCACGAGACCACCACAACCACAAACTTCCAGGACCATTGGAGTCAATTACATTTCA	0
Co11521_Co06a	TGCAGGAGTGAGTCACTGCTTTGATGTTTGCAAAGAACAACAGGGTCACGTTGCCCAGGGTCACGCCAAGGTTT	0
Co11578_Co06a	TGCAGGATGGCCTCAGCCCCCTGCTACTGTCTGCCAGACACGCCCATGCTGATGTTTGTAGCAGCCTCCTGGAC	0
Co12279_Co06a	TGCAGGTAGGTCTGGCTGCCGTACAGAAGCACACTGAGGTCCTGAAGGGGGTCCTCTGTTGGCCTGTAGGCTGC	0
Co12358_Co06a	TGCAGGTCGGGCTTTCACCCGGATAGAGTAGGGCCGTACGCCGCCTCTGAGCGCTCCTAGGCCAGCAGCTCGCG	0
Co12415_Co06a	TGCAGGTTACATTAATTGTTCAAAGCTCTGAGTCAGCTGTATTTCCACGCCTGGTCCTTACTGTGATTTCGGCA	0
Co14230_Co06a	TGCAGGTTGTAGCTCAGATCTGACCAGCCTTCTGTGATACAAGCAAGTATTTGACATACATCCATGTTTTAGAA	0
Co14889_Co06a	TGCAGGTTTTCATTAAAGATCAATCTGTACTTTGCTCTGTTCATCTTTCCCTCGATTCTGACTAGTCTCCAAGT	0
Co15720_Co06a	TGCAGGCTGCGTGAGGTGCTGCAGCTGTTGCCCATAGACAAATCTGAAAATGAATGGCTTATACAGCCCAGCTA	0
Co15789_Co06a	TGCAGGCATCTGACCAGGAGTGCAGTGGCATTGTTAGTGTTGAGACGTACAGCTGAGTGGCGCCAGCATAAAAG	0
Co15794_Co06a	TGCAGGTTCAATAAGTGACCTTGAATCTATTTATCTCTCATTCTGATCAAGAATGCTTCTTCTCCTACTCACAG	0
Co15801_Co06a	TGCAGGCTGCAATGTTTTCATTTGTTGGCTTTATAGGTTATTTTTTACATAGATGGCAATTGTTACTTTATAGG	0
Co15960_Co06a	TGCAGGTCCAAACGTGCTCCTGAAATTCTTGCAATGCCCAGGATGCCTAAAGAAGTAAATGTAAAAAGTTGCCC	0
Co16006_Co06a	TGCAGGAAACGTGGACATCATATGGTTCAAACGTCAGGCTATAAAACAATGTCACCTTCCATTCTGGGTGTTCG	0
Co16639_Co06a	TGCAGGCTTCCAGCGTCACTGGCTCATCCTTCTACGTGTCCTGGATGACTGGCCAATCCCAGAGCGGGTTTAGC	0
Co16904_Co06a	TGCAGGATGATTCTATGGAGCTTGGTCTTGGTCTGGAGTGAGACGTGCTTCATTAAGGATGAGTCAAGCCCCTT	0
Co16961_Co06a	TGCAGGAGAGAACACGCACACAGGGAAACTCATGATAATAGTATCTGGAATGAAGCTGCTCCATATTTCTTGAT	0
Co17763_Co06a	TGCAGGATTGTCTGAGGGGGGTGCTGAGGGGTATTTCTGTCTGTAACAGAGCCCTTTCTGTGGAAAAACCCATT	0
Co18237_Co06a	TGCAGGCCAAGGCAAACACATCAGACTGGTCTTTGACACAATCTGCTTATTCTCTCTAGGGCTAAAAACACAAA	0
Co18676_Co06a	TGCAGGTCCTCCATGAACCTAGAAGAGAAATCCAGAGTAAAGACACTGAATGTGACTAGGTCGGTTCCGGGCCC	0
Co18764_Co06a	TGCAGGCTGGCCGTTTTTTCCTCAGTTGAACGGTGTTTCCTCCAACACATTGGTCCAGATGGCTTCCGGGTTAA	0
Co19155_Co06a	TGCAGGCATGGTTTAAACCACTGACCTTGCTCCCTGCCCCACGCCCAACATGCTAGCAGATCCTCTACTAGCTG	0
Co19768_Co06a	TGCAGGCTAACAGCATGGCTATGGGATCGCTTAACACATGGGCCTATTGTTTCTATAGTGTTGGAGGTTCATTA	0
Co19882_Co06a	TGCAGGTGAGCTGGGAACTGTTATGGGAAAACCACTGTGCACACCTTGTAGTACAATCGTAGTTTCACACTATA	0
Co20090_Co06a	TGCAGGCCAGGGACCCGAAAGAGGAGTCCCAGGAGTTTGCCTGACTTAAATTTGCTGTGGAGAACCACTGAGAA	0
Co20245_Co06a	TGCAGGCATATAGCCAGTCTGGAGGTGGCTCCCATGTGACAGGTGCAAACAAGATCCAACTCAAGTGTATCCAC	0
Co20874_Co06a	TGCAGGATATACTCAAACCGGTGTGATTAGAACTCTTATTTAGAACGTCCAGTTTCGATTGACGCAACAGTCTG	0
Co21121_Co06a	TGCAGGCATGCACTCTTATAATTTTTTTTCCAAAAGGGTTCTTTGGCTATCCACATATGATAACCCCTTTTGGT	0
Co21208_Co06a	TGCAGGTTAGGTAAACCAGTAAAAAGTTTCAGTATCTCTATCTTCTGTGTTGTTCTCGTAGTATACAAATGTGT	0
Co22124_Co06a	TGCAGGTGGAAAATATCCTGATAAAAATAAATATCCCAGAAATCACATTTGGCTACACATGGCCTGTCTTCAAC	0
Co22165_Co06a	TGCAGGTCCGTCCGGGTGGGAAGTTAGTTAATGATTGATTAATTATTAATAACAGGCACTAACATTTGGAAGGG	0
Co22248_Co06a	TGCAGGTGAGTGGGGCACGCAGCAGTATGCGAGTTCAGAGCCCCTCTCCCTCCCGGTGCCGTGGATCCTCATAC	0
Co22339_Co06a	TGCAGGTCCTGAAGAGGCACGGGGGTGAATGGTTACTTAACAAGGACATTTTACATTTAACATTTTAGTCATTT	0
Co22946_Co06a	TGCAGGCAGTCACTGAGTTCGAGGTGCTAAAGAAAATCCTTTAACCTGACCCCCAAACAACATCTGGGTCAAAT	0
Co23013_Co06a	TGCAGGAGGTCTCAGTAACACTGTTAAAACCCAATGAGCTCACAGCGTGACTCTGTCACTGTTTCCTGTAATAA	0
Co23143_Co06a	TGCAGGTTTTATTTTTTTCCTTTCAATTAAGACCTAGACAACCAGGTGAGGGGAGTTCCTTTCTAATTAGTGAC	0
Co24260_Co06a	TGCAGGTCAAGAAGACGGATGTGGACGTCCTGGGCCGGCGTGGTTACACAGGATTTGCCTGTGAGGCCGGATGG	0
Co24566_Co06a	TGCAGGTCCTGTGTTAGTGATCTGCTGTTCAAACAATAAAGCCGGCTGTGTACTACTCCCTTCACAGAACAGTG	0
Co24579_Co06a	TGCAGGTGAAGAAGCCGGATGTGAAGGTCCTGGGCTGCCGTGGTTACACGTGGCGTGGTTATACAAATTCTCTA	0
Co24852_Co06a	TGCAGGACCTGACAATTGCTGCACAACCAAGAAAATTCCAGCACAAATCCTGCAGCATTTTCATATTACTAGGG	0
Co26567_Co06a	TGCAGGTGGTTACTGAGTCCAAGGTGCTAAAAGAGCTCCTTAAACTTGACTCCCAAAAACATATGTGTCAGATG	0
Co26679_Co06a	TGCAGGTCAGCCAATTGGCACGGTGTTCGTCTTTAGTACATTGCCTGCCACTCACACCATATTTCCTCAGAGGT	0
Co26744_Co06a	TGCAGGAAAGGAAACAGAGTTTAGGTTGAATTAGTGCATGTTTACTGTTATGTATCTATCAAAACAATATACGG	0
Co27450_Co06a	TGCAGGAAGGGTACCACATGAGGGAGGAGGATGTCTTCCTTGTTTGCGCACAACGTTGAGATTGCCTGCAATGA	0
Co27535_Co06a	TGCAGGCGCAAGGCCCGCCACAAGGAGTCGCTAGAGAGCAATGAGCCAAGTAAACCCCCACGCCGGGCCAAACC	0
Co27803_Co06a	TGCAGGTAACTGATGGAAACATTTGAGTAAATGACCGATACAAAGTCTATTGAAAGCAGATGTTTCCACACAGG	0
Co28476_Co06a	TGCAGGTCAGTGGCACAGTTAGATTCCTGTCAGAGGAGATGATATCGTAGTATTATAGCTCGTAATGGTTTGTT	0
Co28509_Co06a	TGCAGGCTGATAAAAAAGAGGTTAGTCTAAGTTTCAAACAGTGCAAAAGTTACCAGTTACAACCGAAGTATCTG	0
Co28550_Co06a	TGCAGGTTTCCTCGTGGTTAAAGTCATACTCTCCAATTTTTTCAGAGAAAGAAACAATGTTTTTCTGTGGGAAT	0
Co28648_Co06a	TGCAGGACCAGTCCCTTGAACCTATGCCGAGAGGACCTACATCCAGACCACAAAACCACCAGCCACATCCACAC	0
Co28869_Co06a	TGCAGGACAAAACTCAACATCCTCCATTTAATTTATTTTCATTTCATTTGGTTCCCCAGCGTCAGTCCTAGCCG	0
Co29738_Co06a	TGCAGGTAAAACTTGCAGAGGGTGAGGACGCCCAGCGCCACAAAGGACACGGTGAAGACCAGGCCCAGCAGGGA	0
Co29972_Co06a	TGCAGGTGAAGAAGCCGGACATGGAGGTCCTGGGCTGGCGTGGTTACACGTGGTCTGCAGAGGCTAGTCGGATG	0
Co31020_Co06a	TGCAGGTTTCACCATTTCATTTCACCATTGCTGTGATGCTGCTACCGCTGAATTGTGAGCATGCCTTCTAGTGG	0
Co31137_Co06a	TGCAGGACTGTTACCTTCAGGTGATTCTTCATCCTCTCCAGGTGAGTGCTGGTGTCCTGCTCCTTCAGCTCATC	0
Co31474_Co06a	TGCAGGCCCTCTGGGTTTGGACGACCTTGCTCACAATTAGCCGGCAATGACACTATGTTCCCGCCATTTCCCCT	0
Co31806_Co06a	TGCAGGACTTGCTTTTTGAAGTGTGGTGTCAAAAAAGCAGATCATGTTTTTATTACGGACAGACCTCTCCCCAG	0
Co31892_Co06a	TGCAGGATGCAATGTTTTTATTTTGATGGCTTTATGTCTGCAATTTTTTACGTAATGGCAATAGGAGTTACTTT	0
Co31931_Co06a	TGCAGGCTGACCTATGTCACCAGGTGAACAGTGTTTCCTCTGGCAGATTGGTGAGGCTGTTTTCCAGATTAAGA	0
Co31966_Co06a	TGCAGGTGTCTTGCCTGTGTTTGATATGTTTGCCTAAATATACTGTTATACCACACAGCAAAGTTTGTATGAAC	0
Co32785_Co06a	TGCAGGAGGAATTTTTTGCTTATTGAAAAAGTATCACCGGTAATAAGATGACAAATATGCTTTCAGTCATTTTG	0
Co33836_Co06a	TGCAGGACAAGCATCCATATCATTACAGCAACTACTGCGATCTTATTATTGGAAAGAATACCAGAATAAAAATA	0
Co33903_Co06a	TGCAGGGGGGACACCGATCCTGTAGAGGATATCCTCCAAACACCTGCTTCGGGAGCATTATCACTTTTATACAA	0
Co33953_Co06a	TGCAGGCAGTTCTGGTAGAAGAACGCCGGCGCCACCTTGCTGTGGCAGCGCGCAAACACACCGCCGCGGTCCAC	0
Co33989_Co06a	TGCAGGACTTGACAGACACGATGTTCTAGAATCTTTGGGTCTATGTTCTAGAATCTTTGGGTCTGTGTTCTAGA	0
Co34026_Co06a	TGCAGGAGTTGCAAGATGCCATCAGGAAGACGAGGAACAACAAGGCCGCTGGTCCTGATAGGATTCCAGAGAAA	0
Co34075_Co06a	TGCAGGCAAAAACACATGATTTGAGTTGCATTACCACGGTAACCACCCGCCGTTAAAGTGGCAGCTGAAAATTT	0
Co34088_Co06a	TGCAGGCTGAATTCAGTCATCAGTTAAACAGTGTTTCCTCCAAAACATTGGTGCGGCTAGCTTCCAGGTTAAGG	0
Co34286_Co06a	TGCAGGGAAGTCATGCCCTGTTTTGTATTCGAAATGGGGGGAGCTTCGCTGTGTACTGCAGTAGAAAAATACCC	0
Co34889_Co06a	TGCAGGGTGAGGCTGAAATGTCCTGGATTGCTCTCTTCATCTGGGGAGATTCACCCTGATCAGGTAACTTTAAT	0
Co34980_Co06a	TGCAGGCGCCTGGCTCTCCACAAGGAGTCACTAGACCGCAATGAACCAAGTAAAGCCTCCCATGGCAAACCCTC	0
Co35996_Co06a	TGCAGGCTGACTTCTGTCTTCAGTTGAAGGGTGTTTCTTCTGACACATTGGTGCAGCTGGCTTCCGGGTTAAGC	0
Co36132_Co06a	TGCAGGATGGACAGTGTGTTCGTCAATACCAGAAGTTAGAATCAATGAGGTATAGTATATAAACCCTGGAATGC	0
Co36197_Co06a	TGCAGGGAGAAACTTTGTAGTGGGGCAGGGGAAAAAGAGGTATTGGGGCTAGTCACATTAGAAGGGGTGGGAGA	0
Co36605_Co06a	TGCAGGACCTTGAACAATATAAAATTAAATGTGATCTAGACGGAGGGTGCCATGGCGATGCTCCAGAGGAGATA	0
Co36798_Co06a	TGCAGGAAGTGCAATTGAAGGATTTCCTTCAACTTTATCGGTGGCTAAAAAAAGACACAAATGAGGCTGGAAAA	0
Co36974_Co06a	TGCAGGAAAAATGTATATCTACATATATTTGTCTCAATCTGAGTAATCCAAATGACCTGAACCAGAGCATAATG	0
Co37195_Co06a	TGCAGGTTCAAAACCACAATGACAGTGCTTGAATTTCTGATACACTCTCCCCTTTTCCCCCTCTCCCATCTATC	0
Co37855_Co06a	TGCAGGATAAGGCTCTCTAACTAGCCTCTCACACACCTGCAGCACACACAGGTATGTAAGATTGATTATCAGCG	0
Co37946_Co06a	TGCAGGCAAACATAAGAGAAGTAGCTCAGAGTGTGACTTCAGTGCGTTGCTATTCCCACGACTCAATTTAGTTC	0
Co38000_Co06a	TGCAGGTTGAAAATATCCAGAAAAAAAAATAATATCCTAGAAATCACATTGGCTACACATGGCCTGTCTACAAG	0
Co38038_Co06a	TGCAGGGAACGCTAGGCCTAACGAGATTGTAGGGTTGACAAGTGCTTGTTCTGTGAAAGACAAAAATATGCTTC	0
Co38523_Co06a	TGCAGGACCCTTCACATCATGTGCCATCCGCCCATGTTCTGCTGGGTGGTGTGCGGACTATTCCAGCGCACGTT	0
Co39530_Co06a	TGCAGGGCAACAGCACGTGTCGCACGGCATCATGTTCATGGCTCTGGCTGCGGAACATTGTTTCCTATGTTTCC	0
Co39826_Co06a	TGCAGGTCTATGTCTCATGGCTGGGTGCTATGAGGACTGTATACGTCCCAAATGGCACCCTATTCCCTGTATAG	0
Co39878_Co06a	TGCAGGATTACTCTAGGAGTTTTTTGTAAGTTACTGTCACATGGGATGACACTGGGGAGACGAAGCAGGTACGG	0
Co40539_Co06a	TGCAGGTTACAGCTAGATTCCTCAACACTCTACTACTGGGAGATTACACAGAGCTCCAAGCTAAAATAACCCTG	0
Co40553_Co06a	TGCAGGCTGACAGCAGTCGTCAGTTGAGCGGTGTTTCCTCCGACACATTGGTGCAGCTTGTTTCTGGATTAAGC	0
Co40569_Co06a	TGCAGGCAGTGCTGCAGAGAGGGCCAGACAGTCAGTCAGTCAGTCCCACAACTCATCAGAGAGTGACAGACAGT	0
Co40857_Co06a	TGCAGGTGAAGAAGTCGGATGTGGAGGTACTTGGCTGGCATAGTTACACGTGGTCTGCGGTTGTAAGGCCGGTT	0
Co41581_Co06a	TGCAGGATCGTCTGAGTCCAGCCACCCGGACAGCTGATGGAAGTGTGGAATGTATTCTGTATTCTGATTGGCTG	0
Co41595_Co06a	TGCAGGACAAGGGTTTGAGGTCAGGGCAGCCATACTCAATAGGCGGACCACGGACCGGATCTAGACCCAAAACG	0
Co41995_Co06a	TGCAGGGAGATCTGCAGCAAGTTATTCGGCAGTCAGAGGGTTACCAGCTACAATATCTCTGTATACTACATTCT	0
Co42111_Co06a	TGCAGGGAGCTGAGCAGCTGCCGGGCGGCCAGGCTGGGGGAAGCCGAGGAGGGCGAGGCGGAAGAGGAACCCTG	0
Co42181_Co06a	TGCAGGCTGACCTCTGTCATCAGGTGAACAGTGTTTCCTCCGACACATTGGCACGCTGACTACCGGGTTAAGCG	0
Co42185_Co06a	TGCAGGATTCAGTCGTCTGTTGAGCGGTGTTTCCTCCGACACATTGGTGCAGCTGGCTTCCGGGTTAAGCAGGT	0
Co42388_Co06a	TGCAGGGGTGCCAGAGGGGTGGTGTTTGCACTTTTGGGACTATTCCATTGGTGCCACTGCTCCAGGCAAGCGCA	0
Co42780_Co06a	TGCAGGGAGAGGAGCGAGCAGGGATAGAAAACGCACATAGTTGCCAAAGCTACAAAATAACTAAATGAGAAAAT	0
Co42977_Co06a	TGCAGGTAGCTAGAAGTCACCTGAACTTCATTCAGCAGTGTAAAATCTAAAATTTTAAAAGAAGGAAAGAGAAT	0
Co43047_Co06a	TGCAGGTGGCGGCTCCCGCAGGAGGCTGCTTATGGTATAGAAATTAACATTAAATTCTCTGGCAGCAGCTTTTG	0
Co43765_Co06a	TGCAGGAGGAAGTGCAGAAGGCTTGATTTCCTGAGTGGACACATCCTCTGTTTAACCCTGTAGTGCTCTGTGTT	0
Co43790_Co06a	TGCAGGGTGACTTTAATCGTCAGTTAAGCGTTGTTTCCTCCGACACATTGGTGCAGCTGGCTTCCTGATTAAGC	0
Co44233_Co06a	TGCAGGTTGGAACAAAGCGCCCGGTTCGCCATAGCGCGATGAGCCAAGTATAGCCCCCTCGGCCAAACCCTTCC	0
Co44292_Co06a	TGCAGGAGATTGGTGGGCGGAGTAGGGTCGTCAGTGCTGATGGGGCACACCTGTGAAAGCTCAGCTGTGGCATA	0
Co44318_Co06a	TGCAGGCAACCGGCACACCACAAGGAGTCGCTAGAATGCGCTGCGCCAAGTAAAGCCCCCACCCCGCCAAACCC	0
Co44397_Co06a	TGCAGGAGGCACACAGCGTTGTGACGTGTCTAACAGAATGTCCATGACACACTGAGTACTAGCTAGCTGCTCAG	0
Co44943_Co06a	TGCAGGGATGCCAGCAGCCACGGTTGCGGTGCCAGTCTGGGCATGCTCGTCAAACTTCTCTGCGGTGATGAAGT	0
Co45136_Co06a	TGCAGGGTTGAAATATGCTTTCTCTCTTTGTATACGGAGGTGCTACCCTCAGATAATAAGCATTGTTTGCATTG	0
Co45251_Co06a	TGCAGGGTACTAAAGGTAGGTTGTGGGTCATGGAATAGGCCCCCTGCATACTTTCCCACTCTGCCCCCTGCTGG	0
Co45729_Co06a	TGCAGGCCATGCATATGCTGTAAGCGAGCAAACTATTTCTGCTTCCACTCATTTTTATTTAACCTTTATTTAAC	0
Co45776_Co06a	TGCAGGAGAACAGACAACATCAGTGCTTGCAACAGATACCCAGGCACAACCACAAAGCCCCAGGTTGGCAGTAG	0
Co45873_Co06a	TGCAGGAAAAAGGAAAAGTTTCTTTGTCAAAGGTTTTGTCAGATTGTATTCACTGAGTGTAACTGAACTGTCAG	0
Co45888_Co06a	TGCAGGACACTTCTCACTAGCGGCCTAATCCTATCAGATCTCCTAACTGGATCAGAGGAGCTTCCTCAGCGGTA	0
Co46773_Co06a	TGCAGGATTAACCCTTGAGCACAAATTATTTCAAGCTAGCTGTGGATTGAGGTTAAGGCATGTTCTTAACTCCG	0
Co46921_Co06a	TGCAGGCCCTTGTCATGCCCTGTCATTTTTAGACAATCACCAAACATGACTACAGTAAACTGAGCTATATTAAA	0
Co47006_Co06a	TGCAGGTAGAGAGGGGTATTTTATTATAGTAGGAGCGTCCCCTGGGGCTAGGTGCATCTAATGAGCAGTGATGC	0
Co47537_Co06a	TGCAGGCTGCAATGTTTTTATTTGTTGGCTTTGTGTAGGCTATTTTTACATAACTGACAATAGAAACTACTTTT	0
Co47602_Co06a	TGCAGGCCAACTCCCGACGGACGTTCTCACGCAAACTGCTGCGATAGTGGTCGATCAGGGCCCAGCCGCTCCAT	0
Co47631_Co06a	TGCAGGCACGTCTGACATTGACCGAAAGGAAAATCTTTCTAGTTAAAGAGTCTAGAATTCTAGATGACATGACG	0
Co47642_Co06a	TGCAGGACAACAGTTGCCCAACACCCACTCACCCCTCCTTTCTCACAATGAACCGTGTTTTCGCTGGCGTACAC	0
Co47661_Co06a	TGCAGGCAGACCCAGGGGGGTGCTGTTGGCTCTCACTGACTTTCCTGGCAGGGGAAAACATTTAATTTTTACAT	0
Co47676_Co06a	TGCAGGAGAAGCATGAGCTAGATATGCCTTCATTAACCTGTGATATGTTCTGTGGTGGCAGTGGCACAGACCAA	0
Co47801_Co06a	TGCAGGACAGGAATGTCTAGGACCTGTTGGATTGGAGGGTGAGAGCTAGGGCCAATCTCCCCAGAAATGTCTGG	0
Co47962_Co06a	TGCAGGCGCCCGGCCCGCCACAAGGAGCAGCTAGAGTGCGAAGAAACCCTCCCCTAACCCGGATGCTGGGCCAA	0
Co48329_Co06a	TGCAGGCCCACACTACCTCCGGCCACTGCCACGTCTTGACCATGTGCTCCAACCTCAGTAGGTAGTTTTCAATG	0
Co48374_Co06a	TGCAGGTGCATGCTCTACAACATCTGTAGAATACAACCCGACCTCCCACAGGAAGTGGCGCAGGTCCTAGTCCC	0
Co49299_Co06a	TGCAGGCAAAGAGTTGTGCACAAGTTATTAATGAGCGCTGGTTAATATCTTTAGCACTGAAAAAACATTCAAGG	0
Co49376_Co06a	TGCAGGAGGACACAAACACACATAGTGTTAAGAGTACATTATCGCCTCACGAGTGGTGCAGTGGTCTAAGGCTG	0
Co49451_Co06a	TGCAGGCGTGACACAAAACGCAGAAATAAAAATATAAATCATACCTTGCCTTAGCTTCTTCTGTTGGCACTCCA	0
Co49512_Co06a	TGCAGGAAATTTGTTTTGTAGAACAACTGTGGGAATGTCCATTCTGGTGACTTTTCTACTCCATTTAAAATATA	0
Co49655_Co06a	TGCAGGCTCATCCTGACGTGACCCTCCAACATGACAATGCTACCAGCCATGCTGCTTGTTCTGTGCGTGACTTC	0
Co49946_Co06a	TGCAGGCGCTATTGCACCCCACACTGTCATTTCCCACCTGGAAAAAGGTAACACTGCCTGGCATGGTAACTGCT	0
Co49953_Co06a	TGCAGGCTCATCCAGACTAGAGGTCGACCGATTAATTGGAATTTCCGATTGAATTAGGGCCGATTTCAAGTTTT	0
Co50455_Co06a	TGCAGGCAGCAGCAGTGCATGGTAAAATCACTGGGGAAGCCAAGCCAGGAAAAAAAGCCATATTACAACCTATG	0
Co50882_Co06a	TGCAGGCACCCATCTCGCCATAAGGTGTCGCTAGAGTGTGATGAGCCAAGTAAAGCCCCCCGGCCAAACCCTCC	0
Co51023_Co06a	TGCAGGCCGAGGCATGGATCAAAGCTGGCGAGATATTCAATAACGTCATCTACACATTAGTGTTCTTTAGCGGG	0
Co51058_Co06a	TGCAGGGCTGCCTCCAGGCCAAGATTCCTCCCAATAAATGCCAACCTGCCATGAGCATGAGTTGTGGTGTTCTG	0
Co51428_Co06a	TGCAGGAAGCTAGGGGTTCAAAGCGATAACTCGCTGGAATCGACCTGCCTTTCTGGAATAGGCCTGTCTGTTTT	0
Co51503_Co06a	TGCAGGTGGAGGTGCATGAGAATGGGGTGCGGGGCGAGGCCGTGGAGGCCCTGGTTCGGGAACGATGTACGCCC	0
Co51567_Co06a	TGCAGGAGGGACTGGTGCACTTCACAAAATAGATGGCATAATGAGGAGGGGAAATTACGTGGATATATTGAGCT	0
Co51964_Co06a	TGCAGGGACTGGGATTTCTGGGAATAGGAAGATCCTCTCATGTTTGGTTCTCAGTGTGTTACAAAGTGTCTTCT	0
Co52004_Co06a	TGCAGGGGAGTGAGAGAGATGAGACTCGTCAGACATACCACTATAAAGCAACTTGTGGAGAAGAAAATGACTGC	0
Co52333_Co06a	TGCAGGATTTTGTGGAGAGGAGAGAAACCAGTGTGAATAGATGGCGAGCCAGAGGCCACCGTCAGGTAGACCGA	0
Co52457_Co06a	TGCAGGAGACTGAAAAGATTTGGCATGGGTCCCGATATCCTGAAAAAGTTCAACAGCTGCACCATCAAGAGCAT	0
Co52749_Co06a	TGCAGGTCCCGAGGTACGGACCACTATGTGCACAGTGTTCTTCAATTGCTCTATACACATCACCTTGCATATGG	0
Co52755_Co06a	TGCAGGTTTTTACTAGCAACATCAGTGAATTATTTAGTCAAGCATCTGTTGTTAGCAGAAACCATACGATATTT	0
Co53087_Co06a	TGCAGGTAGAACATATCCCGATCAAAAAAATGTATATCCTATAAATCAAATTAGCAATGCATGACCTGTCTGCA	0
Co54080_Co06a	TGCAGGTCTTTCCCAGATCAGAACAGTAGTTTATATTAGATGTCAACCACCAGGCTCTTCTTCATCAAAGGGTC	0
Co54290_Co06a	TGCAGGAAGGGTACCACATGAGGGAGGAGGAGGTCGTACCTGTAACCCACAGCTTTGAGATTGACAGCAAGCTC	0
Co54324_Co06a	TGCAGGGCTGAACCTTCGCCCAGAGTTCGCAACCAGCCTCTAGTTCTTCTCTGCTCCGTGAGCTGTTTGTTCCC	0
Co54817_Co06a	TGCAGGAGGTAGCGATAGATCTCAGTGTCCTTTGTCAGGGTCTGGACTACTGCTGACTGTTTGAGGGTCTTCTC	0
Co55082_Co06a	TGCAGGGGAATGCCCACTAGGGCATGGTACTGTAGTAGCTGAGGAAGGGAAGGAGAGGAGTGTCGCTCAGGAGA	0
Co55111_Co06a	TGCAGGGGGCAGACCTGTGCTGTTACTGGAAACCCTCATCATTGAATCAGTGCTTTTATTAGAGCAGCATAAAC	0
Co55347_Co06a	TGCAGGGGGGATTAGGGGGGCAGGTCACGGTGCTGTGTCCGTATGTGGGAATTGGAGGAGCGGGGCAGTCAACA	0
Co55409_Co06a	TGCAGGCTGAACAGGACAGCATGGGGGCAGAAGGGGCAACGGGGACAGCAGCCAAAGACAGTCCAAGGAAAGAC	0
Co55701_Co06a	TGCAGGAAGGGTACCACATGAGGGAGGAGGATGTCTTCCCTGTAACGCACAGCGTTGGATCAACAATTTCACAT	0
Co55979_Co06a	TGCAGGCTTTATTCCTATTGGATGACTGTAATTTGAGATACAAGATGCCCCAGCAGATTTAACCAACTCAACAA	0
Co56431_Co06a	TGCAGGCCTCTGGCATGGTAACACGTTCACGTCTGGAGCGACAGTAGTCAGGAAAGCAGCACACCGTAGAAATG	0
Co57157_Co06a	TGCAGGGAAAAGATCACAAAGTACCAACGAATGATTCTCATTATAATCATAGCCTACAACCACAGTCGGTGGGA	0
Co57191_Co06a	TGCAGGGCCCGCGTTATCTGATTATGTCTTGACAAAAGGAGTACTGCATGTCATACTTTTTTTCAGGCCAGACC	0
Co57439_Co06a	TGCAGGCCCAGGCCACCACTACCATGCCCCGCGAGGGCCGGACGCACACACAGCCAGAGCTGGGGCTGAGAAGT	0
Co57719_Co06a	TGCAGGAATATCTGAGACCAGCCACCCGGATAGCTGATTAAATTGTGGGTTTGCACAACCAAATAATTTCTGCA	0
Co57800_Co06a	TGCAGGCACATCTTGACATAACCCTCCAGCGTGACAATGCCACCAGCCATATTGCTTGTTTTGTGAGTGATTTC	0
Co58232_Co06a	TGCAGGCATGGGGTCTGAGATCATCCGCGGCTTCCAATTGGCTCCTTCATCCCCCCTCCTCTCCCCTGTAACTA	0
Co58764_Co06a	TGCAGGATTTCTTTCCACCTGGAACAAAGAACTGATCTGGGCACTGGCGCTGACAAAGGCCCCACTGGTACTCC	0
Co58778_Co06a	TGCAGGGTTCTGTGCAAATGTTTTCCAACTGGCCTGACACCGCTTTTTGATTAGTGGACAGATGTTCCTGAGAT	0
Co58804_Co06a	TGCAGGGACACCACCCTCACCTTTGACCAGCTGATGAATCTGTCCATCTGGCTGGATAACCTGCTGGTCACCCA	0
Co58902_Co06a	TGCAGGTGCAGGCTGTCCCCAAGCCTGGCTGACTGGTGGGGCCCCATAGGGGGATGGCATCTGCTGGCCCCAGG	0
Co59168_Co06a	TGCAGGAAAGCCTCCTCTAAGCTCGGCTGTGTGAAGTGCCCCTCAGAACTCTAGCTAGTACTCAACAGACTTCT	0
Co59775_Co06a	TGCAGGGCAGGTCATGCATGCTCTAGTCGGCTGGCCCTCGCTACATATTCGTCGCCAGACCCACTGGCTCCAGG	0
Co59864_Co06a	TGCAGGACTGTGTCAGTCGCTCTCTGTCCAGTGATGTGGTGGCCCAGAAGATCTGGGCTGTGGAGGCCAACCAG	0
Co59977_Co06a	TGCAGGCTGACCCCGGTAGTCAGTTGAACGGTGATTTCCTCCGACACATTGGTGACATGGTACATTGGTGGCGG	0
Co60342_Co06a	TGCAGGAGGAGAAATATGTTTTTATGAATAGATGTTTTATTTTTTATTGAATGGTCTTCTTGTTCAAGGAATGA	0
Co60685_Co06a	TGCAGGAAACACCGTGTCGGACTCCTTCTTACTGACGCCCCGCTCCTCCAATGGGATCCTGTCTGGAACACCGC	0
Co60704_Co06a	TGCAGGGAAACCCAACTTCATTCTGGGTGATTACAATTTATCCAGTCGAGTCCCTTTAATTGTAACAAGCTAAA	0
Co60849_Co06a	TGCAGGCGTCAACATCAAGGATGGAACGCTGGTTTAGGAGAGTGATGAGAATTTTAAATGGTCTGAGGAATTAG	0
Co61098_Co06a	TGCAGGGACGGGGGATTAATAATAACAAATACAATATAAATACAGGACACATCACGACATGAAAGACACCACAA	0
Co61256_Co06a	TGCAGGCCAACTCCCGACGGAAGTCCTCGCGCAGACTGCTCCGGTAGTGATCGATCAGGGCCCCGTCTTTCCAT	0
Co61397_Co06a	TGCAGGGCAGAGTAGCAGCCACTGTCAATATTTACAGTTGATTATGAATCACGTAACATTACAATATCATCCCG	0
Co61571_Co06a	TGCAGGCTGACCTCGGTCGACAGGTGAACGTTGTTTCCTCCGACACATTGGTGCGGCTGGATTACAAGTTAAGC	0
Co61608_Co06a	TGCAGGGACGGGGGCTGGGATTTAAAAAAAAATGTATACAATATAAATATAGTACAAAACACACATCACAACAA	0
Co61892_Co06a	TGCAGGGGCGAGGTGTCTGGGATGCTCCAGAGGGTGAGGCGTCCGGCTGAATCCCCCTAGAACACAGGACATTA	0
Co62701_Co06a	TGCAGGCATTAAGTAGGGCGTTACAGCTGTTTGTTGTTAAACTAGTTAGTTGTTTACATTTCTAGTTCCTACTC	0
Co62834_Co06a	TGCAGGACGGTGAGGTTCCGGAGGTCCATCCGCCCTGTCTGGACATCGAGGGGTCCCTGGCGTACACAATACGG	0
Co62898_Co06a	TGCAGGACTCTGATGAGGATGAGGAAGTGCCTCTCAAAGTGGACCCCAAGAAGCTGAAGACGGCCACAACACTT	0
Co63561_Co06a	TGCAGGCTCATCCTGACATGACCTTCCAGCATGACAATGCCACCAACCATACTGCTTGTTCTGTGCCCCCCCCC	0
Co64181_Co06a	TGCAGGCTAATGTACCATTAGTACATCAGTACTGAGTGTGCCCTCATTTGAGCTTCACTTGCTGATGAAGGAGC	0
Co64405_Co06a	TGCAGGGATCAATTATACATACATTATATTTGGATGAATGTGTCTGCTAAGTGTCATATATTGTTATTATTATG	0
Co65346_Co06a	TGCAGGCACCCGGCCCGCCACAAGGAATCACTAGAGGGGGATGAGCCAAGTAAAGCGCAATGACCAAACCCGGA	0
Co65509_Co06a	TGCAGGGGGTGGAGACAATCACAGGACAGGTGAAAGGTGAAACAGGACAGGTGAAACAGATCAGGGTGTGACAC	0
Co65811_Co06a	TGCAGGGCTACAACAGTACTCCTAGTACTGGTACAGGGCTATAACAGTACTCCGGGTACTGGTACAGGGCTATA	0
Co66402_Co06a	TGCAGGCGCTCGGCCTGCCACAAGGAGTCGCTAGAGCGCGATGAGCCCGGACGACGCTGGGAAAATTGTGCGCT	0
Co66518_Co06a	TGCAGGGCAGGTCGTTTGCCTCCAGTGATGCGTTGTGCAGACAGCACCACCCTCTGGAGAGTCCTGCAGTTTTG	0
Co67440_Co06a	TGCAGGCGCCTGACCTGCCACAAGGAGTCGCTAGAGCACGATAAGCCAAGGAAGCGCCCCGGCCAAACTCACCC	0
Co67504_Co06a	TGCAGGGATCATTTACACATACCTAAATGTGTATTGTATTCTCTGTACTAAGGCAGACCCCAAATGGTCAATTG	0
Co68783_Co06a	TGCAGGGAGGAGCATGGCACAGTAAGGCCACCAGACCACCATAGCAGAGCAACACCATAGCAGAGTAACACCAA	0
Co68955_Co06a	TGCAGGCCATACTTAGAGAAGTGGGCCACCTGCAGACACAGAGAGATGAGTTACAGACATTGGAAGGGAGATAT	0
Co00536_Co06b	TGCAGGTCAGCATTTAATTCACTGTGGACTCCATGTATATCAGTTGTACGGTATGATGATGAATAAACCAAGTA	0
Co02392_Co06b	TGCAGGTCAAATACGAGGAGCTTCTGCGGCGCTGCCAGCTGGGGGCAGACGGGCTCAGTCACAAGGCCGTGCAG	0
Co07623_Co06b	TGCAGGTACACCAAATAGGAAATAGCACGACATTAGCCTCTTAGTCATGCCAAAATAAAAGCCTCTACCAACGA	0
Co07669_Co06b	TGCAGGTGAAGGAGCTAGATGTGGAGGTCATGGGCTGGCGTGGTTACATGTAAGTCTGCAATTGTGATGCCGGT	0
Co15875_Co06b	TGCAGGACAATCACTGGAATGGATTGGGTATACTGGTACATACACAAAGGGTGTTGAAGGGCAGATCGAGATTA	0
Co16142_Co06b	TGCAGGTGTTTGGAAATTGCTCCCAAGGATGACTTGTGGAGGTCTACAATTTTTTGGGCTGATTTCTTTGATGT	0
Co16671_Co06b	TGCAGGCCTCAATCTCAAGCAAAAGGACTTATTGGCACCAATGTTCCCTCTGTTTTGGGGCACTGAGAAAATTT	0
Co16777_Co06b	TGCAGGGAAACCACTGGAATGGATGGGCTGGATCAACACCAATACTGGAGCAGCAGACTATGCCAAAACCATGG	0
Co17667_Co06b	TGCAGGTGTCCGGTCTACTGAGGCATAACTTTTCTCAAGCTCTCAGCTTCTGCAATAACTCCTCTATTAGAACG	0
Co17850_Co06b	TGCAGGTATTCTTCTATACCTGAAAAGTAATTGCACACACCTGGTGTCCCAGGTCTAAATCAATCCCTGATTAG	0
Co17948_Co06b	TGCAGGTGAGATGGAAGTTTAGTGCAGACATCCATTTAGGACACAACCTAAGTTATACCGTAGCTAGTATGATT	0
Co18696_Co06b	TGCAGGACCGTAAGACAGCCTGTTCCTCACCAGTCACTGCTCCATCAGTGTCTCACACACCACACCACACCACC	0
Co19097_Co06b	TGCAGGCTCTAGTTTTATCTTATCTTGATTATTGCCCAGTCAAATAAATGAGAACTTGTTCTCAACTTGCCTAC	0
Co19162_Co06b	TGCAGGCCGCCACAGCACACTGTGACCATTGACTGCCAGGACACAAAGCTGTGTGTGTTTGCCTGTTAACAACA	0
Co19953_Co06b	TGCAGGAATGTTGAAACTTTTCATTTCTGTTCGCAAAACAATGTCCATACAGGCTAGAACACAATCCAATGCAT	0
Co20164_Co06b	TGCAGGTCTGGCATTCTATCCCTCTCCTTTACCTTCTTACATAGGCCACCCACAGCACCTTACAGATCCCTGGT	0
Co20167_Co06b	TGCAGGATACTTTATAGCCGACAGTATACGCCTCTGCATGTCAGTCCGATCTATGCCCATTAAAACGTAGCAAC	0
Co24500_Co06b	TGCAGGGGGTCCTAGTGTTCCTCATGCACTGCCTGCTCTCTAAACAGGTACGTCACGACTCAAGACTCTGTCAA	0
Co26414_Co06b	TGCAGGACCAAAGTCTTTTCACCAGCGCCTCAAAATGGTTGAAGAAGTAGTATCTTGGGGATCGTATAGGCAAG	0
Co27432_Co06b	TGCAGGCTGCAATGTTTTTATTTGTGGCTTTATAAAGGCAATTTTTACATAGTTAGAAATGGCAATAGAAGTGA	0
Co27705_Co06b	TGCAGGATGTTGATGGGTGGCACTGCAGAGTGAGGAGTCTGAAGATCTGAAGATCTCTGAAGGTGGTTGGCTTA	0
Co30611_Co06b	TGCAGGGCCTATTATTATTTCCACAAAGTCAATGCATGTATCTTTTCCATCCAAAGCAATATTTTCTCTCTCAT	0
Co30689_Co06b	TGCAGGGGAATGTTTAGTAAGGTGCTATAGAGGTATAAAACCAACAGTCTGTGTACACACACCTTCTCCCACAA	0
Co30866_Co06b	TGCAGGGGGAAATTAGGGCGGAGCATCGGGGCTACTCGCATTAGAAGTGTTTGGAAATGAGGAAATGTTCAACG	0
Co32922_Co06b	TGCAGGGCGATCAAATTAAGAACCTACATCTGTATTAATAGGGATGGCTAATAGAGATAGTTAGAGGACTCAAC	0
Co32997_Co06b	TGCAGGCTTATTCTGATATGACTCTCCAGCATGACAATGCTACCACGCACAGAACGAGCAGTATGGCTGATTTC	0
Co33880_Co06b	TGCAGGAGATGGAGCCCTCGCCTGTTCTTACTCAAGCCTCTGGTATTCTGCTAATCTGAGTGGGCGTATATGAG	0
Co34082_Co06b	TGCAGGAAGGATACCACATGAGGGAGGAGGATGTCTTCCCTGTAACACACAGCGTTGAGATTTTTAAAAACATT	0
Co36268_Co06b	TGCAGGTAATTCTACAGTAGATACGTTATTTTTTCTCTTTGAAGGAAACATCATAACCTTGTAAATTCAGTTAC	0
Co36307_Co06b	TGCAGGCTGACCCCCGGTTGTCAGATGAGTGTTTCCTCTGACAATTTGGTGCTTCTGGATTAAGGGAAGGTGTT	0
Co37207_Co06b	TGCAGGAAACACAATTCCTTCACAAAGACAACATGACTGTTTTGTAAGGTTTCCTCACTTAGTGTTTCCTTGCC	0
Co38777_Co06b	TGCAGGTCTGATCAAGCACCACCGTCATCATTCAGGCTAAGGCGGCTTCGCTCAACAACAAAAATGAGTGGGCG	0
Co39562_Co06b	TGCAGGTATCTGCAGAACAATATACAGAATAACTTCCTCCTCTCTCTACTCATCCCTCGTTCTCAGGTCATCCC	0
Co41368_Co06b	TGCAGGTAAATGTTGCAATTATTCAGTTATTCTTGTAACCTGCGTCCAGAAACAAGCTGCATATGGACATAACA	0
Co42329_Co06b	TGCAGGCGGAGGTCGGTCATCAGTTGAGTGGCGTTTCTTCCAACACATTGGTGCAGCTGGCTTCCGGGTTAATT	0
Co43025_Co06b	TGCAGGGACCGTGCGAGGGGAGTTATGCTACTATGTGTACTTACTGGTGGCACAGACGCTGTTTCATCCTTTCC	0
Co44556_Co06b	TGCAGGCGCCCGGCCCACCTCAAGGAGTCGCTAGAGCACGAGGAGCCAAGTAAAGCCCCCTAGGCCAAACTCTC	0
Co44949_Co06b	TGCAGGCTGTCTCGTCGTTGTTGGACGACAGCAATGAAAGATACAGCAACAGCAGGTGTTTTATTGGCATGTTA	0
Co45126_Co06b	TGCAGGGTTGAAATATGCTTAGTTTACGGAGGTGCTATCCTTAGATAATAGCAGCGTTTGCTTTCGCCGAAAAG	0
Co46024_Co06b	TGCAGGGAGTTGAAACGTGAATTCAGTATCTTGGCTTTGTCCCAAGCCTAAAGTGAAGTCCACAGATACAACGA	0
Co46527_Co06b	TGCAGGTTGACATATCCAGGCCATGTTGTAGCTACTAAAGGTCCCTTACAGGAGAGGCTGAGAGGCTGAGAGGT	0
Co47143_Co06b	TGCAGGTTTGCAGCACAATGTACTGAAATCAATTGGCCCAATAGCTTACGTTAGTAAGACAAGCTATACTTGTC	0
Co49360_Co06b	TGCAGGGTGTAATTACTGCTCCAGGAAAGATAACACAGCTGTATTGGGTTACTTGATTGCATTCTGCAGTGCCA	0
Co49413_Co06b	TGCAGGCTGCCTGGAGAGAGAAACACAGATAATAAACTGCTGTGACCTCTCTCTGTCACAACGCTCCACAGTGA	0
Co49465_Co06b	TGCAGGTTCGTCCAAAGCTTCTATGATGGGCAATATATCCATTATATGGGAAATGTAATATTTTCTTCAAAAAA	0
Co49986_Co06b	TGCAGGCTCTCCTTCACTGCAGCCGAAGTGAGTAAAACATTTGATCGCGTTTACCCTCGCAAGGCTACAGGCAC	0
Co50598_Co06b	TGCAGGCCAGCAGGGGGGTCTCTGTCATTCAAAGGAACAATATGAATACATATATGAATACATTCCTGAATACA	0
Co51479_Co06b	TGCAGGCAGCACTTTCTGGGTCTTATGGATTCAATAGGATGCCATTCGGCCTGTAATAAAGACCACCTACAACA	0
Co52396_Co06b	TGCAGGAGCCTGCAGTTTCTCTGAATTAGTCTTTTCTTGTTTGAGGTGCATCTGCTGTCTATCAATGTCTTCAT	0
Co52622_Co06b	TGCAGGCCAATTCCCGACGGACGTCCTCGTGCAAACTACAAAGGTAGTGATCGATCAGTGCCCTGTCGTTCCAT	0
Co52792_Co06b	TGCAGGCGTCCGGGCCGCCACAAGGAGTCGCTAAAGCGCGATGAGCCAAGTATAGCCAAACCTCCCCTAACCCG	0
Co53241_Co06b	TGCAGGAAGGGTACCACATGAGGGAGGAGGATGTCCCTGTAACGCACAACGTTGAGATTGCCAGCAATGACAAC	0
Co53515_Co06b	TGCAGGAGGGGCAGTTTCAGTGTGGTCAACCATCAGACCCAGACAGACTGAAACCATGCTTGTCCATCTCCTAA	0
Co53550_Co06b	TGCAGGAAGACTTGTGCAATTTCCACTAGATGGACGGGCTGCAAAGTGAAAATTGTCTATATATTGTAAAAAAT	0
Co55477_Co06b	TGCAGGGCCGAACTTTCGCCCAGAGCCCGCAACCAGCCCCTAGTTCTTCTCCTCTGCTCCGTGAGCCGTTTGTT	0
Co56918_Co06b	TGCAGGGGCAGGCACTGGTCCATAGCCCTGCACTAGCTGCCAGATAACTTTGCGCTTCCCTGTGCATTCGTGCA	0
Co57536_Co06b	TGCAGGCCAACTCCCGCTGGACGTCCTCACACAGGCTGCATTGGTAGTGGTCGATAAGGGTCCTGTCGTTCCAT	0
Co57945_Co06b	TGCAGGGATGCCCCATCACCTTTGACCAACTGGTTGATCTGTCCATCCTGTTGGATAACCTGCTGGTCACCTGT	0
Co60713_Co06b	TGCAGGGGAGTAAATAGATAAGAGAGAAGTCAGACATACCACTGTAAGCCACACGCGAATGGAACTGCTAAGCC	0
Co60825_Co06b	TGCAGGTTCATGCTCTACAATATCCGTAGAGCATGACCCTTCCTCACACAGGAAGCTGCGCAGGTCCTACTCAG	0
Co62275_Co06b	TGCAGGGATAATTATACTTACTAGCAGAGTGTTTCAGTGATCAGTTATGACTGGTCTGTCTGTCTAATTGGTGG	0
Co64170_Co06b	TGCAGGCTAGCTTGGTTAAAACAAGAAAGATTAGCACAACAAAAAACACTCAGGAGAAAGCAAAGAACTTAATT	0
Co64456_Co06b	TGCAGGGGTCTATGTATCACTTTTAGCCTTGAGGCGCTTTCTCACAGACACCCTGTTTTGACTGTTTTGACTAA	0
Co65523_Co06b	TGCAGGTACCTGAAGCCTGCAGTATTTTTCCAGACCTGATAACTGGCCAGGGCAGGGGAATGTTTAGTAAGGTG	0
Co66735_Co06b	TGCAGGGCTGTAAGGCCGGCCTGTGTACCCTACTCAGACTCACTCTGCTACAGGTGCTCCAGAGACTGGGCCTG	0
Co66845_Co06b	TGCAGGGGACAGGGAAGGGCGGGGGTTAGCTCGTTCCAGGAAAGAGACAATATCATGAGTCGCTGCTTTAATCT	0
Co67439_Co06b	TGCAGGATCAAACAGGTTCCTGTGTTTGGGGTAATGTGGCTTTCCATGGTGGTCAGAAGGGATTACAGTTGATA	0
Co01176_Co07a	TGCAGGTGAAGAAGACGGATGTGGAGGTCCTTGGCTGGTGTGGCTACATGTGGTCTGCGGTTGTGAGGCAAGTT	0
Co01403_Co07a	TGCAGGTGTTGGTCTCCAAGGAGACAATGAACGTGTCCGGCGCCGATCAGGACCCCCACACGGGTAGTCTGGTC	0
Co01534_Co07a	TGCAGGTGGATGCCTCCGAAGTAGGAGCCACACTCTCTCAGCGGGTGGGAACACCTCCCACATCACATCCCTTT	0
Co01649_Co07a	TGCAGGTCAACACTCAGAGGAACACTGTCCTGGAGAACACGCCAGACCACCAACTAGAGAGAGAGAGACACCAT	0
Co02664_Co07a	TGCAGGGCCTCCACACACTGCTCCTACAAGGAGGGAGAGAGAAGGATATCAGATTTCCATTCGTGCTGTTCACT	0
Co02890_Co07a	TGCAGGGCCATGAAGTGGTCGTGGTCTCCCTCCAGACAGCCGTCCAGGTCTCTGCACCACATCAACTGACTGAT	0
Co03248_Co07a	TGCAGGACAGAGATCTACGGCCAGAAGAGATTGAAGGTACAGATATGAGAGACATTACACAAAGCCAGTCAACA	0
Co41245_Co07a	TGCAGGACTCTCTCTTTGATGAACGCTTTACAAGTGGGACCTCCATAAATTCCCAGATTGCGAGAGAGGCGAGA	0
Co59682_Co07a	TGCAGGCCTTTGTACTGTGCAATGCAAAGCCAGCTGGAGGTTAGCGCAGGAACAGAACACACTGACTAAGCCAA	0
Co00369_Co07b	TGCAGGTAGACAATCTCCTGCTGAAAATAATGATCCTATAAATCACATTGACTACGCATGGCCTGTCTGGAAGG	0
Co02525_Co07b	TGCAGGGGGCCAAGCTCACTCTGAGTGACAGTCGCTTCATCCAGGTCATCGCCAAGTCCCTGAGCATCAGCTGT	0
Co03559_Co07b	TGCAGGAACTCTGGGAAAAGTTTGGAGATCTGTCAGCTGTTTTGCTTTTCTCTCGATTAAAAACTACAGCACTA	0
Co05427_Co07b	TGCAGGATCAAAGACAGAAGCGGGATACATGTCCTATCAGCCAAAGACACATGCACCCAAGGAAGGGGAGATAC	0
Co05518_Co07b	TGCAGGTTGACATACTCTTGGTAATGTGATCACCTGTCTGGCTTTAAAGGAAGTCTTTGGTCTAGCTTGTCATG	0
Co06657_Co07b	TGCAGGATATTGACGTTTCTGAATGGGGTTTGCCAGACCTAACCAGGGATGTGGTGGAGGGTGAACACCGTTTA	0
Co07543_Co07b	TGCAGGTTCAGTCCAACCCCAGTCTAGGTGTTCTAGATTAGGGTTGGAGCAAAGAAACTACAGAATGGTTACTC	0
Co09425_Co07b	TGCAGGTACAATACATCATTCAGTCAAGTTAGTTAGTGATCTCGTCTCTTAACACTTTCATAACCAACTCAAAT	0
Co09538_Co07b	TGCAGGTATTTGTGCTGGAGTACCTCAATATAAATCCTTAATCCCTGAACCCCCAAAGCGCCCCCTAAATGTTA	0
Co09968_Co07b	TGCAGGGACGGGGTCTGGGATTAAAAATATAGGACAAAAACACACATCATTAGATAAAGAGGCACTTAAGACAA	0
Co10663_Co07b	TGCAGGTCAGCCAGAGACGTGTTCAGAATCCTCATGGGGTCCTCCCAAGGTTTAATCTGTGGTTACACACAGCG	0
Co11416_Co07b	TGCAGGTTATGGATGTCTTCATCCTTTCATGGTCCTCCTCCCTCCATCGTTCCCCCTCTCTCTGCGTCATGCTG	0
Co12482_Co07b	TGCAGGCATGCACAAACACACTCCTGCAACATTACAATGCCCTTGGTAAAGTTGCAGTCACTACCTGTTTGTGG	0
Co12537_Co07b	TGCAGGTAACAATGACTTCGATCAAATCCCCTCAATAACTTAATCATTAGTGTTACTGAGTGTTCCTGTAATTG	0
Co13036_Co07b	TGCAGGATCAACACTCATTTGTGTAGATCTGTGTTCACTGTGTGATGAAAAAATGATGCAACATGACTGTACGG	0
Co14075_Co07b	TGCAGGATTTTGTTATTAAGTACAGGATAAGTTAGAAAAGAGACTTTAGACAACAGAGAAAAGACACTTTAAAA	0
Co14789_Co07b	TGCAGGTGAGGACTGCCCTCTGATTGATGGGGTGACTGTCAAATGTGTTTAAAGGGCATTATCCTTTAACTGAT	0
Co14880_Co07b	TGCAGGTAGCCACGAGCTAACCGGCCAAACAGAAAGCTACGGTCCTCACTTTCCACCAACTGAAACACTAGCAA	0
Co14953_Co07b	TGCAGGAAAGGAAAACAGTTGCATGTGGTGTGGGAAGCAACCGTACGCATGTCTACCACCTCTGTGAACTTTGT	0
Co15788_Co07b	TGCAGGAAGGAAACACAGAACCAAGCATGTGGTGGCTGGGGTGGGTGGTGGGAAAGCAGAAAACAGACATGCAT	0
Co16133_Co07b	TGCAGGAGAGATTTATTTTAGTTCCAAGCTTCTCAATGTTTTCACTATCTTCAGTTTCAGGCATATTTCTAAAA	0
Co16322_Co07b	TGCAGGCTACGCAGCTCTGGGACAAGGAACTACAGGGCAGATCAATCAGTCAATCAATCTTATATTGGTCAGGG	0
Co17761_Co07b	TGCAGGGGATCTTTAGCGGGGGCATGTCATTCTTCCAGAACTTTCAAATGTGTCATATTAATCACCTTTTAATT	0
Co20238_Co07b	TGCAGGTGTTGAATTTGTATGGTGAGTTGACCCCAAAATGTAAACAATAAGAAAAAGAAAGGACTAGTAATATA	0
Co20511_Co07b	TGCAGGACCAACTTTCTCATACAACCTGTGTGATTTATTATCCCTAGTGATGAATGACATAGAAACTGTAAGTG	0
Co20905_Co07b	TGCAGGACAAAGAGGAGAGGAGCGATGAACCCAAATACTATATCAATATAATATCATCTGCTCCAAAGCCTTGC	0
Co22010_Co07b	TGCAGGTATACTGCATTGTGAAACAGTTATAATGTGTTATCAGACTTGTCAAAGCATTCTTGACCCCAGCCTCA	0
Co22171_Co07b	TGCAGGCTCATCCTGACCAGCATGACAATGCCACTATGCACAGAATGAGCAGTATGGCTGAATGTTAGTGTACT	0
Co22367_Co07b	TGCAGGCGCTCCAGGGAATCTAGATGGACAGAGGGAGGTAAAGATAAACAATCAGGATAAGAGATACAGTATTG	0
Co25234_Co07b	TGCAGGCGCTACACAGAAATAAAATATAAAACATGCCTTACCTTTGACAAGCTTCTTTTGTTGGCCCTATAATA	0
Co25422_Co07b	TGCAGGTTCTGGCAGTACACAGCTAGACTCACCATAAGTTCAGGGATGGATGAAGGATCACTTCCTATCACTTC	0
Co25563_Co07b	TGCAGGTCCTTCTGTCTCTGCTGGCACACAGACAACTCAATCTCCAGGCCCTGGACGGCTTCCAGCAGCACAGC	0
Co26454_Co07b	TGCAGGTCCCGGAAAATCTCATCTACAAAGGTCTGGAAGACGGAGGGAACATTCATCAACCCGTACGGCATGAC	0
Co26463_Co07b	TGCAGGCTGTGTAAGGGCTATTTGACAAGAAGGAGAGTGATGGAGTGACCTGGTTTGGGATGAGTTGGACCGCA	0
Co26472_Co07b	TGCAGGGTCCTCGGGATCCTCCCGAGTGGCGCAGAGGTCTAAGACACTTTATTTCTTTGCTAGAGGCGTTACTA	0
Co26648_Co07b	TGCAGGCGTAGAGCATGTTGGACATGAAGGTGACTGGGTTGACGCTGCGAGACGTGTCCATCACGTAGACCACC	0
Co26688_Co07b	TGCAGGCAGTTCTGTTCTGTTAATTCTCTTGTTCCGTTGACCCTCCTGAGAACAGATTAATGCAGTGTATCCCT	0
Co26707_Co07b	TGCAGGCCTGCAGCTGCCCCTGCCACACTACACTACTACATTTGTGCCAGTGCTCTGTTTACTCTCTGCAGAGT	0
Co27740_Co07b	TGCAGGACTAAGCAGAGGGCATCCAGTCTGCTTCTCTCATTGCTCTCGCCGTGTTAATGCCAGCCTGACCTGCA	0
Co29524_Co07b	TGCAGGAACGTGTGCTACCGGTGGGTGTTGCTATCGTGACCAGTGTGCTGAGATATGGAGGAGCTTTACCTGGC	0
Co29583_Co07b	TGCAGGGCCAGTCGATCCATGAGGACCCCAACTTACACCCCCAAGACCACTATCAGCCCAGCCACATGGAAGTA	0
Co29837_Co07b	TGCAGGCATCTGGCCCACCACAAGGAGTCGCAAGATCGCGATGAGCCAAGTAAACCCTCCCCTAACCCGGACGA	0
Co31783_Co07b	TGCAGGTTGACAATATCCTGAAATAAATATACTATAAATCATCACATTGGCTATGCATGGTCTGTCTGCAACCA	0
Co31854_Co07b	TGCAGGGCATAGCATGTTTAGTAAAAGTCCACAAGCTGATAGTAGACTAATAGGCTAAACAGCTGATACAGCTC	0
Co31872_Co07b	TGCAGGCTTTCTCTGATCTAAGGATTTCAGGACTTTATGTAACTCCTGCACTGAGATTGGAAAAAAGTTAAAAG	0
Co32210_Co07b	TGCAGGAGAGGGCATTGATGCATGCATCTGATGAGCAAGACAGAGTAATAATGAGCTGGGTGTGTAGAAAGAGG	0
Co32803_Co07b	TGCAGGTCTGCCCCTTTGGGACCCCCCTGGACATCCCTCAGCCAGGGGCCTCATCGGCATCAGCAATGCCCTCT	0
Co33887_Co07b	TGCAGGACTAAATCAAGAATCACAATTCCCATTTAGGAAATGACCAATTTTGTTCCTCCTTTCCCACTTCCACT	0
Co33907_Co07b	TGCAGGGTGTATTCCACCAACCTGAAATGCTGCCCTTCGCCTTATTCTCCTGTCAGTCCAGTAGCACTCAGTGC	0
Co34000_Co07b	TGCAGGGATAAGGAGAACGGCTTTCATATTGCTAGCCTCCTCTCAGTTGAGAGCCCTTGTAGCTACAGAACCCA	0
Co34018_Co07b	TGCAGGACTTGTTTGGTCAACTGTGGTGTTAAAAGTGCTGAGTATCTCTACAACAATTGAATCAATATGCCTTT	0
Co34328_Co07b	TGCAGGAAAAAGGATGCCATTTCTGACACAACTGCACACTCTATAATACCCCCAGTTATCGATTGACCAATCAA	0
Co35895_Co07b	TGCAGGCAGGCACACGGACAGCCAGAGGAATACCACAGCTGTGCCTCTGCCTCTGCCTCTACCGCGCTGCAGAC	0
Co36116_Co07b	TGCAGGCCTCTGTTTGAGCCGTTATAAACAGCAGCTTAAGTGTGAGAACAGGGCTTGTTTTATGCACATACTTC	0
Co36204_Co07b	TGCAGGAGAAACAGCAGCCAGTCAGTGTCATGTTTCAGTTTTACTGTAGGCTACCGCTTCACACCTACCTCCAT	0
Co36315_Co07b	TGCAGGACATCAAAACACACCTGTAATACTCACCAACTACTCACCAAACGTGTGTGAAAGACACATGGGAGAAA	0
Co36345_Co07b	TGCAGGCAACTGGATCCGGGTGCAATTCTGGATATAGACTATGTGGTCCTGGCAGGCAGGGCGGTCAGATGATA	0
Co36649_Co07b	TGCAGGCGGCCAGTTGTGGAACCCTGGTGTAGGGTAAACACGGGTACTAAGGTTAAGTACGTTGCGATTGATAA	0
Co36840_Co07b	TGCAGGTTATGGGTTGAGTGGGATAGAGAAGACCCACAGTATTACCACATTGTGTTGTCTGTATACAGTCCTCT	0
Co36884_Co07b	TGCAGGAGGCCTGTTGCCTTTTGGTTGGCCGTCATTGTAAATAGGAATTTGTTCTTAACTGACTTGCATACAGT	0
Co37049_Co07b	TGCAGGTGACAGCATTCCCTCCCAAATACACCCCCCTAGACACAACTACAACAAAACAACCAACAAAAATGGGT	0
Co38005_Co07b	TGCAGGTAGGAAAACCCTGCTATAGGCCTACTACAATTTAAAAACACATTCAACTACTTAACAGCCATTTGCAC	0
Co38896_Co07b	TGCAGGGGCTCCTTAGTTCTAGAACACACACACGGGTGAGGTGAGTTGAATAGGGCGAGTTAAGGACAAGGCTG	0
Co38951_Co07b	TGCAGGCCCAGGCGAATCAACCTTGGCCCTTGAGCAATTTACTTAAAATTGCTACAGAAAAAAAGGAAGAAGAT	0
Co39538_Co07b	TGCAGGAGATGCTGGCTAAGACGGGCCAGAACAGTGAGGGGGTGAGTACTGTCCTTCTACCACAGCATCCATAC	0
Co39902_Co07b	TGCAGGATCGTCTGAAGTGGGTGGTGCTGAGGAGTATTTCTGTCTGTAATATAATCCTTTAGTGGGAAAAAAAA	0
Co40496_Co07b	TGCAGGTGAAGGTGACTCCTGCCACAGAGGGAGGGAAGGTGACACTGACCTGTAGCAGCACTGACTGACATTAC	0
Co41617_Co07b	TGCAGGAAGGGTACCACATGGATGATGTCTTCCCTGTAATGCACAGAGCTGAGAATGCCTGCAATGATAACAAG	0
Co42086_Co07b	TGCAGGTTCGTGCTCTGCAACATCCGTAGATTGAGCATGAGGTTCTAATCCAGGCACTCCAGGTACTCTCCCGT	0
Co42168_Co07b	TGCAGGAGAGCCACATGTTTACCTGTCTCTGATTGGTCCACACCGTGGAGGAAAACATCTTTCTGCCTGTCCCT	0
Co42825_Co07b	TGCAGGCAGTGCAGAGGTAATTTGCTCCATCTACATCAAACTCCTTATAGCCACAGTAACTTTCACCTATTGTA	0
Co42985_Co07b	TGCAGGTATGCGAAAGCTCCAAGAGTGGAAATGTGTAGTTCATCGGTATCTGACCGGAACCTTATTGCACCCGG	0
Co43639_Co07b	TGCAGGAGGCCTTTTGCCTTTCGGTAAGCCGTCATTGTAAATAAGAATTTGTTCTAAACTGATTTGCCTAGTTA	0
Co43666_Co07b	TGCAGGGTAATAGCAAAAGGAAGAGCCTATTATAGAGCACCACTAAGGCATTGCCTACCTCTCCCCTGATTGCC	0
Co43860_Co07b	TGCAGGTATATCTCACTGGTCATCCCAAAAGCCACAACCACCTTTGGCCTCCTTTCCTTCCAGTTCTCTGCTGC	0
Co44275_Co07b	TGCAGGGGATCACAGGGATCTGTATGTTTCTTCGGATGAAAACATCTGCTTATATTATTATTATTATTATTATT	0
Co44420_Co07b	TGCAGGATAAAGGGGGGAGGGCAGGCGTGGGGGGCCAACCAGGATGGAGTGGTTAACAGTCAGCCAGGGGCCCG	0
Co44428_Co07b	TGCAGGAAGGGTACCACATGAGGGTGGTGTTGTCTTCCCTGTAACGCACAGTGTTGAGATTGCCTGCAATGACA	0
Co46908_Co07b	TGCAGGAGGTCAGGGGGTATGTACATGTGTGTGCCCACCCACACACACTAGGAGTATTTATGCACAGACCCCTG	0
Co46942_Co07b	TGCAGGGACAGTGAGACTCCAGCGCGCCGTCCACTGTCAGAAGTAGCAGGCAGACAGCCAAGAGTGTGCAAAGC	0
Co47023_Co07b	TGCAGGTGCCTGGCCCGCCACAAGGAGTCGCTAACCCGGACGATGCTCGGCCAATTGTGCGCCACCTTATGGGA	0
Co47084_Co07b	TGCAGGGGGCAACACAGCACACACACAGCTCTAAACAGTGTACAAAACACTAGGAACGCTTGCTCCCTCCATGA	0
Co47094_Co07b	TGCAGGGCTAACACACACATACACTTTCTACAACTCTCATTGTTGTATTGATATCAATGCTCATCTAACTGGGT	0
Co47531_Co07b	TGCAGGAGGGTGTAACCAAACAAAACAACTATGACTGACCATGCATTGAAAAGCACGAGAAAAATTATAATCTG	0
Co48762_Co07b	TGCAGGCTGCAATGTATTTATTTGTTGGCTTTATGTCAGCTATTTTCACATAATGGCAATAGAACTCAATTTTA	0
Co48908_Co07b	TGCAGGAGCTCCACAACTGCAGCCAGGCGTTCTGCAACCAGGAGTGCCCCTACCGTTCTTCCACCCCACCCCAT	0
Co49372_Co07b	TGCAGGCCTGGGTGTCTCTCTCTCTCTGATCCATCTCAGGTGCACCGGTCAGAGGAGGTCACAGGCGAGGAGAC	0
Co50158_Co07b	TGCAGGGACACCTGTCACCATCTGATCCTGCTAAGAAATGTTGAGTATAGTGTTGTCTACTAACTGTGCATCAT	0
Co50415_Co07b	TGCAGGATGTTGATGGCATTTGCAACTGGGCTCATGGTAGAAGCATACTCTGTGAGGAAGGATGAGTGCAGCTG	0
Co50558_Co07b	TGCAGGGGGATTGCTATAGCAAACCTTGCTCTCTGCCTGTAATTATTATTATGTTAACATTATGCATGCTCTGG	0
Co50956_Co07b	TGCAGGCAGGCCTCTCTAGGGGGCTAATTGGTCAGAGTATATCAGAGTCAATTTTCAATGAGAGAAAATTCATT	0
Co51402_Co07b	TGCAGGAAGGGTACCACGAGGGAGGACATCTTCCATGTAACGCAAAGCGTTGAGAGTGCCTGTAATGACAAGCT	0
Co52572_Co07b	TGCAGGCCTTTTGTTAGATGTCTCTGGGTGCTTTAGTCCAGGCTTTTCCTGCCTCTCTACTGCTGATGGAAGGG	0
Co53065_Co07b	TGCAGGGAAACTTTATTTCTATAGTAATAAAATGTATTTTTAAAAAGGATTTTGTTGCATTATTTGAACAAAAA	0
Co54249_Co07b	TGCAGGCTTTGTGGATGTCACGAGTCCGACCGAGGGTGTTTCCCCTTCCCGGGCGGGTGGCGCTCGGCGGTCGT	0
Co54855_Co07b	TGCAGGGGCAAGCTGGGATGGGATTGGCAGACAGTGGGTTTGCTCTTATAGCTGCTAATGCCATTGGGTTTGAT	0
Co55800_Co07b	TGCAGGGTTTCAATTGGGTGAAATCTTGTTTTGTAAGTGGACCCCACACCTCACTGCCATAATGTGCAATTGGT	0
Co57681_Co07b	TGCAGGCAGTCACTGAGTCCAAGGTGCTAAAGGTGCTCCTTAAACTTGAACCAAAAAAAACCATCTGGGTCAGA	0
Co58090_Co07b	TGCAGGTTTTCCAGCTCATTGCGCATGTCCGCTTCATCTGCCATGGCTTCTAGGTAGTGAGATGGGCGTCGGCC	0
Co58950_Co07b	TGCAGGACACTTTCTCCACAGCCCAGAGCCACTGGAGGGCCCAAGAGGAGCGGCTGCGCCATGAAGGTAACAAT	0
Co59243_Co07b	TGCAGGCTGTGACCCCTGACAACTTCCTGGCGGTGCTGAAGGGTGACTCTGCCAGTACAAAGCAGGGTTCTGGA	0
Co60580_Co07b	TGCAGGGCCAGAACCCGAGCTGTCCCGACGGGGAGGTTTTCATGCCTGTGGCGAGACCTCATTTTCCTCTTACA	0
Co60694_Co07b	TGCAGGAGGACTTTTTCCTTTTGGTAGGCCGTCATTGTAGATAATGAGATGCGATGTGGCATTGGACCATTTTG	0
Co60741_Co07b	TGCAGGGGGGTGGGCTCAGGTGCAGGAAGAGGGTGAGCTATGATTTTGGTAAGTGAACATTCCTGGGGCTCAGT	0
Co61876_Co07b	TGCAGGGACAAACTTTGTAGCGTGCAGGGGGAAAAGAGGGCATAGGAGATAGTCGCATTAGAAGGGGTGGGAGA	0
Co62268_Co07b	TGCAGGAACCTGGTGAAGTCCTGCTCTTTAAGCCAAAGGCAGATGACCTCAGCTCTTTGATATTTCAGGATGAG	0
Co62346_Co07b	TGCAGGGACACCTGTCACCATCTGATCCTGCTAAGATCATAGTGTCAGTGTGAAAAGTAGGGAATTAGCTAGGG	0
Co63162_Co07b	TGCAGGAAAGTAAAGGGTTACCAATTATGCATACATATACTGTAGGCATAGGCCTGTGTCACTCAAGAGACAAA	0
Co65718_Co07b	TGCAGGTAATGAAGTTGTCAGCCTTTCACAGAGAGGATCTCATGTTAACCTGATCACCATGCACGCCACACACA	0
Co66104_Co07b	TGCAGGCTCCCGGCCGGCCACAAGGACTCGTTGGGCGCGATGAGCCAAATGTAAAGTGGCATTGTTTAAAGTTA	0
Co66900_Co07b	TGCAGGAACCAAGGAAGAAACCTAGAGAGGAACCAGGCTCCGAGAAGTGGCCACTGTGGTAACTGATCACAGCT	0
Co67187_Co07b	TGCAGGGTATTAATCAAACATGGCATGTTTGTTGTGGTGCCATATCATAAATATTATATATATTATTATAAATA	0
Co67577_Co07b	TGCAGGTATGCCAAATGGTGCCTATTAACTTAGCATAATGTTATTCATTTAAGCATTCCCTCGCTCAAAAGTAA	0
Co68922_Co07b	TGCAGGAAGAAGTTCACTCTTAGAAATAGACCCATTGGTACTCTCTGAACCCGAATAATATCCATTCATGTCAA	0
Co69107_Co07b	TGCAGGGGAGTGAAAGAGATAAGAGACTAGTCAGACATAACACGATGATGCAACTTGGGGACATTTACTGCTGA	0
Co69743_Co07b	TGCAGGTTCATGCTCTACAATATCCGTAGAGTACGACTCTACATCACACAGGAAGGGGTCCTAATCCAGACACT	0
Co03330_Co08a	TGCAGGTTTGTCCTGGTCATCTGATACAGCTGCAGGTTCTCAAAGGTTCCAATAGCATCTGTGTCCATACAGAC	0
Co05167_Co08a	TGCAGGTAAAAAATATCCTGATAAAAAGAAATATCCTATACATTTCATTGCCTACACATGGCCTTTCTGCAACG	0
Co05499_Co08a	TGCAGGTACATCATCAATTCTCCATGGATAACTTAGTGTCTCTGTCTTGTGCCTACAAAATGGTTTTGAGTTGA	0
Co06057_Co08a	TGCAGGCTAAGGCTATTCTGTATAAGCTATGCGTTACTGCATAAATACAAATGTATAGACAACTTGATTACTGT	0
Co07004_Co08a	TGCAGGTAGCCACTCCTCATCTCTGTCTTCTGCCATCATATCTGTGTCATATAGACCTTGCATGTATTGTTGGG	0
Co07519_Co08a	TGCAGGTGAAGAAGTTGAATGTCCTGGGCTGGTATGATTACACATGGACTGTGGTTGTGAGATCAGTTGGATGT	0
Co09885_Co08a	TGCAGGTGTTTCACGTTTTGTTCGTGAAACCTACCAGCGTTTGTTCCCCTGCTCCTGTCTGTTTCTTGCTCCTG	0
Co09980_Co08a	TGCAGGTATGATGTTGATCTTTTTTCCCCCCCAGAATATTATTAAACACCTTTGTGGATGTATATAGGACACTT	0
Co10899_Co08a	TGCAGGTAGAAAATGTCTTGATAAAAATAAATACCCTGTAAATCATATTGGCTACACATGGCTTGTCTGCAAGG	0
Co11517_Co08a	TGCAGGTTGCCCATACATTGGAAACCAGCCTACAAGAAGCTAGAGATACACATACAGGTATTTCACTTGATCCT	0
Co11635_Co08a	TGCAGGTAATCCTCCAGCAACCTGAGGAACACAGTCACAGCTTTATAGCCAAGCACTCTGGAGCACAACCCGAG	0
Co12165_Co08a	TGCAGGTCGTCTGCTAATACAGCTCACCAGTTAGATTCTATGATGACTGAATAAGATCCAGATTCTGACTGATG	0
Co13348_Co08a	TGCAGGGTCGTTTTATAATCAAATCAAATTTTATTTGTCACGTGCGCTGAAATACAACAGCTGTAGACCTTACA	0
Co13394_Co08a	TGCAGGTTATCACTTTCTCACTAAAGCCTTTGTCGGCAATAACGCTAAAACCACATTATGCATTAAAATCTAAT	0
Co13432_Co08a	TGCAGGTCACCTCTTCCAATGGGGAACACACTGCTGTGTTAATTGATGATATTGGAAGTCTGGAGTCCATAGCT	0
Co14810_Co08a	TGCAGGTAAGATCTCCAATTTGTGAAACCTGGTGGGAGAGATAAAGGCAGGGGACGTCCGGATGCAACGACATG	0
Co16077_Co08a	TGCAGGCTCGTCATTCAGAGCAGAGAGCGAGGATTAACAACCTGCAGTAATCTGGGGGAGCAGGGCCAGGTCAG	0
Co16631_Co08a	TGCAGGGGCGGGGAGCCTGTGATTGAAATAAATAAATACAATATAAATATAGGATGAAACACACATCACAACAA	0
Co17084_Co08a	TGCAGGATTCAATGTATTTATTTGTTGGATTTATGTAGGCTATTTTTACATAGTTGGCAATGGCAATACTTTTC	0
Co17674_Co08a	TGCAGGCACAGATCTGGGATCAGCGCAGTCTTACTCAACCGATCCTCAACCACTAGGAAGGGGAGAATGCATAA	0
Co17773_Co08a	TGCAGGTAGAACATATCCTGATAAAAATAAATATCCTAAAAATCACATTTGCTACCCATGGCCTGTCTGCAATG	0
Co17815_Co08a	TGCAGGCTCTAGTTCTGTCTTATCTTGATTATTGTCCAGTTATGTGGCCAAAAGCTGAAAGGAAAGACCTAGTT	0
Co17889_Co08a	TGCAGGTAGGACTGACCTTGTTTACAAAGGACCCAAAATACGAACCCCAGAATATCAACCACAACACATGTTGC	0
Co18796_Co08a	TGCAGGAGATTTAAAAAGGCTTTTCCCTCAATGTATTAACCCCTACAAAATTGTCCATTAATATACACATAATA	0
Co19126_Co08a	TGCAGGCTCTAGTTTTGTCTTATCTTAATTATTGTCCAGCCATGTGGTCAAGTGCTTCAACGAAATTCCTAGTT	0
Co19555_Co08a	TGCAGGGTTGAAATATGCTTTTCTCTCTTTGTTTACTGCTATCCTCAAATAATAGCATTGTTTGCTTTCGCCAT	0
Co20728_Co08a	TGCAGGCTGCTATGTTTTTATTTGTCGGCTTTATGTAGGCTATTTTTTTTTTACATAGTTTTAGGTTTGTATCA	0
Co20809_Co08a	TGCAGGGACAGATGAGCATGTAGTCTCATACAGACAGGATAACAAAACACATCTTGTGTGGTCTAGTTCACTAC	0
Co21205_Co08a	TGCAGGTGAAGAAGCCAGATGTAGAGGTCCTGGGCTTGCTTGGTTACACATGGTCTGTAGTTGTGAGGCTGGTT	0
Co22108_Co08a	TGCAGGTCTGGTCACGGGCGCTTGTTGAAACATGTGACGGCTCTCTTCACGGTGTCTGTAGGAGAGACTAATAG	0
Co22380_Co08a	TGCAGGCCAAAGAAGAGCTGGTCAAAGCCCTGCACAGCGAGGCACACAAACTACAGTGAGTCTCAATTTGCAGT	0
Co23135_Co08a	TGCAGGTGCCTCTGTGTGAGAGTGTCTGCAGAGGTAGAGCAGGGAATGACAGAGGGTCTCCTATACAGAGGACA	0
Co23189_Co08a	TGCAGGTGAGCCTCTGAAACGAACAGCAACAATCCACTTTAAGCCAACACATCCACTATCAATGATCAAACACA	0
Co23304_Co08a	TGCAGGTGCGCATAGTCAGATTTGAATTAAAGATTGGCAGAGCAGCAGGCTCTCTGGTGGATCTGGAAACTTCA	0
Co23465_Co08a	TGCAGGTGCCTTTTGGTCAACTCCAAGTGGCCTGTCATGCGCCTTTTACTGAGTGGCTTCTGACTGACCAATTT	0
Co24114_Co08a	TGCAGGTCTGGGTTTCCCTGCGTTGCAGTTGGAAAGAAGCCCCGAGCTACACTTCCCTTCCAGAATCCCCTGGA	0
Co25393_Co08a	TGCAGGCTGTCCTTCACTACAGCCAACGTGAGTAAAACATTTAAACGTATCTCACCCTCGCAGGGATGCAGGCC	0
Co25561_Co08a	TGCAGGAGGCCTTTTGGTAGGCCGACATTATAAATTAAGAATGTGTTCTTAACTGACTAAAAAATAAATTAAAA	0
Co25587_Co08a	TGCAGGACAGAGCGGAGTAGTGTCAGATGAGTTGCAACGCCGAGATAGAGACAGAGGGATGGACAGTCTCTAAT	0
Co26256_Co08a	TGCAGGAAGGGGAGGGGGAGGACCGACAGAGCACAAACAGAAACCTGCTCTGTCTCTTTGTCGGTCTGTCACAC	0
Co27744_Co08a	TGCAGGTCGGTCGACCAGGCCGTCTGCACCCTACTAACACGATCTGGCTAATCTTCCCCGATTACACTGTTTGT	0
Co28074_Co08a	TGCAGGCTATGAATGGAGGAAACCAGAGACTGAGGGCTATTATGGCTCCTCTCCTCTCCTGTCTTCTCCTCTTC	0
Co28781_Co08a	TGCAGGGAGACAGCGTGACGGAGCTGGTCCAAGTCTGCTGGGTCAGTCATGGCCATTTCGTATTATAAGGGGAG	0
Co28887_Co08a	TGCAGGAAAACAATAATGTGAACAACTTGCGCTGAAGAGTCAAGAGCCGATCATGAATTTAATTAATACCTGTG	0
Co29700_Co08a	TGCAGGCGCTATAAATATCACAACTGGTCCTTTTGTTTGATTAATTCGGTCCATATATATCTAAAATAACTGTC	0
Co30712_Co08a	TGCAGGGATGTGCAAGCAGAAAAGGTCATCTTGGGTTTAAAGGAGACAAGGTAAGTGAATAGATCTCTAATGAA	0
Co30828_Co08a	TGCAGGCTGTCTCAACAGATAATAATGACAAGAAAGAACATTCTAATAGTGTAAAAGGCTTAGTTGACGCTTAA	0
Co30909_Co08a	TGCAGGAGCAGTCGGGTCCAGGCTGGCAACCTGTCACAGACCACACTCAGGCCTGGGTGGGCTCGCAGACAGCC	0
Co31064_Co08a	TGCAGGTCTGCGCTTGGGCATTTCAGCTGCAGCCAGAATCCTCCTATTCTGTTCATCTCCAATGCCCATGCAGG	0
Co31772_Co08a	TGCAGGCCCTCAAAGAGCAGTTTCTGCAGACAATCATTCGACCACAGCAGGAGCTGGACTCACAGAGATGCAGC	0
Co31848_Co08a	TGCAGGCTACATTTTACAGCCCACTGATATTATTATCATGCAGGACATAGCACGACCCTGTTATTATGCCTACA	0
Co31965_Co08a	TGCAGGTAAAGCAGTGGGTGGACACCCTGATGAAGACCCTGCGGGACCCCTCGCTGCCCCTGCTGGAGCTCCAG	0
Co31974_Co08a	TGCAGGGATCAAAAAATGATGTATAATTTGATCGATCTACCAACGTTGGCCAGGCTGTCCCACAGGTCCTGGTT	0
Co33012_Co08a	TGCAGGCACTGGTTAGGGGAAACATCATGCTGTCAGAGTCCATGGCTAGAGGTAAGAAGGTCTGCTGGAAGAGG	0
Co33114_Co08a	TGCAGGCACCACTCTCAAACACTACTCACTCAGTGTGCTTGGTAAGTGAACCAGACAGGGAGAGGGTTGATTCT	0
Co34976_Co08a	TGCAGGAATCTTCACTTCGTCTCCTCTCTAATCCCGGCCCCCTCTCCGCCCTCACCGCCATGCTCTGCACAGCG	0
Co34979_Co08a	TGCAGGCCCCATCAGGCCCTAGTCCTTCCCAACCTGCGCCACGGGAGGTTGGGAAGACATCAAAGAAGGACAAG	0
Co34987_Co08a	TGCAGGATACCACATGAGGGAGGAGGATGTCTTCCCTGTAACGTACAACATTGAGATTTCCTGCAATTACAACA	0
Co35009_Co08a	TGCAGGCGCCCTGCCCATCACAAGGAGTCGCTAGAGCCCGATGAGCCAAGTAAAGCCCCCCTCGGCCAAACCCT	0
Co35304_Co08a	TGCAGGCAAAGAGGCTGGATGTGGAGGTCCTGGGCTGGCGTGGTTACACACGGTCTGCGGTTGTGAGGCCGGAG	0
Co35342_Co08a	TGCAGGCCCTCTCCTTCATCTCATGTTCATTTCCTTCATCTCAGCCTAGTGCTTTCATGCCTTCTTTTTGGCCC	0
Co35441_Co08a	TGCAGGACACCTTTAGTAATTTCAAGGTGGCTTGACTTGACACCATCAGAAAGCACACATTATGTCCTATCTGA	0
Co36068_Co08a	TGCAGGTTGTGGAATGTCAAAAGACAGATGAAGAGACATTTCTTATTTATCACGGGTATCATGGCTCACTGAAA	0
Co36070_Co08a	TGCAGGTCTCTGATCTCCTCCCTATGGGCTGCCTCTTCGCTGTAGGTGATCAGGCCTACCACTTCCTATGACAT	0
Co36928_Co08a	TGCAGGCCTTAAGTACAGTGTTACCATCATCACAACAGTACTTCAGTTCACCAATCCCCTTGTCCCATTGGTCA	0
Co36944_Co08a	TGCAGGAGAGGCCTTTTGGTAAATCTTCATTGTAAATGAGAATGTGTTCTTAAATGACCTGTCTAGTTAAATAA	0
Co37226_Co08a	TGCAGGCTTTAAGTAGTCTTACCCACAATTCAACTGGTTTTCTACTGGCCTCTGCTATTGTCAACCACCTTGGT	0
Co37835_Co08a	TGCAGGACAGTTGACTGATGCTGTCGATGCTTGTCTGTCTCTATGGTGACGGGGAGCACCAAGCACCCCTGCCA	0
Co38013_Co08a	TGCAGGAAGTGAGTCGGATTGACGTGCACAAATTCCACACCTTCCACTTCCTCCTCTCTTTTGACACCACCTCT	0
Co38723_Co08a	TGCAGGGACAGCTTCTGTCGTTTTCACATGGGTATTGTCATGAATCAACTAAGAAACTACAGTGCCAATGCCGC	0
Co39080_Co08a	TGCAGGACAACCTGGTTCAGTCTTCTTTCCAACAGACACTCAGCAGGACAATAACCTAAAACACAAGGCCAAAT	0
Co39534_Co08a	TGCAGGCCTGATGTGGCCTGTAAACCAGGAGTTTCCTAACACCATTGTGTTAGGGTATAACTAGGCCCTCAAAG	0
Co39580_Co08a	TGCAGGAACTATTTTGCCAAGTCTGCTGAGGTAGATCTTTGTCTATATCTGTATTTCTCTTTGTCTCAATGTAT	0
Co40456_Co08a	TGCAGGGGATGTTCTGATCAGGCGTCATGTGGCTTGGTTGTTTCATTCCTGCGCTTCAAAACCAAAACGATCCA	0
Co40651_Co08a	TGCAGGAAGGGTACCAACATGAGGAAGGAGGAAGGCCTTCCCTGTAACATACCTCGTTGAGTTGTCTGCAATGA	0
Co40744_Co08a	TGCAGGAAACAACCCCAGGCGCCTGTACCAAGAAGGCATCTTGAGATGTTATGGATCATCATGATTCTCTGGGT	0
Co41718_Co08a	TGCAGGACCCCCGGGCCCCGGGCCATCACCCTGCAGATAGGGATAAAGTCAAACAAATAAACATTCTGAACCAG	0
Co42053_Co08a	TGCAGGTAATCACACACACACATACTTATCGGACAAGCATGGGAGCACACACACAGTTTTAGCTACATGTCAGA	0
Co42359_Co08a	TGCAGGGTACCTACACATGTATAAGACTTGTGTTGATCAAGGTACCACACTTTGTAAAAATGGAAGGGATTACC	0
Co42918_Co08a	TGCAGGAGATTGTCACTGCTTTGATGTTTGCAGAGAACGACAGAGTGCTGTCCAGGGTCACACCAAGGTTATTT	0
Co42983_Co08a	TGCAGGGTGAGAAGAGAAGCCCTGTGTTATATCTCTACTACTGAGTTCTCTCAGGACAATTCAAGACTCTTCTT	0
Co43448_Co08a	TGCAGGTGAGTCTACGTATCAGAGGTTCCACGGACCTCAAGGTGCTGTTCCCCATTGTGCTGTGTAATATTCCT	0
Co43854_Co08a	TGCAGGCTGCTGTGTTTTTATATTTAGGCAATGTTTTGCCTACATAGTTGGCAAAGGCAATATAAGTTACTTTT	0
Co44016_Co08a	TGCAGGGGAAAGAGAGCGACAGAGAGAAAAAGACTCTGTCTGGGGTTCATACTCTGGGTCTGTTTGCCTCAATG	0
Co44287_Co08a	TGCAGGAAAGCTCTCGCGAGGGAGACGGCACAAGAGGCCCTGCGAATATGCATTTGTCCTCAGAAGTGAAGTGA	0
Co45239_Co08a	TGCAGGCAGTCACTGAGTCTAAGGTGCTAAAGCAGCTTCTTAAACTGACTGGATTTCTTGATGTCTATAGTATT	0
Co45914_Co08a	TGCAGGGGGTGCTGAGATGTTGGCCGGGTAAGGGGAGACAGGTGTAAACCATGGCCTGCCGTAGAAAAATGCTT	0
Co46204_Co08a	TGCAGGCTCATCCTGATATGGCCCAACAGCATGACAATGCCACAAGCCATACTGCTTGTTCCGTGAGTGATTTC	0
Co46518_Co08a	TGCAGGCAAGAGTTTAATTAAAACACAGAATATACATTTGAAGTCAGAAGTTTACATACACCTAGGCCAAATAC	0
Co46593_Co08a	TGCAGGGCAGAAGTGACTACCATTCCTGGGCTGATGCCCCGTTAAATACTATTCCTTTTTTCTTCTAAAGATAC	0
Co47116_Co08a	TGCAGGACCTGGAGAGCTTTGTCAAACGACAGTTCACAGGTGAGACAGCACATTGTTCCCTCTGAACTGGTGAG	0
Co47140_Co08a	TGCAGGTGCCCGGCCTGCCACAAGGAGTCGCTAGAGAGCAACGAGTCAAGTAATGTGGCCCCAGGCCAAACTCT	0
Co47726_Co08a	TGCAGGCTGCCCCCACGTGGTAATCGTAAGAAACAATACATCTGCCATGTTGATCCTCAACACTGGGGCCCCTT	0
Co47871_Co08a	TGCAGGCTTGGCGGTATTGGTCACCTGGATCTATTTCCTGTGTACTGTGTTTCGCCTGAAGCAGCGGGTGGCCA	0
Co48439_Co08a	TGCAGGATTTTGTGGAGTTTGGTATCAAAAAAGCTGAGAATCTCTTCATTATGGACAGACCTCTCTCCATCTTT	0
Co48525_Co08a	TGCAGGAAACAGGCCAGAGAAGCGGTTGTTCAGAGCCTGACCTAGATCCTTGAAGCTCTGCGCTGAATAAAACA	0
Co48843_Co08a	TGCAGGAGGTTTGTTTGTTGTGACTGTGTGGAGGGGCAACTGCTGCGGGCGAAAGTTCTGACACATGGGTGTGT	0
Co48880_Co08a	TGCAGGGAACACACATTCTTCAGAGGGAAGAGATATTGAGATATTGTCACCATTCCAGCTATTTGATCATTGTG	0
Co49044_Co08a	TGCAGGCACCAGACACGCCACAAGGTGTCGCTAGAGCGTGATGAGCCATGTAAAGCCCCCCCCTCCAGGCAAAC	0
Co49439_Co08a	TGCAGGCGCAAGGCTAAAGGTGGATGTACGCATGGGCTAAATACGACAGCTCATAGCAGTACATTTTTCTGATA	0
Co49950_Co08a	TGCAGGATCTTCTGAGTCCAGCCACCCAGACAGCTGATGAAACTGAGGAGAGTGTGTAATAAAGCCCTTTTGTG	0
Co50441_Co08a	TGCAGGGTAGTCCAGATACTATTGCTGTCAAAATCCATTGCTTCTCGTGACAAGCTCAACACACACACAGAGAC	0
Co50896_Co08a	TGCAGGTGTACTGTACCTGCATTCAACAGCAGAGGCTCTCTCTCATCCAACCATCTGTCTGTCTGTCTGTCTGT	0
Co50985_Co08a	TGCAGGGTTTTCCATACATCGAGTGGACAGGAAAAAATAACTTTTTGGGAAAAATAAAGGAGAATGTGTATGTT	0
Co51020_Co08a	TGCAGGGGACAACATTCCTACATTATAACTCAACTGAATAGCATGTATCGTTTACCCTCTAGATATACACATTA	0
Co51029_Co08a	TGCAGGCCATCACCGCTCTGCTCTGACAGCCTGATCGATCCGCCTGCAAAGGCACTTAAACTCAATGTGAACAG	0
Co51087_Co08a	TGCAGGGGAAGAAGCCGGATGAGGATGGTCCTGGGCTGGCATGGTTACACACGGTCTGCTGTTGTGAGGACAGT	0
Co51877_Co08a	TGCAGGCATAAAAAAAAACACCAGTTGCAAATATTTCCCCTTCTTTTTGGTTATGATTAGTTCCAAATGAATTA	0
Co51974_Co08a	TGCAGGCAACCTTGAAGCTGGACTTGCTAGTCTCCATTGGAAAGGTTAGATCCATTTTGAGGGAGATAAGATGT	0
Co51987_Co08a	TGCAGGCGAACCAATCCCAGCAGCTCCTCCAGGGTCTAAGATACGCATACAGCCTGTTCCAGAATGAGATCCAA	0
Co52132_Co08a	TGCAGGGAGAAACTTTGTAGCGGGGCAGGGGGAAAACAGGGACTAGGGGCTAGTCGCATTAGAATGTGTGGGAG	0
Co52229_Co08a	TGCAGGGAGACCCTGTACCTCCCTTGTACACTGTCTCATTGGCAGCCCAAGGTGCTCCAGTCAGCAGTGGCCAG	0
Co52353_Co08a	TGCAGGAGACAGGAGATCGATCAGAGAGATCAAACAACAAAGATACAGAACGTGTGTGTGCTGCTCTCCTCACC	0
Co52921_Co08a	TGCAGGGTTGAGAGAATACATTACCCTGAAATAAAGGAGAATGTGGACTAATGATTTACCGCTGTATTATCAGA	0
Co53583_Co08a	TGCAGGGCAAGGGGTGAGGGAAGAATGAATGGATTTTAAATGGACCGCTCTCGTTCGTCCCACAGTTGTGTTTT	0
Co53624_Co08a	TGCAGGCGCCCGGGCTGCCACAAGGAGTCGCTAGAGCGTGATGAGCCAAGTAAAGGCCCCTTTATTCAAACCCT	0
Co53634_Co08a	TGCAGGCAGGCAGGGAATACACAGGTTACCAGAAGAGGTTAATCTTTTTTTTACAGTTTTACATGCACTTATAT	0
Co53885_Co08a	TGCAGGAGCACGACCTATGTGTGGCCTCCTTCAATGACCTGATGGCCCAGCAGGATGAGAGAGAGGGGGAAGGG	0
Co53958_Co08a	TGCAGGCTCTCCTTCACTGCAGCCAACGTGAGTAAAACATTTAAACGTGTTAGCCCTCGCAAGGCCCAGACGGC	0
Co54397_Co08a	TGCAGGCGGCTCTTGGTTTCTGTCTGCTGTTTGTGAATTTGCATGACTGTCCACCACCCTCATTAGTTTTTCCT	0
Co54404_Co08a	TGCAGGCTCATCCTGACATCCCAGCATGACAATACCACCAGCCATACTGCTCGTTCTGTGTGTGATTTCCTGCA	0
Co54701_Co08a	TGCAGGGCTCTTCGGGGTGGGCATCCGGACAGCATCCGGACAGGTGTCATCAGGTCATCGAAAACATGCATATA	0
Co55185_Co08a	TGCAGGCCAAGTCCCGACGGACATCCTCGCACAGGCTGCATCGGTAGTGGTCGATGAGGGCCATCCTGCTCCGG	0
Co56382_Co08a	TGCAGGTCCTCAACGGACCCCGGAAACACGGAGAGCGCCGCCGACGCTCCTATTCACCATCGGACTTCATAGAG	0
Co56591_Co08a	TGCAGGAGAGTACAGAGATGCCCCCTGAGCTGCTCCTTCACATATGCTCACGGGGCAGATCAGAGCCCAAAGGC	0
Co56699_Co08a	TGCAGGCTGACTTCGGTCGTCAGTTGAACAGTGTTTATTCCGACACATTGGTGCAGCTGGCTTCTGGGACATTT	0
Co57297_Co08a	TGCAGGCGCTACACAAAATGCGGAATAAAAAAAATAATTTATGCCTTACCTTTGACGAGCTTCTTTTGTTGGCA	0
Co57460_Co08a	TGCAGGATTTTCCTTTCTTTTTATAAAAAAAACTAGTTAATCCTTACCAATGACAAGCATACCCATAACATGAT	0
Co57490_Co08a	TGCAGGATGGAAGGGAGGACACAGTGCTGCTCACCATGAAGGACGAACGCAGCACAGTGGAGAAGAGTGGAGAG	0
Co58231_Co08a	TGCAGGGCCCTCCACGCTGCTTCAGCAAGGAAGAGGACATAGATTTTGTGCGTGGGATGACAACTCACCCATTG	0
Co58567_Co08a	TGCAGGCCAACTCCTGAAGGACATCCTCGCGCAAGCTGCAATGATAGTGGTCGTTCATGGCCCTGTCATTCCAT	0
Co58579_Co08a	TGCAGGGGAGAAACAGTGATAGGGTAAAAAAAAAGGGTGATTAGAGGGACCAGGGTTTCCCAAACTCTACTATT	0
Co58711_Co08a	TGCAGGATCTCTGTGGGGTCCAGGCCCTGTGGTTTCTGGATGGGTTAGGGGTTACCTGTACTCTCTCTCCTGCA	0
Co58732_Co08a	TGCAGGGCAGAGAGTACAGGGTAGGTTAGCCTTAAATTTGCTCATTCCATCAAATGTAGAGGAACATAAATCAT	0
Co58806_Co08a	TGCAGGGACACCGGTTACCATCTCATCCTGCTAAGAGATGTGCACCATGACAGTGACGCCTGTAGAGCTGTTTA	0
Co58989_Co08a	TGCAGGCGCCCGGCCTGCCACAAGGGCACAATGAGTCAAGTAAAGCCCCCTAACAATGCTAAGACAATTGTGAG	0
Co59058_Co08a	TGCAGGGCAGACCTCTGTAGATTGGACTGTAGCTGTTTGATATAATCATGCATGGCATGCCAACACACTGTTCT	0
Co59303_Co08a	TGCAGGAAGCAGGGCCGGTTCTAGCCTTTGAGGGCCCTAAGCAAAGTTTGGTTGGGGGCCCCCCACCTTGCACA	0
Co59576_Co08a	TGCAGGTTCATGCTCTACAACATCCGTAGAGTACGACTCTACATCACCCAGGAAGCGGAGCAGGTCTTAATCCA	0
Co60035_Co08a	TGCAGGAGATTGGTGACTGACTAGGAGAGGTGGGTTGAGCTGGGAGGGTCGTCGGTGCTGATGGGGCACACGTG	0
Co60134_Co08a	TGCAGGGAGGCGGCAGCCTAGTGGACACCTGCCTGGCTAGCGCCCAGCGTCCGGAGGAAAAGCCGGGCATCGTC	0
Co60201_Co08a	TGCAGGTGTAAATATGTTGAGTAAATATGTTGAGTGAATACTGTATGTTGAGTGAATATGTTGAGTGAATATGT	0
Co60310_Co08a	TGCAGGAAGCTTGGTCCGTAGTTTGTGGGGCCATTTAACTTCTTACGGCTGAAATCCCGTTAACTTCTTGACGC	0
Co61509_Co08a	TGCAGGACTTGCTTTGTGGAGTGTGGTGTCAAAAAAGCAGGTAATCTATTTTTACGGACAGACCTCCCCATCTT	0
Co61598_Co08a	TGCAGGGAAAGCTGGTGAAGTACTTCAGTCGCCAGCTGTCCTGTAAGGTGAGAGTGGCCTTACAGGAGGACACC	0
Co61969_Co08a	TGCAGGCAGGAGGAGGGGGGGGACATGCTGCCATCACACACCGCAATATCACACCCCTGTCCCACAGCTTGACC	0
Co62005_Co08a	TGCAGGGGGCGCCGCCGCATCAGTCCCATAAGTCAACCGCAGGAGAACAGCGACATGCAGTCAAGCGTGCGCTC	0
Co62079_Co08a	TGCAGGAAGGGATACCACATGAGGGAGGAGGATGTCTTCCCTGTAACGCACTAGGTTTGAGATTGACTGCAATG	0
Co62238_Co08a	TGCAGGGCCTTTCTCTCCCAGTGCTCCCTCGTTTTCAAGCTGCAGCCTTCTTCGTTCCCCTCAGACCACTCGAA	0
Co62392_Co08a	TGCAGGCCCCGGTTGCAATAAATTATTAAAACCTAAAGCTTACCTTGACTTGGAATAGTTCCAGTGTTGGATAG	0
Co62427_Co08a	TGCAGGCCCATCCTGACATGGCCCTCCAGCATGACAATGCCACTGCTCGTTCTGTGCATTATTTCCTGCAAGAC	0
Co62826_Co08a	TGCAGGTGCATTTTTTTCTGATTACATTACAATAAGTCAGTGTTTTAATACTAGTGATGGTCATTTGAAGATGT	0
Co63043_Co08a	TGCAGGTATTACCTGTTATAAGGCTTTATAAGGCTTTATGATGTCTTATAATACAATAATAACTAAAAAGATCT	0
Co63764_Co08a	TGCAGGAGTGAGGTGTGGACAGTACAGTACAACCATAAGGCATTAGCCTCCTTATTAATATGAAGCTACACAGT	0
Co63882_Co08a	TGCAGGACTTCCCTGCTTAATTAATATCATTAATATTACATTAAAGTTATACTAACATGATCCTGGTGCGTGTA	0
Co64287_Co08a	TGCAGGTAGAAAATATCCTCATTTTAAAAAGAAATCTCCAATAAATCACATTGGCTACACATGGCCTGTCTGCA	0
Co64912_Co08a	TGCAGGCTGATTTAGATCGTCAGTTTCTGAGGACGCATTACTCGACCTCGTCTCTCCCAAGCCCGTTGGTGAGT	0
Co65180_Co08a	TGCAGGGATGCCACGTTCACCTTTGACCAGCTGGTGGATCTGTCCATTCTGTTGGAAAACCTGCTGATCAGCCG	0
Co65876_Co08a	TGCAGGCTTTCTCTGATCTAAGGATTTCAGTCTTAATAGCCTTCCAAAACTTTCTAGGGTCATTCAGGTTATCA	0
Co66021_Co08a	TGCAGGTTCTCAAACTACTGTCTTTATAGCGCTTTGTTGTTTAACCGTTTGATAACCGGCCCCACAAAGCCTGG	0
Co66893_Co08a	TGCAGGGGAACTGGCCTGTAGAGTCCAGCCCCACCTCCAGCTGCTGCTGCTGCCTCACACACTCCCTCTCTCGA	0
Co66937_Co08a	TGCAGGATTAGGAAGTACTGCAGAATATCCCACAGGATTTCTAGGGCCACTTTCCTGCAATAGAATTCTTGCAG	0
Co67708_Co08a	TGCAGGTGCCCGGCCCGCCACAAGGAATCGCTAGATCGCAATGAGCCATGTAAAGCCCCCCCGGACAAACCCTC	0
Co68679_Co08a	TGCAGGAGGACACCAGCAGGAGGACACCAGCAGTACAAAGCCGCTGAAGCTCCATGGTTAATCCCTGTAGCTGT	0
Co69764_Co08a	TGCAGGGTTCGGTCCTGCGGGATTCCTGCATGAATTGTCATGTTTGTGCAGGACTTTCAACATTTATGCAGGAC	0
Co00276_Co08b	TGCAGGTAGAGAATATCATGATAAAAATAAAACACACACATGGCCTTTCTGCAACAAACTAGCAACATTGTATC	0
Co00375_Co08b	TGCAGGCACGGTGCGGAAACTGGCCAGGAAAGTGGAAGAAGACTGTCGAGAACGAAATTACCTGAAATGTACAT	0
Co00694_Co08b	TGCAGGTTCCTCATCGTGCTCGCCTGTCTAATCCTCAGTGTGCTCTCTACTATAGGGCAGTACCAGGCTCTGGC	0
Co01677_Co08b	TGCAGGGGTCTTTAACTACCAGGAGTTGTCTACTACCACTATGACTTGGCTTGTAACGGTCTATTACTCTGCAT	0
Co01772_Co08b	TGCAGGTCTACTGGCCGGTCTCGCAGGAAATGCTTCCCTGACTGGAGGTTCTCTAAGGCCTAGTGGGTAATTAA	0
Co01775_Co08b	TGCAGGAAGATGAAGATCGCTCTCCAGGAGGAACGTGGGCCCCCTCGGGACCTGTATTCACAAATAGTCTAACG	0
Co01845_Co08b	TGCAGGTAGTTTCCCAAGGTTCTGTTCCCCTTTGGCAATTATAAATGCTGCACCGCTGAGATGAAAAAGGTCTC	0
Co01849_Co08b	TGCAGGGACAGCTTTCTTTTCATGTATATTTCACATCTCTGTACACCACTGCAAATACAGAGAGCCCAAAGAAA	0
Co02819_Co08b	TGCAGGTTTAGTTTTTTGTTTTTCGTGGAATAGAAACACCATAATATGAATCAAATTAATTAAGCTTCATTTCT	0
Co02906_Co08b	TGCAGGATCTGAGACCAGCCATCCAGAAAGCTGATGAAATTGAGGAGTATTTCTGTCTGTAATAAAGCCCTTTT	0
Co03525_Co08b	TGCAGGACTTCACCACTGACCCTATTCTTATGACCGGTTTATTAACACACAGAGAAAAATAGAACAATCTTGAT	0
Co04950_Co08b	TGCAGGTACTAGTCACTGCTTTGATGTTTGCAGAGAACGACACAGTGTCATCCAGGGTCACGCCAAGGTTCTTT	0
Co07675_Co08b	TGCAGGCAGTTGTGTGTTTGAGTGTGGGCGTGCGTGTGTGTCTGGACACTTATAAAATAAAACAGGAAGGTATA	0
Co08200_Co08b	TGCAGGATAATTGCTGCTGGATAAGACCTTCTGAAATTAGTTCTATCCGGAGTACTTGGAACGTCAAACTCTGA	0
Co08635_Co08b	TGCAGGCGCATTTGTTTCCACGTTTCCTCCTCTCCTCGATTACCTTTGACCTTTTTCAAAAAGAGCAGAGGAGA	0
Co09417_Co08b	TGCAGGGTTTTTGCTCCTCTTCTCCATTCTAACCAGGCCAAGTAAATGATATTTGATTGGCTACCGTGATGATT	0
Co11528_Co08b	TGCAGGCTTGTTCACAGAGTCAGTGAAAACAGATCAATGGTGTCTTACAAATGTCACATCCAGTAAAACAAGTG	0
Co12484_Co08b	TGCAGGTCATCCAACAAATAAAACCGACCTAAAGATTCCATAATCAAGTGTCATCTGCTTTGTAAACTAAACAT	0
Co15057_Co08b	TGCAGGTGTGATGTTACACGTGGTCTGCCACTGCGAGGACGATCATCTGTCTGTCCTGTCTCCCTGTCTCCTCT	0
Co15193_Co08b	TGCAGGTCAGGAGTTACATGGCACCTTTAGAAAGCACTCTTTCTTCTCTTGTTAGACCAGGATGGGGCTTGAAA	0
Co15994_Co08b	TGCAGGCGATAGAGAGAAAGCTGTCATTAGTGTGAACCAGCTGAGGTCCCAGTGCAGAGGTGGACCTGCATGAT	0
Co17680_Co08b	TGCAGGTGCAGGTCTATGTGAAATCCATTATTCAACATGGCAGTGATGAATCATTCACATGAGAATGATCCTCA	0
Co17790_Co08b	TGCAGGAGACTTTTGAAGCAGCCTAATCAGATGAATACATTGTGACTGTGTCACAATCGCCGTCGTTGTGGAAC	0
Co18743_Co08b	TGCAGGCGTCCGGCCCGCCACAAGGAGTCACAAGAGCGCGATGAGCCAAGTAAAGACCCCTGGCCAAACCCTCC	0
Co19864_Co08b	TGCAGGTTTGAGTTTGGAATGGCTAATGTACTGCAATTGTTGGAATTTGGGTGTTAGCAGTAAAGTAATATGGA	0
Co19887_Co08b	TGCAGGTGTGCACGGCCTGCATATAAAATGGTAATGGGGACAGAAAGACACAAAGCACTGTTTGGGTGCTGTGC	0
Co19978_Co08b	TGCAGGTGAAGATGTCGGATGTGGAGGTCCTGGACTGGCACGCTTACACGTGGTCTGCGGTTGTGGTGTCGGCT	0
Co21385_Co08b	TGCAGGCCTGTTGTTACACTGGGCTGCAGAGGGGAGGAAATTACACAATTTGCCCCTGATTCCAACTGTCAAAC	0
Co21980_Co08b	TGCAGGTAGAAGAGATGTTATAGTCCACTTGTAACACCATGTACTCACAGTAGGTTGGTGGCACCGTTGTGGAG	0
Co23019_Co08b	TGCAGGTAGTTGTGGAGGTGGTACCTTTACTGTACTGTATGTGATGTTAATTGGTCTATAATGTTAGTCGTTCT	0
Co23399_Co08b	TGCAGGCTGACTTCATTCGTCAGTTAAACGGTGCTTCTGGATTAAGTGGGCGGGTGTTAAGGAGCGCGGTTTGG	0
Co24232_Co08b	TGCAGGGAGAAACTTTGTAGTGGGGCAGGTGAAAAAGAGGGATGCGCATCGGGGCTAGTCGCATTAGAAGGTGT	0
Co24397_Co08b	TGCAGGCACATATCTAGGACCAGCTTAGCCTCTCCCGGTCCCCAAAAAATTATTGGAATCTACCCCTAGTCCCC	0
Co27513_Co08b	TGCAGGTGCACAGTAGGCCTACTGCTCAGCAGAAATATAAAACACCACACGCAAACCTCACCGGCCACGTTGCG	0
Co30900_Co08b	TGCAGGCCAACTTTCGCCGGTCCACTGGAGTCGCAATCGTTCACTTTACCCCTGTGTGGTATATTCCCCCAGCA	0
Co30942_Co08b	TGCAGGTGTCCACTGTCAGGACTCCTAGAGGTGTCCAGGTGCTATGCTGCCTTGGCCTGTTGGCCCCTAGTCAG	0
Co30963_Co08b	TGCAGGACTCATTAACTACAGTATGTCTTATAGTGTTTCATTCTATATTTCTACATTCCTTCTCTCTCCCTCTC	0
Co33154_Co08b	TGCAGGACAGTCTGAGACCAGCCAACCGGACAGCTGATGAAACTGAGGAGTACTTCTGTTTATAATAAAGCCGT	0
Co35375_Co08b	TGCAGGCAGTCACTGAGTCTGAGGTGCTAAAGGAGAACCAAGTATTATTATTCATATCTCAGAGCCATTTGCTT	0
Co39585_Co08b	TGCAGGCAGCTCAATACTGGCAATCATTATGTATGTAACAAAAATATAAACGCAACATGTAAAGTGTTGGTCCC	0
Co41264_Co08b	TGCAGGGAGAGTGTGTCCTTTCTCAGCTCTATTTTACATCCACACTGATATTGTTTACTGACCCGTTCGTAAAT	0
Co42260_Co08b	TGCAGGGGATTAGCAAGGGAACTGCATTTTTTTTCATTTGAAACTTGCCTCATATGTCCTGATTTATTGATACC	0
Co42731_Co08b	TGCAGGCTGGTTGGTTGTGTTGGCCACTTAACTTACTCTCTCCCCGGTTGCCGGGCATGATTGGCTCATGGCAG	0
Co42934_Co08b	TGCAGGCATGGGGCCAGCAATGTGAGCTTCAGACGTTAGGTTCTGTTTGAGTTACTGGAGGCCTCAGCTCTATT	0
Co46454_Co08b	TGCAGGATAAAGGAATATATAGGTCACTATAGCTGTGGTCTATTTTTTCTTACTCAGCCTCATCTGTGTTGCTT	0
Co48898_Co08b	TGCAGGTGACAAACATGCCCATAACATGATGCTGCCAAATATATATTGGGTGTTCCTGAATGGTCCTGTCTCAG	0
Co53237_Co08b	TGCAGGCTGCTATAAATAGTGTTTTCCAGGGATAAGAATCTAGGCTTCATTTGAGATGAGACATTGTATGATTT	0
Co54341_Co08b	TGCAGGCTTGGGATGTGTTCTCAGGACGTGTCTGCCCACTGTCAGTGCTGTTCAATCTTCTCAAATGTTACATC	0
Co54358_Co08b	TGCAGGGTGAGGATGGCGTGGGAGCTGACCTGAGCCCTGGCTTCCTTCAGGTCCTCGTCCTGGGCCTGTAGAGT	0
Co55083_Co08b	TGCAGGACACCTACAGCACCCGATGTTACAGGAAGGCCAGAAAGATTACCAAGGACAGCAACCACCCGAGCCAC	0
Co55499_Co08b	TGCAGGGATACCCTCCCATTCCCAATAAGTAATACCATACTGCAGAGTTCCCCAATAGGCACCTCGTGGGCCAA	0
Co57352_Co08b	TGCAGGGCCAGTCACCAGGTACCTTCAGCTCCCGCCTGAGGAAGAGCCTGAGCTGGCCCCTGAGTGTGACCCGG	0
Co59415_Co08b	TGCAGGAGAGCGGCTCTCGTCAGGCTCCTGCTTCACCCTGACAGGTGGCAATGGCACCTGCTGGGGGCCCGAGG	0
Co61574_Co08b	TGCAGGGTGCTGTCAGCCTGCATGGAGCAGTCAGAGCTGTCAGTCTGCATGAAGCAGCCGGATACGCCAATCTG	0
Co63068_Co08b	TGCAGGCATACATATACCCGTAGTATTTACTCTCTCTGCACACTAGGTAAGACTTGGGCGGACCACCCCGCTGT	0
Co63674_Co08b	TGCAGGGACACCCCCCTAACCTTTGACCAGCTGGTGGACCTGTCAATTCGGCTGAATAACTTGCTGGCTACCCA	0
Co66383_Co08b	TGCAGGGAGGAACTTTGTAGCGGGGCAGAGGAAAAAGAGTGAGGAGCATCGGGGCTAGTCGCATTAGAAGGCGT	0
Co69945_Co08b	TGCAGGTTCCCGGACATTTTTTGGGGGAATGGCCCTAGCCCTTACCCTCCGATCCAACAGGTCCCAGACTTGAG	0
Co00267_Co09a	TGCAGGTATAACGCATTATGATGCAGTCTGAATGCATTATAAGACTTGTCATAAGCATGTATGGCCCTTATGAT	0
Co00787_Co09a	TGCAGGTAGAAAATCTACTATAAATCACGTTGGCTACACATGTAGCCAATGAACTTGAAACATTGTATAAACTA	0
Co01639_Co09a	TGCAGGAGAACGTTCCTGCCAGTTCTACAGACCTCAGCAGCTCTACTGAACTCAAACTAGAACCAGACCCAGCA	0
Co03369_Co09a	TGCAGGTAGAAAATATCCGGATTAAAAATGAATATGCTATAAATCGCACGCTGAGTGGTTATCGAAAGGGAGAG	0
Co03699_Co09a	TGCAGGCTGAAATAATGTTTTCATTGAACCTGCCAGCTGATTTCTTTGCAGTTCAACCGCAGGGAAACACGGAT	0
Co05879_Co09a	TGCAGGTAATCTGGGCGTATGGTCAATAATGGGTTTTACTAGAGATAGTTTAGGAGTAGAACAATCCCTTATTG	0
Co07534_Co09a	TGCAGGCAGGGTGTCGTCTCACTATCCATACCTCCTCATTACTGGAGATTTATCCATACTGCAGGATGGAGCTG	0
Co07619_Co09a	TGCAGGACTCTGGTGCTAGGCTATATCTGTTGTCCACCCGCTGCCCAGCCCTGCCCAGACCCACATAAAAGAGA	0
Co07683_Co09a	TGCAGGTAACATGGAAAGTCATCCTCAAACTTGCTCGCTTGTGGCCACCGGCACGGTATCGACCACTTTCCTAT	0
Co08292_Co09a	TGCAGGTTTCCCAATTTTTGCCAGGACTCTCAGCAGGCAGAGTGTTTTGGACCAGGACTCTCAGCGGGCAGAGT	0
Co10702_Co09a	TGCAGGTAGGTATCTCTCCTGTCGGGACGCCCCGCTGTGGAGGTCTGGGCCGCATGTTTCGCCACATTTAATAG	0
Co10805_Co09a	TGCAGGTCGGAGAGGTGGTCACCACCATTCCAAGTACGTAACTCTTTTCTTTCTACTTCGAAACGCTGCTCACA	0
Co12229_Co09a	TGCAGGTCAAGTACGGAGGTAAGGTTGTCCAAAGAGCAGTTTTCAGACGAAGGACTGTTCGCTGTAGACTGCAG	0
Co13108_Co09a	TGCAGGCGATGTGGAAGGAGTTCCAGCCGTCCTTGTTCTTCAGCATGGGGTCAGCCTCGTGGGACAGTAGTTCC	0
Co14260_Co09a	TGCAGGGCAGTGTGCCAGTCTGTGTACACATTCACCCCACAACAATGCCACTGACAGAGAGAGAGGAGACAGGG	0
Co15816_Co09a	TGCAGGCAGCAGTCTGTTTGACCTATCCAGGCCCTGTAATTGCGGAGGGGTCAGGGATAGAAGACAAAAGTGCA	0
Co16024_Co09a	TGCAGGTAAAGGATGTTTTTTTGAGGGGTGGGGTGGGGCAGGATATGACTAATTCATAATCTAACATCTACCCC	0
Co17146_Co09a	TGCAGGATTTTATTAGCCTCCTTGCTATCTCCTCCTCACAAGACTGACCTGTAAAAGGTCAAACGCAAATTTTT	0
Co20191_Co09a	TGCAGGTGTGATGTTCGGATGTACCAATCCTGTGCAGGTGTTACACGTGGTCTGCCACGATCAGCTGTTCGTCC	0
Co20363_Co09a	TGCAGGATACATGGCTGCGCCATGCAGATTAAATTAATAGTTGGCTATTTTGTTAATTAAAACAGAGAAGACGT	0
Co20828_Co09a	TGCAGGCTTCTCACGGCCAGGCTTCTCAGCAGGCCTGCGAATGTACGTTTTTGTCTCTGCCTGAGTGGTGAAAA	0
Co24124_Co09a	TGCAGGTTGACTTTGATCGTCAGTTGAGCGGTGTTTCCTTCGACACATTGGTGCGGCCGGCTTACGGGTGAAAA	0
Co24559_Co09a	TGCAGGGTTGGCTATTAGGGTCATATTTATATAGTCACAGTTTTCCCAACAGTGTGCAGGGGGCTTTTGGCACA	0
Co25539_Co09a	TGCAGGGTTGAAATATGTTTTCTCTCTTTGTTTACGGAGGTGCTACTCTCCGTAAACTGTTTGCTTTCGCCGAA	0
Co26507_Co09a	TGCAGGCCAAACCCTCCCTAACCTGGACAGCGCTGGGCCAATTGTGTGTCGCCCCATGGACCTGCCAGTCGCGG	0
Co29590_Co09a	TGCAGGTTACTGTATTGTCATTCCACACTGAGTCTTCTCTGATGTTGAGGGTTAATTTAGAGGATCATTTGGTG	0
Co29603_Co09a	TGCAGGCCGACTTCGGCCATCAGTTTGATTGTGTTTCCTCCGACACTTTGGTGAGGGCTGGCTTCCGGGTTAGA	0
Co31096_Co09a	TGCAGGCTGTAGTTTTATCTTACCTTGATTATTGTCCAGTCATATGGTGAAGTGCTGCAAAGAAAGACCGACAG	0
Co32812_Co09a	TGCAGGATGACTTCAGTCGTCAGTTAAACACTGTTTCCTCCGACAAATTGGTCCGGCTGGCTTCCGGTTTAAGC	0
Co32819_Co09a	TGCAGGGAAAGACCGACTGCGTGGATTGTAAAAATCAAATGTATCTTCGAACAAATTATCAAACATGCAGGCAT	0
Co32911_Co09a	TGCAGGGATGTAATGGAGGCTAAACGCACAGAAACAACTTTTTATTTTGTTGAAAGCATTTACACATTTATTCC	0
Co33861_Co09a	TGCAGGCAGAGGAACATGGAGGACACACGTTGGTGGTGGCACCTTAATTGGGGAGGACTGGCTCATAGTAATGG	0
Co34214_Co09a	TGCAGGTGACTGCGCACTCCACAAGGAGTCGCTAGAGCGCGATGAGCCAAGTAAGGCTCCCCTCACGGCCAAAC	0
Co36138_Co09a	TGCAGGCAAATGCCACCCATCTACAGCATAACCAAGTGTGAGTGTTAAAATGTTACCTTTGCTGAAGTTGACTA	0
Co37958_Co09a	TGCAGGTAAAACGCAAGCAGTGTGCACATTACCATGGTGACCCAGGTGTGAGGGTTGGCCAGGTGTGGTTGGAG	0
Co39550_Co09a	TGCAGGTTAGCGCGCAGCCCGAGCTGCGTTGCCTCAGCAGTTTAGCATATTAAACACTGTAACGGTTCATTACC	0
Co42051_Co09a	TGCAGGCCAACTCCCGTCGGACGTCCTCGTACAGACTGCACCGGTAGTGATCGATCAGGGCCCTGTCGTTGCAT	0
Co42197_Co09a	TGCAGGACATGTGACTCTGACTTGACTGACATCTCTCAGGTTGTGTTCTGTGTGTGTGTGTGTGTGTGTGTGTG	0
Co43575_Co09a	TGCAGGTGCCTCATCTTCTACGCTGAGGCGAAGAGGGATGGAAGTGGGAGGTAGAAAGGAAAAGAGAGAGAATG	0
Co45081_Co09a	TGCAGGTGATGATGCTTCTTTGTTGTCACATGCCTGTTGTGTGGAGGCAGTTGGTTTCCCGTCACTCCCTCTTC	0
Co46055_Co09a	TGCAGGGGTGCACGGAGACGCTTAAAGGAAATCTTTTTACTTTGATTTTTTTCTGGAGAGTTGATCTACATGTG	0
Co46377_Co09a	TGCAGGTGCCTGGACTGCCACAAGGAGTCGCTAGAGCGTGATGAGCCAAGTAAAGTCAAGCCAAGTCTTTTGGG	0
Co48969_Co09a	TGCAGGCGCAAAACATTTATTTTTAATTGTGTCTTCTCCCGTTCCAGCTGAGCAATGTCCTTCTCGTGGTTTGT	0
Co49038_Co09a	TGCAGGCTGACCCCAGTCGTTAGTTGAACAGTGTTGGAGAGTATGAAAGCCATTTAAGATTAGTTCTCATATGT	0
Co49485_Co09a	TGCAGGCCAAACCCTCCCCTAACCCGGACGACACTAGGCCAATTGCCACCCCATGGGTCTCTCAGTCGCGGGCG	0
Co49567_Co09a	TGCAGGGAAGACACAGGAAAAGTTTGTTTACGGAGGTTATCATCTGGGATGGGGCATAATCATATCCTCTCCTC	0
Co49963_Co09a	TGCAGGGACGGTGCGCCTGCCATTTTCACGAGGTAACCCCTCTCATCCCGCCTTCACCTTTGTCAAAAAAAAAT	0
Co51394_Co09a	TGCAGGGATAGACGTGGAGGAGAACTTGGCGACGGTCCATTCAACAAAACAGTTTCTCTCCATCTTTCTCTACT	0
Co53672_Co09a	TGCAGGGGTGGCACTTTAAAGGCCCACCTAATATAAAATGTATGGATTGTGCCATATGGACTGGAGCAGTGAGT	0
Co57701_Co09a	TGCAGGGAACAGGGATATACCATTCACAAAATGTTACTCTGTGTGATTATTCATGTTCTGTATTCTGTATTGAA	0
Co59604_Co09a	TGCAGGTCTGTGGGATACACAAACGGACAATGTTATGGTGGGAAATAATGAGGGATCTGTTGCGTTTACAGCAG	0
Co60728_Co09a	TGCAGGCTGGCCTGGACATGGGCCTCAACATCAACTTCCACGGAGATGAGCTGCACCCCATGAACTCTGCACAG	0
Co65161_Co09a	TGCAGGGAGGGGGACAAACAGACGTTAACCCCGGGTTTACAGAAGAGGGAGACGAGCATAGAAAACACCACAAA	0
Co66278_Co09a	TGCAGGCGCCCGGCCCGCCACAAGGAGTCACAAGAGTGCGATGAGCCTAGTAAAGCCCCCCCGGCCAACCCTTC	0
Co67650_Co09a	TGCAGGGCACAGTCAAGGCTAGAGAGGTATAAATCTGTTCTTTGTGTGACCACAGAGACCCTGGCTTGGTGTGA	0
Co05469_Co09a	TGCAGGTAGTTGCCACACCTGGAGGAAAACAGACTTGTAACCTCTCACCCTTCTCCTTACCCCTCTCCCTCTTT	0
Co12220_Co09a	TGCAGGTATAATGCTTTATAACTTGTTTAACTGTTTGACATATCAGGATATAATTTCCGGTTTGTTTTGTTCTA	0
Co13634_Co09a	TGCAGGGTTGAAATAGGTTTTCTCTCTTTTGTTAATGGAGTTGCTATCCTCAGAAAATATCATTGTTTGCCTTC	0
Co23410_Co09a	TGCAGGATAGAACAGTGGCGTCTGGTAAGACAAGGGGCGACGGACTATGTATTTTTGTAAATAACAAAAGGTAC	0
Co26709_Co09a	TGCAGGTCATCAGTGTCAGGGCAGTCTTGACTTTTGCAGGATTCACGTGCTAGTCAGAACTAGGAAACTCTGAC	0
Co26766_Co09a	TGCAGGCACACACACACACGCACTAGAAACATGTGGGGGACTCGTGTATGACAATGATCTTTAACAACCTTGTT	0
Co33027_Co09a	TGCAGGCTGCAATATTTTTATCCGTTGGCTTTATGTCGGCTATTTTGACATAGTTGGCAATGGCAATAGTCGTG	0
Co37998_Co09a	TGCAGGTAGACTAAAATAACTTGTTTTCAACAGTATGGAGGAGACACATTTCAACTCTTTGATGTAAGTGCTAA	0
Co42824_Co09a	TGCAGGGATGAAGCCTGCCCTGCACTACAGGCCTAGATTAATACAATGGACAAGAATAGACTTCCAAGGCATCG	0
Co45962_Co09a	TGCAGGCTCCCGGCCCGCCACAAGGAGTAGCATGAGACTCCCGGCCGGCCAAACCCTCCCCTAACCCAGACGAT	0
Co56720_Co09a	TGCAGGGCTTGCTCAGAGGAACCCAGATCCAACATGGCGGAGGAAACTGGGTGTAAATAAACACTCGTTAGACG	0
Co62419_Co09a	TGCAGGGTGGAGAGGATTTCCTGGTCGAAGTCCATGGCTGTTTTCAGAGTGCTTTGTGTCTGTGTGACCAAACC	0
Co62825_Co09a	TGCAGGCACCCGGCTGGCCACAGGTAGTTGCTAGAGCGCGATCAGTCAAGTAAAGCCCCCCCAGCCAAACCCTT	0
Co64411_Co09a	TGCAGGCCAAACCCTCCCCTAACCCGGACAACGCTGGGCCATTTGTGCACCGCCCCATGGGTCTCCCGGTCGCG	0
Co69583_Co09a	TGCAGGACAGGTACAGGATGGCAACAACAACTGCCAGTTACACCAAGAACGCACAATCCCTCATTCAGTGCTCA	0
Co06638_Co09b	TGCAGGTCATCTATGAATGTTTGAACAACATTTAAAAAAGCATTTACTCTCTGTAAGAGTCTCCCATCAATATT	0
Co09760_Co09b	TGCAGGGTACTTTCCATCACCAGCATCTTAAAACACAGGATGAACTTTGACCTGCCTGTTTTAATTAACACGAA	0
Co10615_Co09b	TGCAGGTCATCTTTATGTTAGAAAAAGAACGGGTTAATAACTGGTTAAAAGACCTACACCTTCAGTCATTCCGT	0
Co12224_Co09b	TGCAGGATCACAGGGCTGCGTTGGGCTGAAAGGATAGAGGCGAAGGACAATGAGGTGGCAAGGGTAAGGAGTGC	0
Co13248_Co09b	TGCAGGATCAGGTAGGTGTCCAGCAGCGGCAATGTCTTGTTACGAACATGATGGTATCTAGTAACCCCCATTTA	0
Co20140_Co09b	TGCAGGTGATTTCTAAAATGAATGACATTTTTTAGGAATCTATTGAGCTCCCTGGTTAGGGATGAAGAGAGAAG	0
Co22351_Co09b	TGCAGGTTGTCTCCTATCCACCAGTAGAAGACAGTCAGGTTGGCCTCAAAGGGAAGTACCACAGCTGTCAGGTT	0
Co24320_Co09b	TGCAGGGCTCGATGACCTCGACCCAGACCTCCCTCCATAGACCCCCACTTAATCACACCTGTCAATCAACTCAG	0
Co28024_Co09b	TGCAGGTAACCAAACTACCTTAACCTGTCTAGGACTGGGGTTCCGCTAGCCAGTGAAAGTGCAGGGCGCCAAAT	0
Co29815_Co09b	TGCAGGCTGACCTCGGTTGTCAGTTGACCAGTGTTTCCTCTGACATGTTGATTAAGCAGGTGGGTGTTAATGCC	0
Co30423_Co09b	TGCAGGCACATCCGGACATGACCCTCCAGCATGAGCCCGGATCTCAATCCCATTGAGCACGTCTGGGACCTGTT	0
Co35526_Co09b	TGCAGGGTAGGAAAACATGGTATTTCTATCCCACCGTCTTGAGTACAGAAAAATAAAATGGATGCCTTTCACCT	0
Co36249_Co09b	TGCAGGACACACTTAATCAACTTCTCCTCCCCGTCTCCTCCTGCTCTGCTGCCACCTGCTGGCTGCTTGCGGGA	0
Co40642_Co09b	TGCAGGCCCAGGTATGGATCAAAGCTGGCGAGACATTCTATAACGTCATCTTCACAGACGGACCGTGGACCTTG	0
Co41358_Co09b	TGCAGGTAACATGCCTGAGAGACACACAAGTTTAGTACATCAGTTTAGTCGACCTGTGTGGCTGAGTTGGCAAG	0
Co41619_Co09b	TGCAGGGTCCTTGAGGCACTTAACCCTTTGTGTACAGCCTAAGTCAGAGCAGTGTGACGGGGTCAATGAGGAGA	0
Co43035_Co09b	TGCAGGCTGACCTTGGTTGTCGGGTGAACAGTGTTTCCTCCGACACATTGGTTCGGCTGGATTCCGGGTTAAGC	0
Co43552_Co09b	TGCAGGAGGCCTTTCGCTGGGCCTGTAAATAAAAATGTGTTCTTAATTTACTTACCTAGAAAAAGGTTTAATAA	0
Co43605_Co09b	TGCAGGCGCCCGGACCAGCACAAGGAGTCTCTATAGCGCGATGAGCCAAGTGACACCGGGTGCTGTAGATGTCC	0
Co44248_Co09b	TGCAGGCAACGGAGAGGGGGGCTCGATAGTTGAATTCCGGCTGAGCACTCACAGGGCTAAAAGTTATTGATGAA	0
Co45642_Co09b	TGCAGGCGGTCACTGTGACCAGGTATTATAGAGGAATGTATTCCCAAACAGGCTGTCAAAAAGAAAAATGTGAT	0
Co46471_Co09b	TGCAGGAAGGGAACCATGAGGGAGGAGGAGGTCTTCCCTGTAATGCACAGCGTTGAGATTGCCTGCAAGCACAA	0
Co46538_Co09b	TGCAGGAGAAGGATGACGGGTGTCATTCTAACGTTCTGTCTGCTGGGAGCAGCTTTGACTAGTTCGGTAAGTAC	0
Co52723_Co09b	TGCAGGTGACAGCATTCCCTCCCTCATATGCCCCTCCAAGGCACAACTACGTCAACATAACCAACAAAAACGGG	0
Co52725_Co09b	TGCAGGACATCTGTGGTATAATTATATCGTAAATAAAGCGCGCCAACTAAGACTTCATAACTAACCCAAGATAG	0
Co57343_Co09b	TGCAGGAGGCCTTCTGCCTTTTTCTAGGTCGTCATTGTAAATAAGAATTTGTTCTTTAACTGACTTGCCCAGTT	0
Co58348_Co09b	TGCAGGCCAACTCCCACAGGACGTCCTCGCGCAGGCTGCATCTATAGTGGTCGGTGAGGTCCCTGTCGTTCCAT	0
Co60227_Co09b	TGCAGGCCGTCTCTGTGTGTCTCCAGAAAGTCTAATAAAGGCAGCGTGGGATGGTCCGCGTGCTCCCCCGACAC	0
Co60336_Co09b	TGCAGGGAGGGGGCGTGTCCACAGGGAAGGGGCGTGTCCACAGGGAAGGGGCGTGTCCACAGGGAAGAGTTGGA	0
Co60543_Co09b	TGCAGGCTTGTGAGAGCTGGGTAGAAATCTGCCTGCATAATGGTCCACCGACAATCTTTTCATGGCACTTTGAT	0
Co62116_Co09b	TGCAGGGGTCTGTGTCTATGTCTTTCATTTAGCCTTGAGGCGCAGACACAGACACCCTGTTTTGACCGCCATAA	0
Co62949_Co09b	TGCAGGCGGTCACTAGGTCTGAGGTGCTAAAGTAGCTCTGTAAACTTGACCCCCCAAAAATATCTGGGTCAGAT	0
Co64310_Co09b	TGCAGGAGCGGGGCTTTTTCTTTGTTGGGAAGAAGGATGGGGGATTACCAGAGTTCGAATACCAGGCTTTAAAT	0
Co66496_Co09b	TGCAGGTACCCGGCCCGCCACAAGAAGTCACTAGAGAGCGATGAGCCAAGTAAAGCCCCCCCGGCCAAACCCTC	0
Co05452_Co10a	TGCAGGTCCTCCACTGTACTCAGGTAGTAGCTCTTTGGACAACACAGTTACAAAGTTATAGGAAAACACAGTTA	0
Co07357_Co10a	TGCAGGCCATTTGTTGCCCACCCCTGGACTAGGCCTATCATTTAAAATATATTACACGTTGTAGCCTATAATAA	0
Co08309_Co10a	TGCAGGTTTTTGTTTTTTCCTTTCAACTAGACAACCAGGTGAGGAGAGTTCTTTATTAATTATGCTTAATTCAG	0
Co10842_Co10a	TGCAGGTTCATGCTCTACAACAAACTTTTCTCACACAGGAAGCTGCGCAGGCCCTAATCCAGGCACTCGTCATA	0
Co11519_Co10a	TGCAGGTGTAGAAGTTGGATTTCGGGGTCCTGGGCTGGTGTGGTTACACGTGGTCTGCGGTTGTTAGGCTGGTT	0
Co11607_Co10a	TGCAGGATCATTGTGCTCTTTAGAGATGCTTCATGTCGTGGAGTGATGTTCTTGTTTACTTGTTGCCAGACTGA	0
Co12091_Co10a	TGCAGGTGAATCCAGGTGAAAGCTATGATCCCTTATTGATGTCACCTGTTAAACCCACTTCAATCAGTGTAGAT	0
Co12195_Co10a	TGCAGGATCATCTGAGACAAGCCACCCGGACAGCTGATGAAACTGAGTAGTATTTCTGTCTGTAATGAAGCTCT	0
Co12253_Co10a	TGCAGGATGATTATTTCCCTCCCCTCCCAGGTACTCTCTGTTCGGACTCACTTCACTGTTGGCCTATTTTGGCT	0
Co12554_Co10a	TGCAGGTATAGAAGACAAATTAGATAAAGAAAAACAAACAAACAGAGACGGAAGGGACGAATTTCAATGTATCA	0
Co14020_Co10a	TGCAGGACTGACTAATCTGACCATCTCTGATCAGTCAGACTGCGGTGCAGGATATGGGGAGAGGAGAAGAGAGG	0
Co14025_Co10a	TGCAGGTCTGAGATAGCAGGGTGGAGGAGGAGAGAAAGAGGGGTGGTAGAGAGAATTTATTGTAGCTCTGAGAG	0
Co14056_Co10a	TGCAGGCAGCAATGTTATTATTTGTTGGTTTTATAGGGTATTTCTACATAGTTGGCAATGGAAATAAAGTTACT	0
Co14354_Co10a	TGCAGGATAATCTGAAACCAACCATCCAGATAGCTGATGAAATGTGGGTTTGTACAACCAAAGAATTTCTGCAC	0
Co14921_Co10a	TGCAGGCACCCAGCCTGCCACAAGGAGTTGCTAGAAAGCGTTGAGCACTGCGATGCAGTGCCTTAGACAGCTGT	0
Co14975_Co10a	TGCAGGATCGTCTGAGACCAGCCACCCAGAAGCTGAAACTGTGGGTTTGCAAAACCGAAGAATTTTTACACAAA	0
Co15762_Co10a	TGCAGGAGAGACTCCATTTTGAAATTGCGCTCATTCACCAAAAAATTAACAGGGGCATGTGCCAACTCCCAGTA	0
Co15846_Co10a	TGCAGGCATTCTAATCTGTGATCTCGGTCACCTCAACACAAGAACCTGACACCAGAAAAGGTCCAGATGACGTC	0
Co15899_Co10a	TGCAGGAAAACAGAATTTTAAGGATAATGGAAGATGATTCATTTAAGTAAAAAGGTGTGTACAGAGCATTTCTT	0
Co16708_Co10a	TGCAGGTTGTTAGAGCAGGGACGTGTGATTGACAGCTGACTGACACGGACGATGCCGTATGTTAGTGTTACTAA	0
Co16826_Co10a	TGCAGGTTTACATGGAACAGTCACAAGATAGTTGCTTAGTTTTATGGCTGAGTTGAAATATACTTAAATAAACT	0
Co17936_Co10a	TGCAGGTGAAGAAGCAGGATGTGGAGGTCCTGGCCTGGCGTGGTCTGTGGTTGTGAGGCTGGACATACTGCCAA	0
Co18752_Co10a	TGCAGGTCCAAGGATGTGGTTAAGGTGATTACATATGTGGCATATTACTGTTTTCTTGTTGATTTTATCTGAGG	0
Co18811_Co10a	TGCAGGAGACCTACACCAAACTACTACTGGAACATGCTGAGTTAGAAGAGGAGCCTCTGCCTTACCAGACTCAG	0
Co18918_Co10a	TGCAGGTGAGAAGCTACAAGTGTTGAAGGGTTGCAAGCTATATATTTGCCGCAATGGCTAGTAGTTGCTAACTA	0
Co19668_Co10a	TGCAGGCTCATCCTGTGTGTGATATCCTGCTAGACAGGAATGTCAGTGTTCTGCCAAAGCCAGCAAAGAGCACA	0
Co19888_Co10a	TGCAGGTTGTATGAAGACTGATTAGTCTGTATTTCAGGCCTGATTACTCTGTATAGAGGTAAGCCTGTGAGTCT	0
Co22793_Co10a	TGCAGGCAGTCACTGAGTCTGAGGTGCTAAAGGAGCTCCTTAATAAACTTGACCCTAAAAAAAACACAACTGGG	0
Co23018_Co10a	TGCAGGAGACGCAAGTCTTGTCCTGTGTGTAAGCCACAGGATTCAGACCGGTGAGGGATCACAGACTCAGTAAG	0
Co23111_Co10a	TGCAGGTGTGTGTTTCTGTTTTCATGAGGTCATGAAAGGGACAGTCTTTTCATATGATGTGGTCAATATTTCCA	0
Co23113_Co10a	TGCAGGTGAAGAAGCCGGATGCGGAGGTCTTTGACTGGCGTGGTTACACGTGGTCTGTGGCTGTGAGGCTGGTT	0
Co24186_Co10a	TGCAGGTTCCCTTCCGAGTACAACCCAACCCCGGGGGCGGTGGTTCTATCGAACAAACAGGCAGCGACCCTGTA	0
Co24233_Co10a	TGCAGGTCTGGGAGTGTGTCTTGCTGGTCTGGGCGGGGTGTCTATAAATCTGTAGCTCCTGTGTGAAGTCTTGG	0
Co24956_Co10a	TGCAGGTTCTACGTACACTGGAAACTGGAAACACTGGAAACATACAGCCACAAGGACGGATTGCTCAATAGCCT	0
[truncated: 50,937 more rows]

## Sheet: S1.2 - Duplciated_Loci
Marker	Sequence
Co02004D_Co01a	TGCAGGCCCAAACCATGATGCTGCCACCACCATGTTTGACAGTGGGGATGGTGTGTTCAGGGTGATGAGCTGTG	0
Co05129D_Co01a	TGCAGGACCTCTATTCTCCCCTGGTGGTTAGATATGTAGACCTGATGGAGTCCTCCATCGCTCAGTCTATCACC	0
Co08098D_Co01a	TGCAGGCCCAGTTATTCATGAAGTGTTATGCTCCCAGCAGGCCCAGTTATTCAGGAAATCTTATGCTCCCAGCA	0
Co20301D_Co01a	TGCAGGAGCGACACAAAACGCAGAAATAAAAATATAATTCATGCCTTATCTTTGATGAACTGCTTTTGTTGGCA	0
Co38045D_Co01a	TGCAGGACCGACACAAAACGCAAAAATATAAATATAATTCATGCCTTACCTTTGATGAGCTTCTTTTGTTGGCA	0
Co43126D_Co01a	TGCAGGCAGTCACTGAGTCTGAGGTGCTGAAGGAGCTCCTTAAACTTGACCCCCAAAAAAACATCTAGGTCAGA	0
Co43843D_Co01a	TGCAGGGTTGAAATGTTCTCTCTTTTGTTTACTATGGTGCGATGCTCAGATAATAGCATCGGTTGCTTTTGCCA	0
Co48859D_Co01a	TGCAGGCACCCGGCCCGCCACAAGGAGTCGCTAGAGCACGATGAGCCAAGTAAAGTCCCCCCGGCCAAACCCTC	0
Co60613D_Co01a	TGCAGGGCCATCCTGACATGACCCTCCACAGCATGACAATGCCACAAGCCATACTGCTCGTTCTGTGCGTGATT	0
Co69687D_Co01a	TGCAGGTGTAGAGTGGAGAACTGCAGGCGTAGAGTGGAGAACTGCAGGCGTAGAGGAGTGGAGCCCGCAGGTGT	0
Co00058D_Co01b	TGCAGGCCCCACTTATATGGACTCCTGAGGCTTCAACGGCGTTTGGGCTCCTGAAGACTGACCTGTCTGTGGCT	0
Co00090D_Co01b	TGCAGGCGCCTGGCCCGCCACAAGAGTCGTTCGCCGCCCTATGGGACACCCGATCACGGCCGGTTGTCAAACTC	0
Co00242D_Co01b	TGCAGGAGGGAAAACACTGGAAAGTCAAGACACATTCAGAGTGTCTGGGGACTACTGTCCCACCATGTATTGGG	0
Co00364D_Co01b	TGCAGGTGCCTCTTCAACAGCTGGTAAGATAACATACGATACGTTATTGTCAACTGCCACAGAGACCTTGACAT	0
Co00894D_Co01b	TGCAGGCACCTATAACGTTTGTACCTCGATCAGAGCGTTGCACTTTTGCTGGACCACAGATAGAGAAAAAACGC	0
Co00898D_Co01b	TGCAGGCCCCTATGACCAGTTATAAACCCATCACCCCATGTCCTATCACCTGTTCCTCCATTCATAGTGAAGGT	0
Co00934D_Co01b	TGCAGGTGCTCGTCGAAGCCTGGGGCTTGTAGTGCTCTGTTCTCCTTCTCAGAGAGCAGGAAGAGCCGGGCAGC	0
Co01274D_Co01b	TGCAGGTGCCTGGCCCGCCACAAGGAGTCGCTAGAGCGCGATGAGCTAAGTAAAAAAGTAAATTGGCCAAAACC	0
Co01378D_Co01b	TGCAGGGAGTGGTTGGGGTCAAACCTCCTGCAGAGGTTGAAACACAGTGGATGTAACAGACGTTTCTTTGGTCT	0
Co01483D_Co01b	TGCAGGGTTGAAATATGCTTCAAAAGCCTATTATATGCTAGTGTCATACTCTGTTAAAACATGATTTAGAATTA	0
Co01630D_Co01b	TGCAGGCTGACTTCTGTTGTCAGTTGAACGGTGTTTCCCTCCGACACGTTGGTGCGGCTTCTGGGTTAAGTGGG	0
Co01974D_Co01b	TGCAGGGCCCCTCCCCTCCTGAGCCACAGTGTCTGCTGGTCCTTACCTCAAACCTAAAGCAGTACACTATGTTG	0
Co02076D_Co01b	TGCAGGCCTCTTTCCACCCTGGAATAGAAGCCTCATGTCCCAGTGGACTGTCCTATAGAGAACCTCTCCCTCTC	0
Co02085D_Co01b	TGCAGGTGTCAACTGGTGGGCGTCCAATCTACTATGTGTCAGCCAAGCGGGAAGTCTTCACACCCATGAAGCTA	0
Co02108D_Co01b	TGCAGGAGGTTTGACCCCAACCACAAAGTGTTGACCTCTGATTCTTCATCGAGTGAGTTATATGTTTTTTAACC	0
Co02139D_Co01b	TGCAGGACTTGTGGAGTGTGGTGTCAAAAAATCTCTTTATTATGGACAGACCTCTCCCCATTTTTACAACCATT	0
Co02142D_Co01b	TGCAGGAGCAGCGGCTGCCGCAGCAGCTGCCTACAGTGATGGGTGAGTGATAGACACAATATATTACACAAAAT	0
Co02206D_Co01b	TGCAGGAGTTGCATATTTACTTCTGTAGAAACCTTTCATCTTGTCATTCAGCTCCCCAACAAAGTCAATCTTCA	0
Co02225D_Co01b	TGCAGGCATCCGGCCTGCCACAAGGAGGTGCTACAGCACGATGAGCCAAGTAAAGCACCCCTAGCCAAACCCTC	0
Co02487D_Co01b	TGCAGGGCCAGCGTGTCCCCCTGCTTAAGCCAGTACATGTCCAGGCCCGTCTGAAGCTTGCTAGAGAGCATTTG	0
Co02531D_Co01b	TGCAGGCGAACCCTCCTGGTGTGCTGGCTCTGTTGGATGAGGAGTGCTGGTTCCCCAAGGCCACAGACAAGACG	0
Co02543D_Co01b	TGCAGGCTCTAGTTTTGTCTTATCTTGATTATTGTCCAGTTGTGGTCAAGTCCTGCAAAAGAAAGACCTAGTTA	0
Co02574D_Co01b	TGCAGGGTAAGAGGGGAAAACAATAACCAATATGGGTCAAAGGTCACCCTTAAGGCACCCAAGTTTTTCCTAAG	0
Co02710D_Co01b	TGCAGGCTGACTTCAGTAGTCAATTGAACAGTGTTTCCTCCGACACATTGGTGCAGCTGGTGCCCGGGTTAAGC	0
Co03054D_Co01b	TGCAGGGTCGAGAGTGGCTGTTGGATGCTGTACAACCGCAACAACTACATGGGAAACCAGTACTTCATGAGGAG	0
Co03179D_Co01b	TGCAGGTCCTGCATCATGGCTGTGATGTTCATCTCAAACTCCCGCTGCAGGTTCCTCAGACCTCCGATGTCCCC	0
Co03260D_Co01b	TGCAGGGTAGTGTGGCCACGCCCCCTCGACAACAGCATTTCAACCGTCTGAAGAAATTATGTCATGGCGCATCA	0
Co03327D_Co01b	TGCAGGCTCCTGCACGTCATCTCTAGATGACACCTTAGCTATCGGGTATTGTGTCAAAACTTACACAACTCTTT	0
Co03705D_Co01b	TGCAGGGAGGAACTGTCTGGCAGACCAATAGAAATACTGTACATCCCAGCTAGCACCCAACTCCCTATACAGTG	0
Co03822D_Co01b	TGCAGGAAGGGTGAGGGAGGGAGGAGGATGTCTTCCCTGTAACGCACAGCGTTGAGATTGCCTGCAATGACAAC	0
Co04002D_Co01b	TGCAGGCTGTTTATTGTCTTAGAAAAATCACATGAGCAAGTAAGCAGCCAGTGGCATCCGTCCACCAAATGGAC	0
Co04076D_Co01b	TGCAGGAGGAGTACATCCGGGAGCAGATCAGCTGGCAAGAGCTTCCCTTCAGCGACAACCAGGCCGTCATCAAC	0
Co04418D_Co01b	TGCAGGTAGAACAAATCCTGATTAATTTTTTTAAATGTTTAACTCCTATAAATCACATTGGCTACACATGGCCT	0
Co04649D_Co01b	TGCAGGCCAAGCCTGCCCAGGTGCGCCACATCAGCTGACGATCTTCCCAGCTCTGCCCACTGGCCTCCTGCAAC	0
Co04707D_Co01b	TGCAGGACTCAGAGCATCTCTGAATCTATATGTTTTGACCATGACAGTTTACAATCTAAGGTAACGGCAAGTAA	0
Co04852D_Co01b	TGCAGGAGCACACGGACCATCTGTGAGTGGAACTGTGAAGACTGTCGAGGTGGGAGAGTCAACTGTCAACTCGT	0
Co05267D_Co01b	TGCAGGCGCTCGGCCAGCCACATGGAGACGCTAGAGCGCAATGAGCCAAGGTCCCCCAAATGGTGTTGGAGCAG	0
Co05464D_Co01b	TGCAGGATATTTAAGAAGACGTGACCGAGTCTTCTCATTTCTAAATCGATATACAAATCGCGGTGGTGAGTATA	0
Co07011D_Co01b	TGCAGGGGTCTGATGTTGTCAGACAAGCTCGCTCTCCTCTGCCAGGGGGTGGCACCACACAGACAGGGAGCAGT	0
Co07761D_Co01b	TGCAGGCTGTCATTACCGATCAGGTCCAGTGCCGGGCTGCTGGGCAGCGGCAGCGCCATCTTTCATTAAAAAAA	0
Co08139D_Co01b	TGCAGGTATTATAAAGGATTGTGTTTGTGGATGTGTTTTCTGGGTGAGGGTTTGTGCCCGAGCACAGCTGATTC	0
Co08317D_Co01b	TGCAGGCTGGGGAGACGGTGGACGTGATCGAGAAGAGCGAGAGCGGTGAGTAGTGTGTCTACTGTATGTGCTGC	0
Co10716D_Co01b	TGCAGGTACACACAGAGGATGGATGACCAGGGACCTCACCGGCACATCGAACCCCGTGGAGGTGTCTGTGTGTC	0
Co11485D_Co01b	TGCAGGTGAGTTCAGCTTTATTGGTTAATGAATTTACCCAATACTATGGGTAAGTCCTACTTCAACAAGCTACG	0
Co25668D_Co01b	TGCAGGAAACTGTTCTGCCTCCATGGAGTGTGCCAACCGGATGGTGCCAAGGGACCCCTCTGCCACTGCCAGCC	0
Co31789D_Co01b	TGCAGGCTGGGGCCCTTGTGATTGGCCAATGGGCTGGGCTCCCCATTCACGCTCTCGCTCATCTTCTCGCAGAT	0
Co33961D_Co01b	TGCAGGACTCCACAAGAAGTCACTAGAGCGCAATGAGTCAAGTAAAGCCCTCCCCTAACCCGGAAGACGCTTTG	0
Co33992D_Co01b	TGCAGGAGGCCTTTTGGTAGGCCGTCATTGTAAATAATAACGGGACAGTTGTAAATCATGCAGCGCCTTGTGTC	0
Co43821D_Co01b	TGCAGGCTATGGTGTGAAAAACATCTTTATTTGATTACTTATCGTTAATGCCTACTATGGTGTGCTTTGGTAAG	0
Co51558D_Co01b	TGCAGGGGATTTCAACTCTCCAATGTAGACTCTTAAGTCCGCATTGCCGCTCAATAGCCTCATCATTTATATGT	0
Co53361D_Co01b	TGCAGGCCACATGCCTTTAGAAGGCCTGTGGACCAATAACAAAACACTTTTTTTTTATTCAGTCAGGAGAGAGA	0
Co56032D_Co01b	TGCAGGGTTGAAATATGCGACTTTCTTTGTTGACATGGTGCTATCGTCAGATAATAGCTTCTTATGCTTTCGCC	0
Co58404D_Co01b	TGCAGGTGGACCACCAGGTCAACAGGGGGGGCTCTGCTCTGTCCATACAGATAACAGTGGACTGGTGTTTTCCT	0
Co61254D_Co01b	TGCAGGTAGAAAATATCCTGATAAAAAACATGGAAACCCTGCAAGTGGAAAATATCCTGATAAAAAAAAAAAAT	0
Co65017D_Co01b	TGCAGGAAGGGTACCACATGAGGGAGGAGGATGTCAGTCCTGTCTGGTCCAGCGACGGTGGGTTTGTGCCCATA	0
Co65670D_Co01b	TGCAGGTGTGGGATGGGGAGAGGAGGAAAACACCAGTCCACTGTTATCTGTATGGACAGAGCAGAGCCCCCCCT	0
Co67952D_Co01b	TGCAGGAAAGCCCGGCGCTCGTGGCTTGATGACTTCTGGTCAAACATGCCGGCCTGGATGACCTTCTGGTCCAC	0
Co69325D_Co01b	TGCAGGCTGTCTAGAACCCCATTGGTCCAGCAGACTGTCTAGGACCCCATTGGTCCAGGGGGCTGTCTAGGACC	0
Co02215D_Co01b_Co20b	TGCAGGCTGCAATGTTTTAATTTGTTGGCTATTTTAGTTACTTTTAGGTTGATTATTTTCATTTCGATTCGGAT	0
Co02217D_Co01b_Co20b	TGCAGGGGGATCAGATTTAGAATAATATCCCGAAGAAGGAAGATGAAGTGAGACATCCCACTCCCTGATTTGTA	0
Co02635D_Co01b_Co20b	TGCAGGGAACTCAGAAAGACGTCCAGATCCAACATGGACTCCTTTACAGGTCTCTGGACCTGACAGGTAGAAGA	0
Co05115D_Co01b_Co20b	TGCAGGACAGACCATCCCCTAACCCAGATGACGCTGGGCCAATTGTGTACAGCCCATAGGTCTCCCGGTTGCGG	0
Co09363D_Co01b_Co20b	TGCAGGCCTGTAACAACAGTAAATGTAATAACACTGGTAAATGTAATAACACTGGTCAATGTAATAACACTGGT	0
Co00093D_Co01b_Co20b	TGCAGGATCGGAGCCACCAGCACCAGGGAATCCACCAGTCATGCCTTCGGGCATACCACCAGCACCGGGGAATC	0
Co01985D_Co01b_Co20b	TGCAGGGCCGGCTCCAAGCATAAGTGACCAATGTGGTTGCTAAGGGGGCCCCAGGGGTTGCTAGGGGGATTCAG	0
Co02119D_Co01b_Co20b	TGCAGGCCATCCTGACATGTCCCTCCAGCATGACAATGCCACCAGCCACACTGCTCGTTCTGTGCGTGATTTCC	0
Co02157D_Co01b_Co20b	TGCAGGTATGCGCCACTGGAGTATGAACCCGACTAACATGTCAACTCTGCTTTTACCCCCCGACACAGACGTCT	0
Co02509D_Co01b_Co20b	TGCAGGATCAGATGTGAAGCTATTGGACAGTTCTCGTCCGGGGCTCCGCCTCCCGGACTCCCCGGCCCCTCCCC	0
Co04023D_Co01b_Co20b	TGCAGGTGGCGCTTACAGTCCTCCAGCATCTGCTGGCCACTGTAGAAGACAGTAAGAAATATCCATCAGAATGA	0
Co04026D_Co01b_Co20b	TGCAGGTATGATGACAGACAGGGCTGTGGCCGAGGCTGACTTGATAACCTTGTTGCCAGGCCGTGAGTTCCTCT	0
Co16679D_Co01b_Co20b	TGCAGGATTCCTGTAGGACTTTTTGTAGGGGTTCATTTATTCAGTGGGGGTCACGCCCTAATCTATAATCCTTA	0
Co16990D_Co01b_Co20b	TGCAGGTCTGATCATCAATCAATCAAACAATCAATAAACCACCTAGCACCCTGAACAGGCCCTTAACATGTAAG	0
Co19877D_Co01b_Co20b	TGCAGGGACAGATGGACACAACACAGCACTGACATCACGACTTCCAATCAGGTCGCATCAAATGCAAGCTCATA	0
Co00155D_Co02a	TGCAGGTGGCTGTCACATCCGTAATTGCCTAAAACTTCCCTCGGCAGCATACAATTGCACACAGAGTCATGCCA	0
Co00434D_Co02a	TGCAGGTCTGTGCCAAGCTTTCAACCATATATGCCTGTAGACCAGAGAGCTTTACTCCGCCCCAAGAGCTACAG	0
Co00671D_Co02a	TGCAGGCACAAACCAGCCATCATTTCCCAAGGTATGGTAAGAGGTAAACACCCTGATACTGTAACATTCCATCA	0
Co00789D_Co02a	TGCAGGTACAACACATCTCATCGTCAATAATACCGTAAAGCAGCGAGTCACATATTTGTTAGACCACCCGACTC	0
Co00815D_Co02a	TGCAGGTATGCTTGGACGTGCAACACTTTTGTTGTACAGAAAATGAAAGACTTTTAGTGTGTACAGACACACCT	0
Co00897D_Co02a	TGCAGGATAATGATGTTGAAGAACAGACGGCTCTCTTCCTTTACAAGACTGTGTCTGCGTCACAAATGGCACAC	0
Co00989D_Co02a	TGCAGGCCGACACACAGGTAACACAGCAATGACGATACAGTGACTGGGACTGGAGGAGTTACTATCCTTGGTAA	0
Co01373D_Co02a	TGCAGGGAGGAGGTCAGAGACCTGGCAGTGTGGTGCCACGACAACAACCTCTCCCTCAAGATGGGCAACACAAA	0
Co01507D_Co02a	TGCAGGAACGGCTGGATGAGTAATGTGATGTTCATGCCGCATGGCGATAACCCCTCTGTCCTATGAGATTGAAT	0
Co01514D_Co02a	TGCAGGTGCACTGATACTTGCAGCTAGGGAAGAAGGTCTCTCCGTTCTGGTACACTGAACCGTCCAACAGGCAG	0
Co01613D_Co02a	TGCAGGCACCACGCCTGTGTGACTTGCTCACATAGCTGTAGTACAAAGGTTGTTACAACACCATTATATGTTGC	0
Co01682D_Co02a	TGCAGGTTGTTTGGCATCAAAGGAAAGTGGCCATGAATAAACAGATTAGATGGGAGAATAATAAATGCCCGCCA	0
Co01699D_Co02a	TGCAGGGCTGGAAACATTGGCGTTAAGCTTTATGTAATACTGTAATGCATTACATAGCCTTTCCTCTGTACAGT	0
Co01844D_Co02a	TGCAGGCCGGCTCTGGAGAGGTCAAGGCCGTGTGGACAGCCATCATCGGAAAGATCCTCTGGAGGCAGGCGCTA	0
Co01962D_Co02a	TGCAGGAGAAGGGAGCTTTATTACACCTCGATATAAGATGTGTACAGTTCCATTACCAGATGTGTTAATGTTCT	0
Co02114D_Co02a	TGCAGGCTGCGTTTGGAGTTATTTGGCCAGGTTAGTTATGATACAAACCTTGTCAGAACATATAGGCCTATGGG	0
Co02156D_Co02a	TGCAGGCTATCAAGACTAAATTGAGTCACAGCATTTCTATTCACTTGAGCGAGATGAGTCTATGATCATTCTAC	0
Co02253D_Co02a	TGCAGGTGTGCTGTGATCTCCTCTATCCCAGCTGGCACTTCTAGCACCTTCCAGTGTCCGGGCATGGAGGGTCG	0
Co02560D_Co02a	TGCAGGAGAGGACGGTCTGGTCGGGGATGGGCGTGCCTCAGCCAGTAGTAGGTAACAGCTACAGGAAGTCCCAG	0
Co02847D_Co02a	TGCAGGTAACAGGCAGACCGGCCTGTCCAATCACTCCTACATGTTTGTTTTGAAGAAGTCAGAAATATCCTCTC	0
Co03047D_Co02a	TGCAGGATTAGAGATAACAAATGTTAGGGAAGGACGCGCACCTGCTGTGAGGGAGAGGGGCGAAAGGGGCGAGG	0
Co03097D_Co02a	TGCAGGGCCTTGCCTCATAGAAGTAGAACGAATAGAACGGTCTGGAACCTCTGACCATGGCGATTTGACTGGTA	0
Co03232D_Co02a	TGCAGGGCCTCCATTGTCAGCCTGTTGAACACCCATGGCTAGAGGCTCCTTCACTGGCCCAGTCACCTGTCAAT	0
Co03236D_Co02a	TGCAGGCAGTAGAGGACTCCTCTAGCTTGTGTTCTCCTCTTCACTGTATGGTCAACCTCATCCCTGACGCCTCA	0
Co03570D_Co02a	TGCAGGAGGAGAGAGAGGAGGTGAAAAGGAGGCTGGAGGAAGCCACAGCCAGGGTCCTGCAGTTGGAGGATGAC	0
Co03658D_Co02a	TGCAGGTATTTAACCCCTCGCTTCCAAACAGAGCATTATGATGTAACTAAGTGGGTAGAAGATGTGAATAAAAA	0
Co03809D_Co02a	TGCAGGCAGGGGACCACATGAGGGAGGAGGTTTGTTTTGTTTTTATCCCAGAGTACACTTTAAAAAGGACGATG	0
Co04207D_Co02a	TGCAGGAAAAGGGAAATAATTACTCTCATTTGAATTTCTAACATTACAATCAAGACATTCATGTCTAAAATCCA	0
Co04500D_Co02a	TGCAGGAAGAACAGGACAGGAAGTTTATAGGACCCATATGGACGTCATAAGACAATGAATTACATGGATATTGC	0
Co04875D_Co02a	TGCAGGGAACAGGAAGGGGAACACTTACAACGATACAACCCATTGGTAGACACTGTCAGCGACATGGCAGCTTT	0
Co06613D_Co02a	TGCAGGAGTGGGCCCTCCATGGTATATAACTGACTAGGTGTTCCTGGAGGAGTGGGCCCTCCATGGTACATACC	0
Co07648D_Co02a	TGCAGGCCAACCCCCCCTGACCAGGACAGCTCCAGCCACGGTAGAGATCAGTAACCGTACCATCGTGTTTCCTG	0
Co08646D_Co02a	TGCAGGCCGTCTCCCTGGGGCTTGAGGATCCTCTCTCCTTGGGACTTGGGCTTCTCTGGGTCAGTGAGGCGCTA	0
Co09262D_Co02a	TGCAGGAGCAAGGCACTGCTTTGAAGTTTGCAGAGAACAACAGGGTGTTGTCCAGGGTCACGTCAAGGTTCTTT	0
Co09329D_Co02a	TGCAGGTAGACTAATATTGACTTTAGAGTGTCCTATCAACATCTGTGGAAGTTAATCGGCATCACTGCATCTAG	0
Co11621D_Co02a	TGCAGGACAGGGACGGAGAGAGAGGACAGAGAAGATGGGCGTCTTAAACTGTGAATTCCAAGGGAGGACAACCA	0
Co13977D_Co02a	TGCAGGCAGACTTCCTCCTCTAGACTATAGTTCCGCCCACCCTAACTCAGAGTACCAGGAGCATCACCAGCTCA	0
Co16682D_Co02a	TGCAGGGGGGACCCCGCTTGGCCGGTCAGCACCAGGGACTATGCAGCTGGGACTGGTGGCTCTGGCGATGGTCT	0
Co16834D_Co02a	TGCAGGCATGGTTCAGGGAGATCTCGAAGCAGATCGAGTCTCTGAACTACGAGGACTCCACCGCTGCAGGCAGG	0
Co20003D_Co02a	TGCAGGGCCCATTTCCCCCTCAAATGAAATCCACTCAACAGTAAACATCCAATCAACCCTGTTCAGCCTCTATA	0
Co22333D_Co02a	TGCAGGGCCTGTAAATCTCACTGCCTCTCACTCGTGTGTCGTCTCCCTCAAGCTCCACCGACTCTACCAGACCG	0
Co29543D_Co02a	TGCAGGGGACGACACACGGTCAGACGGGAAGACAAGAGACCTCTCTCTCTCTCTCTTATGTAATTCACATTGTA	0
Co35243D_Co02a	TGCAGGTAGTAGCTTTCTATGTGTCCATCATGCCCCGCCCAAAAGTGTCCTCTCTGCATTATAGCCATTTCAAT	0
Co44531D_Co02a	TGCAGGTAACTCTAATACACTGTAGAGCTCTGTAGAGCCCTGTAGGTAACTATAATACACTGTAGAGCTCTGTG	0
Co54306D_Co02a	TGCAGGCTGGCAGGCAAGGAAGCAGTTTTCAAATCAATAACTTTAAAAGCTTAAATTTAGTGATATTTATTTCC	0
Co57811D_Co02a	TGCAGGAAATATGTGTGTGATGGAGAAAACATTCAAATATTAGCGAAAAATTGTTCATCGTGGATTTTTAATCA	0
Co61715D_Co02a	TGCAGGGCGGCGCTGTTGATGCGCAAGGAGAGGTCGTGCTCTCGGGGATTCCCCTCCAGGCGATAACGCTGGTC	0
Co65864D_Co02a	TGCAGGTAGAAAATGTCCTGATAAAAATAAATATCCTATCAATCACATTGGCTACCCATGGCCTGTCTGCAATG	0
Co66449D_Co02a	TGCAGGCTCATCCTGACATGATTCTCCAGCATGACAACGCTGTGTGTTACAGGGAAGACATCCTCATCCCTCAT	0
Co66949D_Co02a	TGCAGGCCCACTTCCTAAATTTAGCAGCAAAACCAGTAGCAAATATTGAGCTATAAATAAAATCAGCTCATATA	0
Co68402D_Co02a	TGCAGGATGGGAACAGGGTGTTCTAGAAACCGGAAGGATGGGAACAGGGTGTTCTGGAAGCCGACAGGATGGGA	0
Co69586D_Co02a	TGCAGGGGAGAGAGAAGAGGGGGAGGGGGGTGACTCCTTCTCACCTCCTCACCACTGTGTGGTCCTGTCCTGAA	0
Co02115D_Co02a_Co13b	TGCAGGATGACTTCTTCATCATCCACGAGGAGCATTACGACAGTGTCCTTCAGTGCATCTTCAAGACGGAGTTT	0
Co02768D_Co02a_Co13b	TGCAGGCTTTAAAAGTAAAAGGTTTCTGTTCATTTGAAATGGAAAGAGTGATTGTGGTTTGTCATGAAAGACAT	0
Co03170D_Co02a_Co13b	TGCAGGACACGAGTGGGGCGGTGTGGGTGACATGATGTTAGCTGACAGGCAGGAAAACTGATTACTTTTTCATG	0
Co21929D_Co02a_Co13b	TGCAGGTCTGGAAGGATGACTCAATAGAACAGCACACCTGACCTGCCATTCACACAGCAGATCACACAGGGTTA	0
Co32831D_Co02a_Co13b	TGCAGGGTCAAACTACATATGTACTGACTTTACCAGGCAACATGTGAACAAGGGTGGCTTGGATCAGTCTGTGG	0
Co47750D_Co02a_Co13b	TGCAGGGTACATCTCATACACTACTACTGTCTGTCTGGTCCTGGAGGGTTGCTGCCGTCTCCTGCCACTTAACC	0
Co02241D_Co02a_Co13b	TGCAGGGCCTGGCACGACACCTGCACCTCCTGGGGACAGAGAGAAAGGGAGGGAGTTAGTAACTTGTACTTGTA	0
Co18754D_Co02a_Co13b	TGCAGGACCCCAACCCTCTCCTCTGATACTAGTCTAGCACCAGGACACATATCAATCATGGCAAACCTTTGTTT	0
Co19770D_Co02a_Co13b	TGCAGGGAATGGGGTCACGGTCAGGGTCAACATTGTACAGAGCCCCTGGAGCAATTAGGTTTAAAGTGCCTTGC	0
Co33998D_Co02a_Co13b	TGCAGGAGCCATAGAAGTTGCTATTGTAGCAGCTACAGTAGACCTTTTAGTACAGCAACGTCCCCAATGGCATC	0
Co41328D_Co02a_Co13b	TGCAGGATGACCCCGTGTCTGTGTTGAGAGGCCTTCTGCAGGGCCCCTGTCCGCCATCTCCTCCTGACCCAGAG	0
Co03534D_Co02b	TGCAGGCTCTGTTTTTATATTATCTTCATTATTGTCAAGTCATATGGTCAAGTGCAGCAAAGAAAGACCTAGTC	0
Co08909D_Co02b	TGCAGGGCAGTGGGTGCCACGAGCTCTTGGGGACCCCCTGGAGTTTGTGGCCCTCCCCAGATGGCATATGAACA	0
Co21711D_Co02b	TGCAGGACTTGCTTTTTGGAGTGTAGTGTCAAAAAAGCAGAGCATCTCTTTCTTATGGACAGACCTCTCTCCAT	0
Co49157D_Co02b	TGCAGGCTCTAGTTTTATCTGATGTTGATTAGTGTCCAGTCGTGTGGTCCAGTGCTGCAAGGAAAGACCTAGTT	0
Co60050D_Co02b	TGCAGGCCAAACCCTCCCTAACCCGGATGACGCTGGGCCAATTGTGCGCCGCCCCATGGGCCTCCCAGTCGCGG	0
Co63054D_Co02b	TGCAGGAAGGAGACGGAGAGACAGCCTGGTGCGGTGGGCTGCCACCGGAGGCCTGGTGCTTGGACGAGGCACCG	0
Co03334D_Co03a	TGCAGGCTCTAGTTTTATCTTCTCTTGATTATTGTCCAGTCGTGTGGTCCAGCGCTGCAAGGAAACACCTAGTT	0
Co37951D_Co03a	TGCAGGCTGACTTCAGTCATCAGTTGAACGGTGTTTCCTCCCACACATTGGTGCAGCTTGCTTCCAGGTTAAGC	0
Co44089D_Co03a	TGCAGGAAGGTTACCACATGAGCGAGGATGTCTTCCCTATAACGCACAGCGCTGAGATTGCCTGCAATGACAAC	0
Co56355D_Co03a	TGCAGGACAAGAACAGCCACGTAGACAACTTCAGAGTCCGTCTGCAGGAAAAAGACCTTCAACTAGAGGACAGG	0
Co68902D_Co03a	TGCAGGCGATAACTGAGTCCGAGGTGCTAAAGGAGCTCCTTAAACTTCTTCTCCTTAAACTTCTTCTCCTTAAA	0
Co00354D_Co03b	TGCAGGATTAAGACGCTGATTGTCTGCCTGCTGTCCTGACAATGCTGGAGGGAGATGCTGCTCCCAGGAGGTTC	0
Co00368D_Co03b	TGCAGGTTGGGGGCGGGGCCAGGAACTTGCACTGGAAACACCAAAGGATACAGCGGACACTTAGTATGAATCCC	0
Co00721D_Co03b	TGCAGGCCCAGTACCACAGGTAATGACATCCATTTTTAGAGGATGTACTTCAGCTGAAAGAACCAGGCTAGGCT	0
Co00982D_Co03b	TGCAGGTGTGTTGTCATTGTCCTGTTGAAAAACAACGGATAGTCCCACTAAGTTTAAACCAGATGGGATGGCGT	0
Co01142D_Co03b	TGCAGGGCTGTTTGACTGGATCTGCTCGGTGTTTTCATGTCATCAGCCTGAGGTCTCTTTGGACCACATGACAT	0
Co01161D_Co03b	TGCAGGAGAGAGATAACACTACCTACCCAAAATCCAAATCAGTGCTTTGGCACATGGCTGTATATCAACTGTCA	0
Co01227D_Co03b	TGCAGGTAAGTGAGTGAGCTAGGCCAAGGGGGAGCTACAGTAGACCAGGGGTATGCAACCATGGTCCTCGGGAG	0
Co01236D_Co03b	TGCAGGACTTTCTTCACCACCATTGAATATGTTTTGACCAGTTTATAATCTCAGGTAAATTACAATCTAAATGT	0
Co01300D_Co03b	TGCAGGAGTTGCTTTGTGAAGTGTGGTGTCAAAAAAGCAGAGTGTCTCTTTATTGCGGAGAGACCTCTCCCCAT	0
Co01347D_Co03b	TGCAGGCCAGTCACGAGTGGGGCTTCTATTGATACACCCGATGGGAACGTTTTGATGTAGGAAAATGTCAGCAA	0
Co01523D_Co03b	TGCAGGCCCAGAACAAGGGCTGGTACCTCAAACAGCTGATGGCTGCCCGCGAGGACAAAGAACAGGTACAGTAG	0
Co01767D_Co03b	TGCAGGTTTGTGTCCCAAATGGCACTCTCCCTCCGATGTAGTGCACTGCATTTGATATAGTTCACTAAACCCCA	0
Co01776D_Co03b	TGCAGGCAAAACCATCACATTCCTCATATTCGGATGGATCTATAAAATAAAAATAAAGAAGAGGAGAAGGAGTG	0
Co01833D_Co03b	TGCAGGGAGGTGAAGTACTTTGCAGCAAAGTGAGACCCACACAGGAGATATCTGTCATGGACTTGAGGTAGACA	0
Co01902D_Co03b	TGCAGGAAGGAGAACCTCTGTCCCAGTCTCAAATCTCTGGTGACTGAAACAGGTTTACCTCAAGAATTTCCCTG	0
Co01988D_Co03b	TGCAGGACTTGCTTTGTGGAGTGTGGTGTCAAAAAATCTCTTTATCACGGACAGACCTCTCCCCATCTTTACAA	0
Co02016D_Co03b	TGCAGGCCTGTAAACACATTCACCACCAACAATGATGTTGAACTACATACATAAATAAAATAAGTAAGGAGTAC	0
Co02038D_Co03b	TGCAGGTTGTGTAAGGGCTATTTGACCAAGAAGGAGAGTAATGGAGTGTTGCATCAGATGACCTGGACTCCACA	0
Co02154D_Co03b	TGCAGGCGCGGGGCAGCTGGCTCCATTCCATCCTGTCCACTGTCCCTGATGAGGACCCTTACTGCCACATCACC	0
Co02298D_Co03b	TGCAGGCGCACAGCTCACCACAAGGAGTCGCTAGAGGTCAATGAGCCAAGTAAAGCCCCCCGGCCAAACCCTCC	0
Co02567D_Co03b	TGCAGGATGGACACACGCGCCTGGAGGGGGGAGGAGAAAGAGGGGGTGAGATCAGAGGGATGATCAGTTCAGGT	0
Co02721D_Co03b	TGCAGGGCAGGTAAGCAGTGTCAGGCAGCGACCGACCGGCGTCTCCTCTCCTCGGACTGTACAGATTTGACAGG	0
Co02873D_Co03b	TGCAGGGGTTAGGTGACTGCACAGGCCCACTGAGTATTACATAGGCCATCACATCGATCTCAGGCAGGAGAGCG	0
Co03001D_Co03b	TGCAGGTGGTGAGTCCCACCATCAGCTCCCCAGTGTGCCAGGAGCAGCTGATTGAGGCAGGGAAGCTGGTGGAC	0
Co03052D_Co03b	TGCAGGCATTCCAGAGGCCCACCATCCAGAGGAACCCCAAGGGCTTTGGCTACGTCACCTTTCTGCACTTGATG	0
Co03603D_Co03b	TGCAGGCTGCTCATCGGAGTGGCTTTATCAGTGTGAGTTCTCTCCTCTCCCCCTCGTCTTGATCGTCTTGAAGT	0
Co03696D_Co03b	TGCAGGCTGTGCTTGGTTGGTAGTAGTGCTTACAGTTTGAAGAAGGTGGTTCCCAGCTGCAACAGCAGTACATG	0
Co03698D_Co03b	TGCAGGTGACCGGTTCTTCTAGCAAGCTCAAAGGGTGTCCTCCCCTTCTCTAAAATCAACGTCTGCTACCCTCC	0
Co03787D_Co03b	TGCAGGCAGTCACTGAGCCCAAGGTGCTAAAGGAGCTCCTGAAACTTGACCCCAAATAACCATCTGGGTGAGAT	0
Co03970D_Co03b	TGCAGGAAGAGGATAGACCACTGAGGAGACTGAACCGCCGTCGCACTAACCCCAAGGTAGGTACCCTAACCACA	0
Co04022D_Co03b	TGCAGGGCTGGTCACCCTGTCTATGGCTCCATCAGTTGACACATTGACTGACAGGGAGACATTCAGGCTGTACC	0
Co04145D_Co03b	TGCAGGAGGCCTTTTGCCTTTTGGTAGGCCGTCATTTTAAATGAGAATTTGTCCTTAACTGACTTGCCGAGTTA	0
Co04433D_Co03b	TGCAGGACAAGAAGGAGGTGATTCGAGGAGTCTACTCTATTATCGACCAGCTCAGTAGAACTCACCTCAACACT	0
Co04691D_Co03b	TGCAGGATGATTTTCCTGCTGTAGCAAACTGGTTCAAATTAAGATCCTACATCTGTGCAGTGGGGGACCATGCT	0
Co04711D_Co03b	TGCAGGGTCAGAAGGCGCCATTGTTTTTGTTAATGATGAACAATCGGAGGCAATATGTTTGTTCTATGTGTAGC	0
Co04803D_Co03b	TGCAGGATAATTTCCCAGCTGGTAACCCAGAGCGTCTCCAGGACCTGAAGTCTACTGTGGACCTTCTCACCAGC	0
Co05365D_Co03b	TGCAGGGAGAACCAATCACATTACAGACCTGCAGAGAGAGCCAATGGGGAGTAGAATTGATGTCAACTTTTTTT	0
Co05497D_Co03b	TGCAGGTAGCATTAGAAAAGTGCTTGGCTCGGATGCTCTGGCTGGGTGTGCTGTTTTAGTTACTGGGAAGTTTA	0
Co05575D_Co03b	TGCAGGCCTTGTCGCATCATAACAACAGGAGACCAGCCCTGTTAGAATCCAGTAGAGGACAGATGAGTCTACAG	0
Co05853D_Co03b	TGCAGGTGCCAATACAAATATACAAACACATGTTGCATCACCATCCCCTGTGTTACTTTTTATGCGGACAAAAT	0
Co06192D_Co03b	TGCAGGAGATAGATTTAGATGTGCTGTGCTGTGTTTCATGCCATGCTCTTGGGGACCATTGCCTTTATTACACT	0
Co06292D_Co03b	TGCAGGCTGACTTCGATTGTCAGTTGAATGGTGTTTCCTCCGACACATTGGTGCAGCTGGGTTAAGCTGACAGG	0
Co06460D_Co03b	TGCAGGAGCATGAGAGGATGAGGACGACCCTGGAGGAACAGAGTTCCTCCATGAAGAGGAGGCTGGCGGACATA	0
Co06997D_Co03b	TGCAGGAGCTGAAGAGCTGCTGATGGATCTGTCATGGGATTGCATGATCAAAGAGAAAGAGAAAGAGAGAGGGA	0
Co07622D_Co03b	TGCAGGACCGCTACAGAACAGACCTGGAGAGAGAGAAAATGGTAACCAACCACAAAGCTACACTCTAGCTCTGT	0
Co12572D_Co03b	TGCAGGGCCTGAGCAGTCCACTGAGGTTAGAACGTTACAGGAACATGGGGTGGATAGGGGTTAGAGTAGAGCTG	0
Co12629D_Co03b	TGCAGGAGGTGACCCAGGGGCTACATCAGGGGCAGGAGGTGACCCAGGGGCTACATCAGGGGCAGGAGGTGACT	0
Co13381D_Co03b	TGCAGGGGCAGCAGTGAGCCGCTACGGTTTGCACCAGTAGTTCCCAAGTATTTGTATTTTACCATTTACCACAC	0
Co18009D_Co03b	TGCAGGGGCGCTGTGCTACGCGGAGCTGGGCACCATGATCACTAAGTCTGGAGGGGAATACGTGTACTTGATGG	0
Co28393D_Co03b	TGCAGGATGAACGATGCTGGATGCTAGATATGCTCAGACTAAATGACACCCTATTCCCTATATCGTGCACTATA	0
Co28774D_Co03b	TGCAGGAATGGGCTGTGCTTAATTGGTGCTACCAGGAATAAATCAAAGCAGGAAACAGGATGCTTTCCAAACAG	0
Co29640D_Co03b	TGCAGGACTCAGATTGCAGCCGATTCCTGCTTTTTGAAGAACTCGTTCATCACAGCTAGTCCTTCATTTAATGA	0
Co30720D_Co03b	TGCAGGGGTGAGGCTGGGCGGGGCACATCTCACAGGGGTGTCCCCACGCCCTCCCCACGGTGGCACAGCACAGC	0
Co37242D_Co03b	TGCAGGCTCATCCTGGCATGACCCTCCATCATGACAATGCCATCTGCCATACTGCTCGTTCTGTACATGATTTC	0
Co39857D_Co03b	TGCAGGGAAACAGAACAGTTCTTCTGATACCTGGATGACGTCTCCCAACCCCCTGGATGATGTCTACCTTGGGG	0
Co40532D_Co03b	TGCAGGGTAATGATAGAGTACAGGTATACTGACAGACACTAGAATACTCTACTGTCTAACTACTGTACCCTCTC	0
Co46910D_Co03b	TGCAGGACCTGCTTCATGGCCTCAGACTGGGTTCCAGAACCCAACTCTGGGCTAGAGGACTGAACAGCATTGTT	0
Co60391D_Co03b	TGCAGGGTTGTAAAATCACACCTGTGTTTGTTAGAGTCCATGCAGCAGACGCTGTATGTGGCATAGATGACTGA	0
Co63665D_Co03b	TGCAGGTGAGCAGAGTCCTTCCTCTCTGACATCCAATTTCCTCTCTTGCCACCAACAACGTTACATCTACATGC	0
Co65359D_Co03b	TGCAGGGACAAAGAGACACATATACCACTGTCTGTGGGGACACAGAGACACATATACCACTGTCTGTGGGGACA	0
Co69161D_Co03b	TGCAGGAGAGTCTCAGCGGAGCAACGAGGAGTCTAACCAGTGACCTCACCGTACCAACGCTCCATGCTGTAATG	0
Co69287D_Co03b	TGCAGGCCGATGGTTCTGAAGGTGGGCTCTCTCTCCTCCGGCTCCTGCTTGATGTTCACACTCTCCCCCTCCGT	0
Co01846D_Co03b_Co08b	TGCAGGTTTACCATTGAAATCCTCATCTTTCTTCTCGAATCCGAAGATAGATATCGTTTTTGAGACATGACATA	0
Co04034D_Co03b_Co08b	TGCAGGGGGAGTGCTGTATGTGAAGGAGTAGCATGTCCAGAGGTCTCTTGGCATTGACATTATTCAGAAATTCT	0
Co04231D_Co03b_Co08b	TGCAGGGTGCTGAGGGAATGTTAAGGTGCAGCGGTAGGTAGGTAGTAACTTGCCATGCTAGCTAGCTATGAAAG	0
Co04371D_Co03b_Co08b	TGCAGGCAAGGCACATAGGCGTATGTAAAACTATGATTGAATAGAACGAAAACCAGCCTAATTCTATTTCAGAA	0
Co04918D_Co03b_Co08b	TGCAGGTCAGTACCCCTCCAGTCCAGTACCTGTTTTAGAAACATATGAAACATACCTTAAATCCTGACCTTAAT	0
Co49458D_Co03b_Co08b	TGCAGGCTGACCCCGGTCGTCAGTTAAACTGTGTTTCCTCTGACACATTGGTGCGGCTGGCTTCAGGTTAAGCT	0
Co67424D_Co03b_Co08b	TGCAGGGCAGATTCAACCCTGGCTCATGAGCACACCACTCACAGCCAGGTCTACAGAACTGTATCATTTGGAAT	0
Co00937D_Co03b_Co08b	TGCAGGTTCAAAACTTTATACATTGACTAGATAGAATCCATACAATGCCGTTCCCTCTAGGAATACACCTGCAT	0
Co01150D_Co03b_Co08b	TGCAGGTACACACATTGACAGACACATTAAAGGACAGTTAACAGCAGAGCTTCACTATGCTTCCATGGCTGTCA	0
Co01559D_Co03b_Co08b	TGCAGGTTGAGGGGGGTGTAATCGGTCCAGAGGGGTTTCTATAGAAGTCATGTATCAGGGGGTGTAATCGGTCC	0
Co01673D_Co03b_Co08b	TGCAGGGTGAGGGGCGGCATGGCCGTAATCAACCCCCAGACACGCCTGGCTAACTTGATGGGTCATGTGATCAT	0
Co06644D_Co03b_Co08b	TGCAGGCTCATCCTGACATTAACCTCAAGCATGACAATACTGCTCGTTATGTGTGTGATTTCCTGCAAGACAGG	0
Co08265D_Co03b_Co08b	TGCAGGTTAACTCTGTCACCGTTAGTCAAACTCACCCTCCTAGAACCACAACGGATCACACCTCTGACCCCAAC	0
Co46339D_Co03b_Co08b	TGCAGGTCATCTCTGACACCTTTACAAACAGGTATTGATTATGCAGGTCATCTCTATCCAACACTTTTACTAAC	0
Co53217D_Co03b_Co08b	TGCAGGCCTACAGTGGCCCAAATGGCAACCTATCCCCTAGGTAGTGCACTACTCTTGATCAGGGTCCATAGGGC	0
Co02272D_Co04a	TGCAGGGAGCAGCTGGAGCTGCCAGCCTATATGGAGCAGCCAGAGCTGTCAGTCTGTAAGAAGCCACCAGAGCT	0
Co39231D_Co04a	TGCAGGCTCATCCTAACATGACCCTCCAAATCAAATCAAATCAAATGTATTTATATAGCCCTTCGTACATCAGC	0
Co43620D_Co04a	TGCAGGGTTGAAATATGCTTTTCTCTCTTTGTTTACTATGGTTCTATCCCCAGGTAATAGCTTCGTTTGCTTTC	0
Co65771D_Co04a	TGCAGGGAGTCTACCTTATGAATTCAAGGTGGTGATTGCAGGGAACCATGAACTGACGTTTGACAAGGACTTCA	0
Co66007D_Co04a	TGCAGGTGAAGCATGCAGAGCTCCAGTTCTCCTCTACATCGCCAGGCTCCATGGCGCTGTACGTGTGCCACCCA	0
Co66485D_Co04a	TGCAGGAAGGGTACCACATCAGGGAGGAGGATGGCATTGTCATGCTGGAGGGTCATGTCAGGATGAGGCTGCAG	0
Co00179D_Co04b	TGCAGGTGCCTTCTATTCTCCTGGATCTCCTGTTGGGTTGCCTTCAACGCCTCTCTGTTACTTTCTGCCGCTTT	0
Co00452D_Co04b	TGCAGGACTAATTGTAATAGTAATGAAGAGTCACGAGTGGATTTGATGGATGTTTCAATCAAAATATGACTGAA	0
Co00914D_Co04b	TGCAGGTTTATTATATCCACGACCGCTCATCTCTACCGACACTACGCCACAAGACATGAGCAGTGATCACATCG	0
Co01159D_Co04b	TGCAGGAAAAACAGGGGTAGTAAATGTCACACTACCAGTCAGATACCAGCCAACAAGTTAATGAATGAATGAAT	0
Co01220D_Co04b	TGCAGGTCAAGGTGAGGTCACAAACTCCCCCTAAACCTGCTGGTCTCTACCCTGATGTTTATACCACAGGTGTT	0
Co01276D_Co04b	TGCAGGGGTCTTTTGTGGTCCAGACAATGAGCTGGAAATGGAAGAGGTGAGCTGGGCTTCCCTGGTGTGATGAC	0
Co01414D_Co04b	TGCAGGTCAAGTCTCCAGATTCAGTCTCTAGATTCAGTCTGCAGGGCAAGTCTCCAGATTCAGTCTCCAAATTC	0
Co01651D_Co04b	TGCAGGGTGTGAAGAGAGACAGGAGTTGAACTGTGTCAGAGTGGGGCCTTCCCATCAGGGTGACTGTGAAGAGA	0
Co01867D_Co04b	TGCAGGTTATTATGTGCATCCTAAATGGTGCCCTATTCCCTATATAGAGCACTACTTTTGACCAGGACTCATAG	0
Co02798D_Co04b	TGCAGGTGTAGTATATTATCATGTATCCACAGAACACAACCACTGTGATTGTGTTGAGGTTGAAAAAATACATT	0
Co02960D_Co04b	TGCAGGAAACTAGCGTGATATTCAATGGAGGAGCAATTTTGGACAACCAACCGTTCACTTACCAATATGTTATA	0
Co03563D_Co04b	TGCAGGAGGCCTTTTGGTTGGCCGTCATTGTAAATAAGAATGTGTTCTTAACTGACTTGCCTAATTAAATAACG	0
Co03701D_Co04b	TGCAGGTAATAATCCAGAATTAAGATTCATTGAAACGTTGTGCACAACAAGACAGAGGAAATGTGTTATTTCCT	0
Co03710D_Co04b	TGCAGGGAGAGGAAGGAACTGGGATAGAAAACACACACATAGTTGCCAGCGATACAAAAGAGAAAATAATAAAT	0
Co04157D_Co04b	TGCAGGTGAGTGACTGTCTGAGACTGTGGGTTTGAGACTCATGGAGTCTTGCAAAGGCAGAAATTGTGACCAAT	0
Co05202D_Co04b	TGCAGGGCAGCTCCTGTTCAAACTGAAGAACTAGATGAGGTGTGATAATATGCTTTATCATTATCTTTACTTTA	0
Co05780D_Co04b	TGCAGGGGAGGAACGTCAATGAAATGGGGGATTTAATCAAAGTACAGAGAATGTGCACTCTGTTTAATCATTGT	0
Co06711D_Co04b	TGCAGGAGCCACATGAATGGTTAACACTTAAAGCCTACCACCTGACTGAGCAGTGTGTTAAAGCTCAATCAGAA	0
Co08308D_Co04b	TGCAGGTGCGCTTCTGTACCAACGAGACCCAGGCCACACGGGAGGTGTTTGTAGCCAAGCTGCAGAGGATGGGG	0
Co09444D_Co04b	TGCAGGGTCTTTCCACACTCAACAGTTTCCTGTGATTATCAACGGTCCACCACCCAAAGGACATCCATCCAACT	0
Co29591D_Co04b	TGCAGGTAGGGGTCGTAGAAGATCACGTTGAAGCCAAACACCTTGGCTCGCACAGCCACCGCCTGACCCGAACG	0
Co31737D_Co04b	TGCAGGCCTAACCGGCTTTCAGAGGGAGACCATAAGGTCAGGTTTTACAGAGCGATTGTATTTGCTTTGTAAAG	0
Co44488D_Co04b	TGCAGGTAAGGAAGAGCCGAGTACCTACACCTGCACCACCTGTAAACAGGCCTACGGCAGCGCTTGGTTCCTGC	0
Co48884D_Co04b	TGCAGGGCAGGGTTTGGTAGCAGCTAGTCAGGGATGGGGTGTGGCCTAGACACACTATAAGATATGCTGTAATC	0
Co49397D_Co04b	TGCAGGAAATCAAGTCTCCCAGCAAGCTTTGTGTTTTGATGTGCTGTGTTGTGATGCTGAGTCAATCACACAAA	0
Co55447D_Co04b	TGCAGGGCCTGCGAGGTGCCTACCAGGAACAAGTCATGCTAGGAGCCTGCAGAGCCTGCGAGGTGCCTACCAGG	0
Co58944D_Co04b	TGCAGGCCAGAGACAGAGACAGGACAGGATTGACCACTCCTCTACTACTGCCCTAACCCTAACCCTAACCCTCA	0
Co63419D_Co04b	TGCAGGCGCTACACAAAACGCAGAAATAAAATATAAAACATGCCTTACCTTTGAACTTCTTTTGTTGGCACTCC	0
Co63743D_Co04b	TGCAGGTCAGGGCCCCTGGAGGTCAGGGACCCCTGGAGACCAGGGCCCCTGGAGGTCAGGGCCCCCTGGAGGTT	0
Co66731D_Co04b	TGCAGGCTGACTTCGGTCATCAGGTGAACGGTGTTTCCGCCAACACATTGGTGCAGCTGGATTCCGGGTTAAGC	0
Co69481D_Co04b	TGCAGGGGCCAAGATGTAACAGAGACCCTGCACCGGCCAAGATGTAACAGAGACCCTGCACCGGACCAGATGTA	0
Co69889D_Co04b	TGCAGGTGCCCAAAGATGCCTTTCTGCTTGGGGGTGAAGATTTAGGAAAGATACCATACACAATGGTGGGGGAC	0
Co00592D_Co04b_Co11a	TGCAGGGTGGGCCAGAAGTCATGAGGGTTACTGCTCAGTCCCAGCACCAGCTTCCAGGAGACAGTCACAGCCTC	0
Co01828D_Co04b_Co11a	TGCAGGACACGGAGGAAACCAAAACCCACAGGATTTACACAGCGCTTAAAACACATGCAAATGTGTCTCTCTGT	0
Co03186D_Co04b_Co11a	TGCAGGCCTTCAGCCATGGCGGGCCGACAAACTGATCCTTCAGCCATGGCAGGCCGACACACTGATCCTTCTAC	0
Co25280D_Co04b_Co11a	TGCAGGCCTGGTTTCATCTTTACCCTGATATGGAAAGACATTGAGAAAGTACTTGGTTTGGACATCGGCAGGCT	0
Co66309D_Co04b_Co11a	TGCAGGAGGCAGGCCCTATTTAACCGTGCAGGAGGCAGGCCCACATTATTGAACCATGCAGGAGACAGGCCCAC	0
Co69641D_Co04b_Co11a	TGCAGGGGCCAGGGGGTGTTTGGAGCTGGGCTAGAGCCTGACGGAGACCAGGGGGATGTCTGGAGCTGGGCTAG	0
Co00715D_Co04b_Co11a	TGCAGGATGGTCTGTTCACTACTAGTGTGAATCTGTAGCCTACATCTGAGCACTGCGCATGTTTTTCAACAGAT	0
Co01111D_Co04b_Co11a	TGCAGGCAGACATTAGACAGATGTTTCACCATCACCGTAGAGGATGATGCACGACTATCAGATTGGATAGCCAC	0
Co01175D_Co04b_Co11a	TGCAGGTGGGTCTGAATGGACCAACTGCTGGGCCATTGTGACCTCTCCCCCTGGACCACAGCTCCACTACAGAG	0
Co03209D_Co04b_Co11a	TGCAGGCTAACTAACAGGAGAGAGAGTTAAACAGGGCTGGTGGGTACGGCACAAGACATAGTGTCTTCTTCTAA	0
Co03507D_Co04b_Co11a	TGCAGGTAGCCTAGCGGTTAGAGCGTTGGGCCCGTAATCTAAAAGGTTGTTGGATCAAATCCCTGAGCTAACAA	0
Co03623D_Co04b_Co11a	TGCAGGGGAACCACACAGCTTTACTTCTAATATATTCTAAACAGCTTCTAAACAGGTTCTAAATGTGTTGTAAA	0
Co04035D_Co04b_Co11a	TGCAGGAAAAGAGGTCCTGATGATTTCAATTGACAGCCACTTTACTGATGAGGATCACAGACACAGACAGACAC	0
Co06266D_Co04b_Co11a	TGCAGGGAACCTGATATTAATACCATTAGCTGTGGTTTCGTCCCAAATGGCACCCTATCGCCTACGTAGTGCGC	0
Co07647D_Co04b_Co11a	TGCAGGTCAACCTCTATGGGGCTGCACAATAATACTATGGGCATTAATGTAGGACAGATTTGAAATGTTAATGA	0
Co09575D_Co04b_Co11a	TGCAGGCGTTGCGATTCCAGATCCGCCTGGCCACCTACTACCATACCCCGTTCAACTGGCACCTACTACCATAC	0
Co37988D_Co04b_Co11a	TGCAGGAGGAACCGCCCCTGCACTGCAGAGGAGGAGCCGTGACAGTCTCCTTAGCCAGAGAGAGATGTTCTTTA	0
Co00104D_Co05a	TGCAGGCTGACATTAGAAGTCAGTTAAACGGTGTTTCCTCTGACACATTGGGGCATCTGGCCTCCGGGTTAAGT	0
Co00193D_Co05a	TGCAGGTTTTCTGTTCTACCTGATAATTAAATGCACACACCTGGTGTCCCCGGTCTAAATCAGTCCCTCATTAG	0
Co00457D_Co05a	TGCAGGTCTCATCCTTCTTCTCGTCTACTGAGTCATGGAGATTGAAGAACAGAATATGAATCAGACGTAGGTCC	0
Co00512D_Co05a	TGCAGGGATAGGCTAGTCATCTGGGAGGGGGCAGGACATGGGCAGGGAGAGAGTAGGGCATAGGGCAGGGAGAA	0
Co00790D_Co05a	TGCAGGATCTGGAGAGGAGACACAAGACGGGGACCCTCCCAATGCCAGGCCCTCCTCAGGGGTCGAGCCTGAAC	0
Co00933D_Co05a	TGCAGGTACCCAGCTTCAGCCTCTGACGGGCCCTCAGGAGCACCAACAGGAGGCTCTGGGTGCACCTCGGATGG	0
Co01143D_Co05a	TGCAGGGGATGTCTCGGCCTGTGGTAGCGCACACTCACAATCCCTCTCTTCGGAATTCATACGAGACGTTCTCC	0
Co01228D_Co05a	TGCAGGCCAGCCTTCTAGCAGCAGGTTAATGACAATACTTGTACCATCGACTGAAAGCTAAAATAGAAAGAACC	0
Co01402D_Co05a	TGCAGGTCGGAGATCTCCCTAACACAGCTGTCCCGTTTGAGACGGAGCTGGCCCACCTCCTGGCAACGGGACGA	0
Co01461D_Co05a	TGCAGGAGTGAGAGAGCAAAGGTTAGTGGGGTCAGCTATGCTTGAGATGGATTTCCAACAGCCAACCATGTTCA	0
Co01539D_Co05a	TGCAGGATATCATTGCCATCCTGGGTATGGATGAGTTGTCTGAGGAGGACAAGCTGATTGTGTCTCGCGCCCGC	0
Co01558D_Co05a	TGCAGGAGACAGACAGACAGTGTTTCACCCCCTCTCTCAGTGACACCATAGTGAGGGGCAAGTGGAGAAACAAC	0
Co01650D_Co05a	TGCAGGACCAGATATCAACTGTCTTGTCCTCTGTCCTGTTCTCTAATCAGAAATCACAAATGAACCACCTGCTG	0
Co01933D_Co05a	TGCAGGCGATCTCTCCTCTGTTTGCAATGAGGATCTTATCAAAGGTCTAGTAGGGTGAAAGGGAAGAAAGAGAT	0
Co01953D_Co05a	TGCAGGAGGAGAAAGATAGATGTCAAAAAATTGTGAAATTCTTCTTCCCTAAGGAATGAGCCATCCCGCATGGC	0
Co02105D_Co05a	TGCAGGCTGACTTCCGTCGTCAGTTGAACTGTGTTTCTCAGACACATTGGTGATCGCCGAGATCTGTAAGACCT	0
Co02116D_Co05a	TGCAGGCTCATCCTCCAAAATGACAATGCCACCAGCCTTACTGCTCATTCTGTGCGTGATTTCCTGAAAAACAG	0
Co02127D_Co05a	TGCAGGACTGGTGACATAACAGATTCTCACGGCACAAGGCGGAAACCGCACCCTATTCCCTATTTTGTATGCTA	0
Co02256D_Co05a	TGCAGGGATTTGATAACACAACAGGTGCAGGATATGTATCATGTGTGTGTTATACTCACCCAGAAAGCAGAACA	0
Co02259D_Co05a	TGCAGGAAGGGTACCACATGAGGGAGGAGGATGTCTTCCCATCCCTGGACCCTCCACCTCCAAATTAATCCTGC	0
Co02340D_Co05a	TGCAGGTCAGTGTCAGCCAATAGCACGCCTCAACCTAAATCCACTGCCTTTCATACAGAGCCAATGATTGGTTT	0
Co02523D_Co05a	TGCAGGAGGACGCAGAGGCAGAAAGGCTGAAGGAGGAGAGAATCGCAGCTTACGCCGCCAAGAAGTCAAAGAGT	0
Co02693D_Co05a	TGCAGGGTTGAAATATGCTTTTCTGTCTATGTTTACTGCGGTGCGATCCTTAGATAATAGCATCGTTTGCTTTC	0
Co02825D_Co05a	TGCAGGTAACGTGTCTGTCACTATCACATTGTCCATTGTAGTCACTGCCAAGCCTGCCTTCCTCACACACACAC	0
Co02829D_Co05a	TGCAGGGTAACGTCAGAGTCCAAAGCAGCTCTCTGCTCAGGGCCCAATGAGGAAGTCCATGTAACACCTGTTCA	0
Co02836D_Co05a	TGCAGGTGACGTCATGTGTTAGGGATGTCACCGCGACAGACTGCACGGCTAAGACTTGTTATGTCCCTGATAGA	0
Co03397D_Co05a	TGCAGGCGTCCACGAATGAACGGAGACGATTGTACTGAGGGATGGAAAATATCAAATGTTTTTCTTCTCCAACT	0
Co03408D_Co05a	TGCAGGCTTTCAGGGCTTTATGTACCACCTGCACTGAGAATGGCAAAAAGCTCAAAGTTTGACCAGCTCTCACT	0
Co03527D_Co05a	TGCAGGGTAAAGTGGTGATGGGCATTGCCTGTGGACAGACCTCCTCCATGGCTGTGCTCGACAATGGGGAGGTG	0
Co03802D_Co05a	TGCAGGAGTTCTACTGTCGTCAGTGCCAGATGTTTGTGTGTTGGCTGTGCACCAGTAACCAGCACAAGGACCAT	0
Co03867D_Co05a	TGCAGGCCTTTCCTATAGACCTTTCCTACAGACCTTTCCTACAGGCCTTTCCTACCTTACTTTCCTACAGAACT	0
Co04028D_Co05a	TGCAGGCAACCAGAGTTACTATAGAAACCATCATTATAGTTTTTAGAACTTCAACCGTTGTTACTATAGAAACC	0
Co04386D_Co05a	TGCAGGCCAATTCCTGACGGACATCCTCGTGCAAACTGCAACGACAGTGGTCGATCAGGGCCCCGTCATTCCAT	0
Co04474D_Co05a	TGCAGGTGGACTGTTGTTTATGTAGCATTGGAGACTCAGGATGTTGACAGTGACCCACTCACCCTCCCAGAATA	0
Co04708D_Co05a	TGCAGGGGCTCTCGATAAGGCAGATCAGGTTCAGGTTTGACGGACAGCCAATCAACGAGACAGACACACCTTCA	0
Co05140D_Co05a	TGCAGGCTTATTCTGACATGACTCTCCAACATGACAATGCTACCAGCCATACTGCTCGTTCTGTGCATGATTTC	0
Co06049D_Co05a	TGCAGGGGGTACCGGTGCATCAAGGTTCAGACAAACAGACTCCTAAACCGCTTCTATCCCCTGGCCATAAATCT	0
Co06228D_Co05a	TGCAGGTACACCCCGTCCTGCAACAGGCCCAGGTACACCCAGGTACACCCCATCCTACAGTAGGCCCAGGTACA	0
Co09681D_Co05a	TGCAGGTTCACCTCTGCAACCTTGGCTTGTCGCAGAACGATAGTCCCAATAATTAAGAAGTCAGCTCCAAAGCT	0
Co13389D_Co05a	TGCAGGCATAGCCGCGCGGGGTGATTGGTAACTCTTTATTTGTTATTTATTAGGATCCTCATTAGCTGTTGTAA	0
Co18573D_Co05a	TGCAGGCTGACTTCGGTCGTCAGTTGGACGGTGTTTGCTCCAACACATTGGTGCAGCTGGCTTCCGGGTTAAGA	0
Co18933D_Co05a	TGCAGGACCCGTAGATCAGCCCGCCTTCATCCATCAGCATGGGATGGTGAGCCTCTGTTTCTACTACTCTTGTG	0
Co26446D_Co05a	TGCAGGAACCAAGCAGAAATAACATCCCCATCTCCCCCCTTTCTACTCCCCTTTCTACCCATGTGTGTGTATGT	0
Co36140D_Co05a	TGCAGGGGGTCACCGGGGTGCTGGGGCCTGTCCTCATGGAGCTGGGAGTGTACTCTGAGACAGAAGACTGACAG	0
Co36146D_Co05a	TGCAGGCTTGGCCCAGTAGACTGTGAAATGTGAAACCCTGCAGTAGCAAATGTGCATGCTTGGCACTTCACTCC	0
Co40630D_Co05a	TGCAGGGTAAGAACAGCTCATTCTGCTCAGTCGCACTTCTTTTGTAAAGTGCAATGTGTCACCATCTGGCCACA	0
Co51839D_Co05a	TGCAGGAGAATTCCACCCAAGTGGAAACAAAGCGAAGGGGATAATGGAGTGGAATCCAGAGGCTGTCTGTTTAT	0
Co51896D_Co05a	TGCAGGTGTAGCGGGTCCTCTGCTCCTGGCGGGCCCCGTCCTGGGTCACATTCACCGGCATCCAGGGGGTCCAG	0
Co57661D_Co05a	TGCAGGTAAAGCCCTACCGTTTTATTTTAAATCTCTCTAAAACGGTTTGCCACAGGCGAATTGTCCGAGGGCAG	0
Co61912D_Co05a	TGCAGGGGCAGAGTGGGGTAGTTGGGGGTAGTTGGGGTCTAACCCTGTAGGGACAGAGTGGGGTAGTTGGGGTC	0
Co64998D_Co05a	TGCAGGACAGAGACAGAGACAGAGTTGCTTAGAGGCTACAAACTGTCTCTTGGTGTGACTAAGAGGTCGTGTCA	0
Co65698D_Co05a	TGCAGGTCATCGACTTTGAGGTGAGACTGAGCCAAAGCCGGACCATCAGGGTCGTATTCAGTAGGCACCAAATG	0
Co66453D_Co05a	TGCAGGAAACCTGCACCTATTATCTGAAAGACAGAGGATATCCTATGCCTCTAGTTGGCAAGACATTTTTTCTT	0
Co67886D_Co05a	TGCAGGGCTTAAACCCTCCTCCACCTCCCAGAGCATAACACACTGTTACAGCTGAGAGGAGCTGAGAGGAGGCT	0
Co68829D_Co05a	TGCAGGGACGGGGGCTGTGATTAAAGATATATTTCATAAAAATATAGAACAAAACACACTCAAGACAAGAGAGA	0
Co01424D_Co05a_Co16b	TGCAGGCCTAGTTTTATCGTTATACTTTTATTCTGTTGTTGTTTTCGTTTAACGCTTGAATTGCCCTTGTTTGA	0
Co01562D_Co05a_Co16b	TGCAGGTTAGACACGCAGAGCTTCCAATGCATATGCCAACAAGATTGCAAGGAATCACAGTAAACATTGACCTG	0
Co05779D_Co05a_Co16b	TGCAGGAGCAGCTGGAGAACAAGACTGTCCTCCTTAACTCAGCCCACAACCAGCTGGACGACAAAGTAATCAAC	0
Co57538D_Co05a_Co16b	TGCAGGCCGACTTCGGTCATCAGTAGAACGGGGTTTCCTCCAACAAATTGGTGCGCCTGGCTTCTGAGTTAAGC	0
Co62793D_Co05a_Co16b	TGCAGGTGTCCTGGGTATAGCGGTGCTGAGACCCTCTCGTCAGGACGTGTGGTCCAGATGGGTCATGCAGAAAC	0
Co02654D_Co05a_Co16b	TGCAGGACCCTGCTTTCTAGGGAGTTTTTCCTGGCCACTGTGCTTCTACATCAGCATTGCTCATTGGGGATTTT	0
Co02757D_Co05a_Co16b	TGCAGGATGGACAGATGTCCTACAGATGCAATGTGTTCCATCGCAGTCTGTGGATTTAGGGATTCAATTATTCA	0
Co03956D_Co05a_Co16b	TGCAGGCCGTCCCTGTGGCTTTAAAGACTCAGTTCTGATCCTCCAGTCAGCTGTGGTACAACTTGTTACCTCTG	0
Co04039D_Co05a_Co16b	TGCAGGTAGCAGTAGTTCAGGACTCTTGTTGACCACCATGTCCTGCACCACATGACATCACCCAGCACCATAAC	0
Co64995D_Co05a_Co16b	TGCAGGGGGCTGTTATAAAACAGCAACGTTATTAAACTGTTGTTTTATCTGGTCTTCCATCTCGTCCTCTCAGC	0
Co01743D_Co05b	TGCAGGTGACCAAAGACCGCAGCTTGACTGTCACCCTCAGGGACTCGGTCCGGTTTGTGGTCATCCTACACAAG	0
Co03811D_Co05b	TGCAGGAGGTTTGTTAGTTGTGATTGAGTGGAGAGGAAACCGCTGTGGGCGAGGTTCTTACAGAGGGGTGTGTC	0
Co28635D_Co05b	TGCAGGTGAAGAAGCCGGATGTGGAGGTCCTGGATGGCATGGTCTGCGGTTATGAGGCCGGTTGGACGTACTGC	0
Co42703D_Co05b	TGCAGGCGAGTGTTCTGGTCAGGTCTGATGCTGGTGATAGTTATTGGCTGTGTGTTGGAGCAGGCTGGAAGGTT	0
Co44573D_Co05b	TGCAGGCGCCCGGCCCACCACAAGGAGTCAACAGATCGCGATGAGCCAAGTAAAGCCCACCTGGCCAAACCCTC	0
Co61490D_Co05b	TGCAGGCGGACAAGGACAGAGACGTACGCTTCTTTGCCAGCCTGGACCCCGACATGGTGCTTATGGACACTTCT	0
Co69331D_Co05b	TGCAGGTAGCCTAGTGGTCAGAGTGTTGGACCAGTAACCAGCAGGTAGCCTAGTGGTTAGAGAGTTAGGCCAGT	0
Co02756D_Co06a	TGCAGGTCACCTACGACAAGATGCTGCAGCAGGACAATGGCAACGACTGGCTCAACGACACACTGTGGGTCCAG	0
Co03820D_Co06a	TGCAGGCCACTGCAGCCTGGAACCCCCTGCGGAAGTTCTCATTGAAGAAGCCATAGATGATGGGGTTAATCCCG	0
Co06687D_Co06a	TGCAGGAGAGGGATTGAGCTTGTTCTCGTGCCTCTCTCCCGGCAGGAAAGGGATTGAGCTTGATCTCCTCCGTC	0
Co08172D_Co06a	TGCAGGGAGTTCCTGTAGGAGATGAGGGGCAGCCAGCAGTCCTCTCGTTGCAGGGCCATCTGGAAGGTCATAAA	0
Co10193D_Co06a	TGCAGGATTTTTTATAGCATGACAAATTCGTGATGGTACCTGCCCATTGAACCATATTGCAAATGCCCAGTGAC	0
Co11412D_Co06a	TGCAGGGGTGTCGGGGGGTGCTGGATCATGGCGTAGGGCCTCTTGGACGGCTGATTAGATTTCCCACTGTATGG	0
Co18932D_Co06a	TGCAGGGTATCCAGCAGCTGGTGCATCGCTCCTGTCAGACCCTGGCACTGTGGAAGCTGCTGTGTGACCACCAG	0
Co26534D_Co06a	TGCAGGGAGAGAGGGAGGAAACCAAGCTCAATCCCTCTCCTGCGGTGAGAGAGGCAGGAGACCAAGCTCAATCC	0
Co38834D_Co06a	TGCAGGGACGGGGGCCTAGGATTTAAAAAAATAAATAAATGCAATATAAATATAGGACAAAACACACATCACAA	0
Co56938D_Co06a	TGCAGGCAGTCATTGAGTCCGGGGTGCTAAAGGAGCTCCTTAAATTTGACCCCCAAAAAACATCTGGATCAGAT	0
Co00318D_Co06b	TGCAGGACACAAAATTGACACTTTCACACATCCAAGTTCCTTAGTGTCAATAACATACTTAACCAAGTTTTGAT	0
Co00387D_Co06b	TGCAGGAGCTTCTGGACCTTGGGGATCCGGGTGGAGCCTCCGACCAGGACGACGTCGTGGATTTGGGCCTTGTC	0
Co00492D_Co06b	TGCAGGTGACCACAGAGATAGAGATGCCCTTGGAGCAGGCCTCTGCATCCATGTAACACTTGTTGTAGTAGGTC	0
Co00633D_Co06b	TGCAGGATTTCATCTCCATGACCATGAATGTGACCTGTCAGGAGGATCTGCAGGTAATGAGTTTCATTGTTTTA	0
Co00681D_Co06b	TGCAGGCTCTCCTTCAGCCAACGTGAGTAAAACATTTAAACGTGTTAACCCTCGCAAGGCTGCCGGCCCAGATG	0
Co00688D_Co06b	TGCAGGTTACACAAAAGGCCATATTCTCTTTCTATCATATACAATATCTGCTACATGATTTGTTAGATGACTTT	0
Co00768D_Co06b	TGCAGGTACGGAGGAACACTCACCAGCCTATCAGAATATCAGACCACTACCTAAAGTATGAAACGCACCGAGAA	0
Co00786D_Co06b	TGCAGGACATGCCTCAGACCAGCAACTATAGACTGTGGTTATAACATCACCTTGTCCAAGTCACTTTCAAGGCA	0
Co00950D_Co06b	TGCAGGACCACGTTGGACCTCCTTTTGGGGGCAGGCAGCAGCTCCAGTCTAGACTGGGGATGAGGAAAGGAAGC	0
Co01000D_Co06b	TGCAGGATAAGGAGGACCGAGAGGTCATGGACTTCTTGGAGGAAGATGCTTTTGATGAGAAGCTACTTGGTGAA	0
Co01003D_Co06b	TGCAGGCGGAGTGCCTCGCATGCTCTCATGTGGTGGCAGAGAAGAGGGGAGTGGGAATTTTCCATGTTAGACTA	0
Co01025D_Co06b	TGCAGGTGTACTGCTTTATAACGTGTTCTAAGCACAGATGAGCCTTTATAATACAATGTTATTTTTCACAACGT	0
Co01030D_Co06b	TGCAGGGAGGACAACACCAGCCCCACGTCGTCAGCATGACTCCTCGTCTTGGCATCAGCCAACGGGGCAAACGG	0
Co01134D_Co06b	TGCAGGCCTTTCTGGGTCGCAACCTGCTGGTGAGTCCCTGGAGCTTCCGGACAACTGGGGTGTATTCATTATGG	0
Co01135D_Co06b	TGCAGGACGTGTTGATTCCCTGGTGCCGCTAGTGCAGTTGAGGAGTCTAATGTTGAATTTGTTAAATAATAATT	0
Co01137D_Co06b	TGCAGGACATGAGATTGGGAATATTTATTTTTGTCAAGCATCGATCATCATGTCAACAGAATAAGACCCTCTAT	0
Co01141D_Co06b	TGCAGGTCTTCCTCAGAGATGACCCTTTAGCACGTAAGATGATGAATCTAAGGGAATTGTGAAGACACAAGATA	0
Co01183D_Co06b	TGCAGGTCTCCCTATCACGGACGGTTTTGATACAGCCCAGGATCGAACCAGGGTCTGCAGTGACACCTCTCGCA	0
Co01246D_Co06b	TGCAGGTGAGAGACTGGGGCTTCGGGGTGAAACTTATCCTATGTCCAGACCTTGGATCTCCTCCAACCTTAACC	0
Co01277D_Co06b	TGCAGGTGAGCTGCGGGTGCAGAACGGGGCCGGTCTGGTCCACTCTCTGATCGCCATCGAGGGCGGTGTGACTG	0
Co01543D_Co06b	TGCAGGTGCCCGGCCCGCCACAAGGAGTCGCTAGAGCGCGATGAGCCAAGTAAAGCCCCCAGCCGTACCCTCCC	0
Co01546D_Co06b	TGCAGGAATGTAATCTGTATAGTTCATTGTTAATAGTTGGTCCTTTTTTAAGAATGAGATTTTATCAGTGTTGC	0
Co01552D_Co06b	TGCAGGTCAATGATTATTATAAAGTCCTCATCTATAATATAATAAATGAAAGGAAAGCTAGTAGGTTACCCCTG	0
Co01557D_Co06b	TGCAGGCCTCGACGTTGCAGGCACCGACGCTGCCACCCGCAGCTGGGCCTCTGGAGAGCAGTTTCCTCACAGGT	0
Co01683D_Co06b	TGCAGGCTGCAGGTAGGCATATATGTGTTGCAACCAATGTTCCCTAAAAAAATGTCAAATTTCAGGTCTGCTGA	0
Co01827D_Co06b	TGCAGGCTTCCCATACCATGAGGTCACCGGGCCATCAGTACTACAGCCTATTGGGATGATGTATGTCCACACCC	0
Co01858D_Co06b	TGCAGGGGCAAAACACACACCTTAAACACCGACATCCACTTTTCATTGATGAGCCGTGTGTGTGTGTGAGGTTT	0
Co01963D_Co06b	TGCAGGAAGTTAATTAGTAGTCACACCACTGAGGCGGCCCCTAACTCACATATGCGTTGCGAAGCAAACGTGTG	0
Co02072D_Co06b	TGCAGGTTCTCCTGGGGGCTGGAACCTACAGCATTCCAGTTATCAGCCTGCCTCTCTAACCTTGAGGCTACCGC	0
Co02261D_Co06b	TGCAGGAGATAGCCATTAATTATTACAAACTGTCAATGAAATGTCACCAACATAACTATTACTCTGAGGGAAGG	0
Co02413D_Co06b	TGCAGGTGCGCGTGCAGCAAGGTGCTTTATGGAAGTGCCGCACTTCCTCCTTCTGTCTTGCGCTCTAATTTGAT	0
Co02700D_Co06b	TGCAGGTGAGGTGAACTGTAGCAGGACGCTGTTGCAGCCCAGCGTGATGATGAACGACTGTTTCCCCACGCGAC	0
Co02810D_Co06b	TGCAGGTATGGAATATTTTATATTATTTACCGAAATGTTGTTAGCCAGTTGAATACGGATTTATTCGTTACTAA	0
Co02925D_Co06b	TGCAGGTTGTTGTCACTCAGGTCCAGGTCTCTCAGGTTTGAGGAGGTTGAGCTGAAAGCTGAGGCCAAGGCTTC	0
Co02938D_Co06b	TGCAGGTTTTTGTGCTGCAGCGTATTCCTCCAAATAGATTTTCCTTGACAGTCGCCGGTGAATTGATAATTCAG	0
Co03064D_Co06b	TGCAGGCTCATCCTGACACGACCCTCCAGCATGACAATGCCACCAGCCATACTGGTTCTGTGCATGATTTTCTG	0
Co03076D_Co06b	TGCAGGAGAATTCAATAGAGGTAAATATGGACTGTACTGAGCATTATCCACTATGTTAATTTCTTTTGTTTGAC	0
Co03102D_Co06b	TGCAGGGCAGGTTCTAGTTTCAATCTACTAACCCTAGACAGGGAATCAGTCACATAGATCATAGGGGTCAGGAC	0
Co03285D_Co06b	TGCAGGTAGAATTGTAAGTGTTTAGGCTGCACCTTTTCAGTAAGGTGTTTTGCAGCCTTTTCATGTGATACAAC	0
Co03552D_Co06b	TGCAGGCCTTTGGGAAGTACAGAGATGGAGACTTCAAGTACGTCGGGCTATGGGACACTCACTCATTCTACTCT	0
Co03577D_Co06b	TGCAGGAACCAAGGAGGTTCCTCGATGATCCCCACCTCCTATGGGGTTCTTGGAAATACCTTTTAATGTGAATG	0
Co03665D_Co06b	TGCAGGGTGACCCACTCCACCCAGACTCTGGCCCTGAACATATCCAAACCAGGTGTCTCTCTGTTCACTCAATT	0
Co03676D_Co06b	TGCAGGGAAGGGAGACACACTGTTCAGGGTGGAGTACAGGCCTGGGTTACCAACGTAGTGCTGTAGGTCACAAG	0
Co04243D_Co06b	TGCAGGGTCTGAGGGATACATGGAGCGAGGAGGTCCTAGGAGACAAATATCAGTTCAGGGAGAAGTCTTCACCA	0
Co04679D_Co06b	TGCAGGCCAAACACCAGTCTGGCACCAGGGCTCTAAAGCCTGATAGACTCCCTCTTTAGAAATGTTAAACTTAA	0
Co04855D_Co06b	TGCAGGAAGGGTACCACATGAGGGAGGGGGATGCCATCCCTGTAATGCACAGCGGTGAGATTGCCTGCAAAAAC	0
Co05184D_Co06b	TGCAGGGTGGGGTGACCACCAGGGCTGCCCTCTGCTGCTTGGTGGCCTCCAGGAAGGCCATCTCTGTCTGGATG	0
Co05418D_Co06b	TGCAGGCGGTGTCCTGTGTACTGTAGCTGTGAAGGTCTGTCAGTAGGACCACCTGTGCTGCCACTCAGTGTGTC	0
Co05508D_Co06b	TGCAGGTCTCATCTGAGAAATCAATATTTAAAATGCTTTTCACACATACGTCATACGTAGCCGTGGCTATAACA	0
Co05510D_Co06b	TGCAGGGAGGAGTTCCCTGTTACCTCCCAGCCCTTCCAAAATGAGCCTCTGCTGCATTCCCTACCAAGCCTACT	0
Co05899D_Co06b	TGCAGGAGTCGGTTCTGGGTCCTGTACTTTTTACTGTTTACATGAACAATATTGACTTGTCTGTAAAAAATTGT	0
Co05914D_Co06b	TGCAGGGAGAGAAACAACAGGAACCACAAGGAGAGAGGAGAGTCAGGTGTGAGATATTGATAATAAATAAAGTT	0
Co06201D_Co06b	TGCAGGAACCTAACTTTGGATTTGAATTGGAGAAAACAGCAGGTGCAGGTACTTAACTGAACATGTTTTACATC	0
Co07160D_Co06b	TGCAGGTCCTTGTACAACATCGAAGGCTGTCACCTGACAGCGGACAGAGAGCTGTACAGTCAAGCGGATGCCGT	0
Co08677D_Co06b	TGCAGGTTTGTAAAGGAAAGAATGTCTCTCTCAGGCTAATCCCACTGATGATTTTGCAAAATAATGCCTCTTTT	0
Co13234D_Co06b	TGCAGGGGCCACATATACTGAATGTGTTTAGCGTCTGTTAAATGACCACATTATCAGTATTAAATGACAAACAG	0
Co14540D_Co06b	TGCAGGTGTGATGTTCGGATGTACCAATCCTGTGCAGGTGTTGTAACACGTGGTCTGGCACTGCAAGGATGATT	0
Co15032D_Co06b	TGCAGGAGGATGGCTCTCAAGGAGAAAGGGTTGAACACCGCTGGTTTAAGGCCATGTCAACTACGCTACTTTAT	0
Co15806D_Co06b	TGCAGGTGTAAAGTAGTTACAATGCATTGTGGGTCACGCCATGCGTGTCTAATGCTCAACCTACACTCTAGCAA	0
Co24206D_Co06b	TGCAGGGAATTCTCTTCTTCTTTACAGCAGTGTGGATTTTCATTCATTACTTTAGCAACGTTCTTTCCTCAACA	0
Co24443D_Co06b	TGCAGGAGGAGCTCCAGGTCATCTGGGGGGAACTCCATCAGCTGTCTGAGGGGGCCAGGCTCCGCCCCAGGGGC	0
Co26650D_Co06b	TGCAGGGGGCAGTATATCCAGTCTCTGCAGGCTGTTCCTACGCGAGCCGGGGTAGTTGCCGCTCTTGGAGAGGC	0
Co29215D_Co06b	TGCAGGCAGTAATTGAGTCCGAGGTGCTAAAGGAGCTCCTTAAACTTGACCCTAAAAACCATCTGGGTCAGATG	0
Co32806D_Co06b	TGCAGGCCAGTGGTTAGGCAACCGATTTTGGCCAATTTTGTCAGAGCAAATGTTCGGGGGGCCAGAACATAATT	0
Co33995D_Co06b	TGCAGGTAGGAATAGTTTGTTTTACACAGCTTTTTGACAAAACTAAAAATCAGTAAAGTGGAAAATGCCATGGA	0
Co35225D_Co06b	TGCAGGCTTCATCTAATGCCTATAGGCCTAGTGGGATGTACCCAACAGACGGCGTGTGATATGGACACATCTCA	0
Co37980D_Co06b	TGCAGGGTGGCTGAACGACCTTAAAGGGATCTGTGGGTTGTGGAAGATGGCCTCCCATGGCCCATGCACCACAC	0
Co48666D_Co06b	TGCAGGACAATGACAAAGAATAACTAAAACTAGTTGACTAACTACCATTAGGTTCAGTACGGGCCAGGAAATGG	0
Co56603D_Co06b	TGCAGGCGCTGGACTGTAGAGTTTAATACAAATATTATAGATATATGAGAAGCAGAAGCTTGTCAGGTCACGCA	0
Co57710D_Co06b	TGCAGGTCACCACACCACTGACGTGACCCAACATTTGACCCTGCACGTCACCACACCACTGACGTGACCCAACA	0
Co59423D_Co06b	TGCAGGCCACACCCTTCTAGCGCAAATTATTTGCAATGATGAAATGACTGAAGCTTAGCTATCTGAACACATAT	0
Co59831D_Co06b	TGCAGGCTAGCCAGGTAGCGTCGTGTAGAGAGAGACATCATCACCAGGTAGCGTCGTGTAGAGAGAGACATCAT	0
Co63885D_Co06b	TGCAGGCTCATCCTGACATGACCCTCCAGCATGACAATGCCATACTAGCCATACTGCTCGTGCTGTTTGTGATT	0
Co66224D_Co06b	TGCAGGAGCCCGGCCCGCCACAAGGAGTCGCTAGAGAGCGATAAGCCAAGTAAAGCCCCCCCCGGCCCAACCCT	0
Co66952D_Co06b	TGCAGGCACCACACAAAACGCAGAAATAAAATATAAATCATCCCTTACATTTGACAAGCTTCTTTTGTTGGCCA	0
Co69019D_Co06b	TGCAGGCAAAAAAAAAAGTGTTTGTCTCGGGGAGGCAGGGTAGCCTAGTGGTTAGAGCGTTGGACTAGTAACCG	0
Co04709D_Co06b_Co10b	TGCAGGTCACCACACCACTGACATTCGGAGGACGGATGAGGAAGAGACGTGGACAACACCAGGGAACCATCACG	0
Co56327D_Co06b_Co10b	TGCAGGGCTCCGTTGTAAAAGAGACACTGGTTTCACTGGCGACTCCCTGACTAAATAACGGTGCATAAAGGCTG	0
Co62090D_Co06b_Co10b	TGCAGGTGAGCCGACACAGTTAGACAATGTGGAGCGAGAGAACGTTACTTAAACAACGTTTTTTTGCACACACA	0
Co01356D_Co06b_Co10b	TGCAGGTCGCTCACTCACAGTCTGACCTTTCAAATAATTTTGTGACTTGGCGCACGAACAGAAATCGTGCGTCT	0
Co03257D_Co06b_Co10b	TGCAGGCGGGCAGCGTTTCTCAGCCAGGCGAAATCATGAATCAGATGGCATCATTTTCATGGGACCTAAAACAA	0
Co03332D_Co06b_Co10b	TGCAGGGGGATTATGGATCCCCATTAGTTCCTGCCAGGGCAGCAGCTACTCTTCCTGGGGTTTATTATGGATCC	0
Co47106D_Co06b_Co10b	TGCAGGGAGGCTAATTGTTCCCCTGTAATTGATTGGCCACGGCAGAAATTGTTTTCTCAGTGGGTAGAGCAAGA	0
Co00051D_Co07a	TGCAGGCTCATCCTGACATGACCCTCCAGCATGATAATTTCACCAGCCATACTAGTCGTTCTTTGCGTGATTTC	0
Co00432D_Co07a	TGCAGGTTAAACCCGTCCCTGTAGAACTGATGGCGTTCTGCATTCAGTGGGAGCATCCAGCATCCCCTCATGGT	0
Co01021D_Co07a	TGCAGGCTGTCAGATAAGCAGTCTCTTCCAGTCTCCACTACGCCGACTTCCAAGATAAGCGCGCACAGTTTATT	0
Co01377D_Co07a	TGCAGGCTGACTTCGGTGTTTCCTCAGACACATTGGTTTGGGAGGACGCATGACTCGACTTTCGCCTCTCCTGA	0
Co01485D_Co07a	TGCAGGCTCATCATGACATGAGCGTCCAGCATGACAATGCCACCAGCCATACTGCTCGTTCTGTGTGCGTGATT	0
Co02005D_Co07a	TGCAGGTCCGGACCAGGGCTTAAAATGAACACCCACCACCTGCCAAAGCGGGTACATTTTGTCATTGGTGGGTC	0
Co02084D_Co07a	TGCAGGAGTAGTGGTGTCTATAACACACCATTAGGGGAGCTCTCAGCCTACTGTGTTTTACTGGGCTAGCATGC	0
Co03357D_Co07a	TGCAGGCCATGTGACTGAAGGACAGATCTGTACTGTTGACTGACAGTAATGATAATCGCTCTCTGTATTTGTGT	0
Co03544D_Co07a	TGCAGGTCCACATCCTGGTACTCGTCCACCTCCTAACCCTAACATCCTGGTACTCGTCCACCTCCTAACCCTAA	0
Co04065D_Co07a	TGCAGGCTGGGAGGTTCTTCCACAAGTGTGGCCAGTACAGCAAAGTACTGTCTATCTATCTATCTATCTATCTG	0
Co04692D_Co07a	TGCAGGTCCAGGCAATGAAAAAGAGGACATAAATAACCTTCCGTAAAACTACATTCTGGGTGAGTAGGTAGCTG	0
Co13283D_Co07a	TGCAGGTGGGGAGAGAAGGGTAAAGGGGTGGGTATGTTGGGTTCCACCACATCACCTGTGAACTGTACATCTGG	0
Co22163D_Co07a	TGCAGGCCTCTGCTCCAGAGCTGCATCTGTGTGGAGCACTGCCTGGCAGTGGCCAAACCTGTGACCTTCCTCAA	0
Co23086D_Co07a	TGCAGGATTTATGGATTTATGATTGAACCTTTATTTAACTAGTCAGTTAAGAACTGATTCTTATTGACGACGAC	0
Co39758D_Co07a	TGCAGGTATTGTCAGGATTCCAATGGGCACCCACTACGGTTGGGCGGTATGCAGATTTTCATACTGTCATACCG	0
Co61051D_Co07a	TGCAGGCGAATATTCATGGAGCGGAGGACATCGGTGATGCTCAGCTCGTCGCAAGTTTCTTTGAAAGAACTTGT	0
Co66377D_Co07a	TGCAGGAGCTGTCACCCCGACCCCCCCAGCAGCAGCTGGTACCACCACCGTCCCTGCAGCAGCTGTCACCACCA	0
Co00309D_Co07a	TGCAGGATGATGATGGGAGACACTGGAAAATCACCATGTGCAGATAGGAGTCAGTACATTGTGTGTTTTTGTCT	0
Co05918D_Co07a	TGCAGGAAACAGAATAGAATACAAGCTGTCTCAATTAAAACCTGCATGTGTGTATAGTGGAACTCACATGAAGT	0
Co07221D_Co07a	TGCAGGAGAAAGAAGACACTGGAGAGACTTGAGCCGTAATGGAAGGATGGAATGCCTATCTGTGGGTAATCACT	0
Co35437D_Co07a	TGCAGGCCCAGGAGATGTAATAGAGGAAATAAACAACATGCAGTAACATGACATTCTGTACGAAGTAGTTGATC	0
Co43549D_Co07a_Co12b	TGCAGGGTCTGGTGGCTCAGTGAGAAGTAAATAGGCCAGGATAAAGGCTTCCATGACAACCTGATTGGATAATA	0
Co01681D_Co07a_Co12b	TGCAGGATCATCTGAGACCACCCGGACAGCTGATGAAACTGAGGAGTATTTCTGTCTGTAATAAAGCCCTTTCA	0
Co01824D_Co07a_Co12b	TGCAGGATCGTCTGAGGCCAGCCACCCTGACAGCTGATGAACTGAGGAGTTTTTCTGTCTGTAATAAAGCCGTT	0
Co02219D_Co07a_Co12b	TGCAGGAGCGAGTCACTGATTTGATGTTTGCAGAGGACGACAGTATGTTGTCCAGGATTACACAAAGGTTCTTT	0
Co03098D_Co07a_Co12b	TGCAGGTGGAAGTCTGTTTCACCCACGAACAGGAAGTGGCCGTTTGTCAATCTAGTGGTGGCGAACAATGCCAC	0
Co04210D_Co07a_Co12b	TGCAGGTGATCAAATTATCATCCTTCATCTGTACTGTCACGACCCTCCAGGTGTTTATAGGAAGCCATTCTTTT	0
Co04864D_Co07a_Co12b	TGCAGGAGCGTGACGGGGAGGAGTGAAGAATCATGGGTAATGGGAAGACATGTCGGTTAGAAGAATGTGATTGG	0
Co63771D_Co07a_Co12b	TGCAGGTCCACCAGGTAGCAGAAGCCCAGCGGCGCCAGGTCCAGCCAGGGCTGCTGGCGGTCCCGGGCCGTCTG	0
Co00300D_Co07a_Co12b	TGCAGGTCCAGGAGAGGTAATAAAGGATATATTTTGCCTGCTCTAACATGATGTTCTGGCTGAATAGGTAGCTG	0
Co07474D_Co07b	TGCAGGTATATCTCACTGATCATCCCCAAAGCCAATACCTTATTTGGCAGCCTTTCCTTCCAGTTCTCTGCTGC	0
Co46198D_Co07b	TGCAGGGGATTAGACAGACTCCGCAGATGATGCCTGTCTCTCTCCCAACAGGGGATTCTCCGCAGATGATGCCT	0
Co55325D_Co07b	TGCAGGTACGAGGACAACGAGGACAACAACTCTAGTATAATGGTTGGCACCTGTACTCTCCTATCTCAGTTATC	0
Co56139D_Co07b	TGCAGGCGTTCCAGCATGGCGGCCAGGTGTGCCTCCCGCTTCTCCTTGTTGTGCTCCATGCGCAGCTCCAGCCG	0
Co57186D_Co07b	TGCAGGATTCAGGAGTGGAGCTGCTGTCTGCTGGACTGGGGAGTCTGCAATGTAAACTGGAGACACTGAGGTGA	0
Co66819D_Co07b	TGCAGGTGAAGAAGCCGGGTGTAGAGGTCCTAGGCTGGCGTGGTTACATGTGGTCTGCAGTTGTGAGGCCGGTT	0
Co01410D_Co08a	TGCAGGCTGCTGGTCAGGTTATCCAGGAACATGGGAGCTCTGTAATGCTGCGGGTCACCTTGGATCAGCGAGAA	0
Co02933D_Co08a	TGCAGGTACCTCCTGATGCTGCTGTTTCTCCAACATATCCTTTTCTTTCTGCTCTTGCAGTTTCTTTGCCCTTT	0
Co11631D_Co08a	TGCAGGTTCATCCTGACATGACCCTCCAGCATGACATGGGCACCAGCCATACTGCTCTTTCTGTGTGTGATTTC	0
Co14126D_Co08a	TGCAGGGGCAACCTGGTCTTCCACTCTGCCGTCCTGGGCATCTCAGACCTCATGACCCAGAGAAACTGCTCCCG	0
Co18742D_Co08a	TGCAGGAAAGGTACCAGATGTCTTCCCTGTAACGCACAGCGTTGAGATTGCCTGCAATGACAACAAGCTCAGTC	0
Co18927D_Co08a	TGCAGGGTACACTGATGGATACCTACAGGGTACACTGAGAGGATACCTACAGGGTAAACTGAGAGGATACCTAC	0
Co25395D_Co08a	TGCAGGCTGCAATGTTTTTATTTGTTAGCTTTATAGGCTATTTTTACATAGTTGGCAATAGAAGTTACTTTTTT	0
Co27549D_Co08a	TGCAGGACTTGCTTTGTGGAGTGTGGTGTCAAAAAAGCAGAGCATCTCTTAATGACAGACAGACCTCTCACCAT	0
Co36678D_Co08a	TGCAGGACTTGCTTTTTGGAGTGTTGTGTCAAGAAAGCAGAGCATATCTTTATTACAGACAGACCTCTCCCCAT	0
Co40637D_Co08a	TGCAGGCTGCAATGTTTTTATTTGTTGACTTTATAGGCTATTTTTACATAGTTGGCAATAGAAGATACTTTTTA	0
Co46363D_Co08a	TGCAGGAACATCTGGAGATGGTGAGGCCATAGCCAAACGTTTTCCAGTTAACCAATCATCTGACTGAAGTGTGC	0
Co67371D_Co08a	TGCAGGAACAGGATCTATTATGAGACCCACAGGACCAGGATATATTATGAGACCCACAGGACCAGGATCTATTA	0
Co68112D_Co08a	TGCAGGCTGCAATGTTTTTATTTGTTGGCTTTATGTAGGCTATTTTTACATTGTTGGCAATGACAATAGAATTA	0
Co00022D_Co08b	TGCAGGCTATAAGCCTAGTCTTAAGGTTTCAATAGAAACTATAGTGTAGATACTGTATAGCCTATTATATAAGA	0
Co00216D_Co08b	TGCAGGCTGGGAAGACTGAATCTGCAATAGGTAAGCAGCTTGGTTTGAAGAAATCAACTGTGGGAGCAATTATT	0
Co00382D_Co08b	TGCAGGTGTCACCGGGAAACCCTGTTAAACTGCCCATGCAGGAGTGGGTACGAAACCCTGTTACCTGGAGGTCC	0
Co00461D_Co08b	TGCAGGATAAAGGCTGTACCACCCCTGAGTGTGTGGATGTTCATTAGGAACCTGTACCACCCCTGAATGTGTGG	0
Co00582D_Co08b	TGCAGGCTCATCCTGACATGACCCTCCAGCATGATGCCACCAGAACATACTGCTCGTTCTGTGCATGATTTCCT	0
Co00611D_Co08b	TGCAGGCATACATAACCTGTAGTATTTACTGTCTATGCACACCAGGTAAGACCTGGGCAGACCACCCTCTGTAT	0
Co00702D_Co08b	TGCAGGTGTAGGCGTGGTTCTTCCTGACGCTCCTCCTGAAGAAGCCCTTGCAGCCGTCACAGCTGGAAGCACCG	0
Co00764D_Co08b	TGCAGGCCTCTGCCCGCCAAGCCTCCCGGTGAGCACTGGTCTCCACAGCACCCCCTGGAGGGCACCCTAAAAGC	0
Co01009D_Co08b	TGCAGGAGTGGATCGTCATCTCTTACATCATCACTCTGGGAATGGAGAAAGTCAGACAGGTAACGTGTCATACA	0
Co01234D_Co08b	TGCAGGTCACGGGAACATCTAAAACGAGAGAGTATGTAGAAATAACAATAGACCTATTTTCATATAAATGCCCT	0
Co01254D_Co08b	TGCAGGGAGTCGTGGGCCGAGGCTAGCCCAGTGAAGGAGCCCTCCATCCGGCTGATGTCCTCCACTACCTGGAC	0
Co01417D_Co08b	TGCAGGAACAGAGACTCTGAAGTGAGTAGAGCACCTCTCGGGGGTCAGGATGACATCTGAAGTGAGTAGAGCAC	0
Co01471D_Co08b	TGCAGGGTTCCATAACTGGTGGCTCGCGGGACGAATTTGGCCCATGGGTGATTTTATTTGGCCCCCAAGTTTTC	0
Co01533D_Co08b	TGCAGGCACCAGGCCCGCCACAAGGAGTCGCTAGAGCGCGATGAGCCAAGTACAGCCCCCCCAGGCCAAACCCT	0
Co01554D_Co08b	TGCAGGAATGATGGGTCGTGTGAGGTCATCACTCCGACCAGACGAGGAGACGTGTTCAGCGAGTACGTGTGTAA	0
Co01563D_Co08b	TGCAGGAAGAAGATTTTTATTGTATTCATATTTGTAATTGTACTTAAGGATTCCTCCTATAATTTTACTTTAAG	0
Co01804D_Co08b	TGCAGGACATCGCTTGTGAGAATGACCCTTGACCTCCCTCTCTTTCCAGAGCCGCGCTGGGTCCCCGTTGGAAT	0
Co01825D_Co08b	TGCAGGTGGAACTGGTTTGAAATAGAGCCACAGCGTCTTTGACATCTCCCTCCCTCATCGCTGACTCAGTGGAG	0
Co01847D_Co08b	TGCAGGGTAGAGGGGGCGTTACCGCTATGGAGAGGCTCCTTGGACCTTGAGACCTACCTCGCAGCTGCAGGCAG	0
Co02020D_Co08b	TGCAGGTCAGCGATGTCAGCCAATGCTGTCAGGATTTGGAAGTGTTTATCTGATGGAGCTCAGCTGTTCTGAGA	0
Co02104D_Co08b	TGCAGGTAGAACCCTATCATAGGACAATTTAAACTTCTTGGGCATTGATACCCTAGTTACACTGGGCCACTTTT	0
Co02147D_Co08b	TGCAGGGGGAAAGTTTGTACCGGGGAAGGGGAAAAAGAGGGAAAAGCATCGGGGATAGTCGCATTAGAAGGGGT	0
Co02222D_Co08b	TGCAGGAGTTGTACATTGCAAGCAACGGATTTACCTTTTTCCAGTCACAGGACATATCAAATAAGTCCATAGGA	0
Co02260D_Co08b	TGCAGGATGAGATGAAGGTGGTGGACGTCAGCGTCAGTGACGTTAGCGCCCGCTACCAGGAGAGGAAGAAACAC	0
Co02262D_Co08b	TGCAGGTTCGTACTGCTCCCTCGTCTCTCTTTCATTATACAGTAGAGCTTTGGTTGAAACTAAACATTCCCATA	0
Co02359D_Co08b	TGCAGGCATTATGGGGTGTCAAATTACCACTGCAATTCAATTCTGGAAACATGGATGATTTTTAAAAGACTGAA	0
Co02383D_Co08b	TGCAGGGACATATGAGTGGTTCCAGAGCATCCAGATCCCAGTCTATGGTCTTGTAATTACTGGATATACAGTGC	0
Co02682D_Co08b	TGCAGGTCCAAGTCCTACCATCATGTGGCGTACAACCCCCCGACACGCTACTCCTCAGAGAACATCCACTCCGA	0
Co02774D_Co08b	TGCAGGTAAAACGCGCCTCCATTATCTCTGACACACAGGCTGCACACTTCACTTCACAGGCGGTAACAAGCTAG	0
Co02849D_Co08b	TGCAGGAGATCAAAGTGGATCTATCTGCTGCTAGCACTGCAGTGAGACATGAGCTGGGCTAGTCATATCACAGT	0
Co02956D_Co08b	TGCAGGGATGTACCTGGGACACATCCAGACAGAGACGGGAGCCAGAGTGTTCCTCAGGGGGAAAGGCTCGGGGT	0
Co03182D_Co08b	TGCAGGCTGCAGCAGCTGTTTATCAGATCACATAGAGGCAAATGGTTCCCTCTGTAGTGCACTACTTTTGACCA	0
Co03633D_Co08b	TGCAGGCACCCGGCCTGCCACAAGAAGTGAGTGAGTTGAGCCAAGTAAAGCCACCCACAGCGAAACCCTCCCCT	0
Co03684D_Co08b	TGCAGGAATTGAACCCATGACATTGGCATTGCCAGGCTCATACCAACTGAACCTCAGAGTTACAGCAGCAAGAA	0
Co03755D_Co08b	TGCAGGCAGCTGAAAATACACAACTAACCATCTTCACTACAGATACGTTTTCTGTGTGAGAGACAGAGACAGAG	0
Co04176D_Co08b	TGCAGGATCCACAACTGATAAACTCTCTCCTCCAGTGAGTCCTGTGGGACATTTATTAATTCTCAATTCAGACA	0
Co04373D_Co08b	TGCAGGAAGAGTACCACATGAGGGAGGAGGATGTCTTCCCTGTAACGCACATCCTCAGTGACGATCACTTTTTG	0
Co04932D_Co08b	TGCAGGGAGAGGAGGTGGTGCAGGTACGTGAACCAACAGAAGAGCACTGCTGTCATAGACTGTAGTCTACTGTC	0
Co05408D_Co08b	TGCAGGGACACACACGAGTCATCAGGTAACACAGAGGAGATGCTCCGCGGCTGGGTCCCAAATGGCTCCCTGTT	0
Co05536D_Co08b	TGCAGGTACGGAGTAAAAGGGAGAGGGAGAATGAATGATGGAGGGGAGGTGGCAAGATGGGTGAGTGATTTGGC	0
Co06520D_Co08b	TGCAGGCAGACCTGTGTTTGTGTTACCAAGCGAGACAGACAGTGGTCTGCATCCCAAATGGCACACCCGTGAGT	0
Co07770D_Co08b	TGCAGGATTCAGTGTAAGCTAAGCCTACAGGTGCAATGTTAGTTGGCCTGGTCGGGGAGGGACTTGGTCAGGCC	0
Co11553D_Co08b	TGCAGGTGCCCTTTGTCAAAACTCCAAGCGGGCTGTCATGTGCCTTTTTACTGAGAAATGGCTTCCGTCTGGCC	0
Co12334D_Co08b	TGCAGGACCATGGTCAAAACTACTGCACTGTCATGGCATGCCCTTGGGGGGAGGATCATAGGCGCCCCCCCCCC	0
Co13274D_Co08b	TGCAGGGGCGCTGTGCTACGCGGAGCTGGGCACCATGATCACTAAGTCTGGAGGCGAATACCCATACCTGATGG	0
Co13899D_Co08b	TGCAGGCTTCTAAAGAGCTTAGTGGGGGACCAGATTGAACCCTAACAGGGAAAAAAATGGAGGTTGACCGATTT	0
Co18830D_Co08b	TGCAGGGATTACACATTAGTGTTAGTACACAGATTAATATACATTTCTGCAATCCCTGTGACTGGATGAAATTG	0
Co18890D_Co08b	TGCAGGGCCTGGACTCACTGACCGAGATTAACCTGAGACGCAACTGCATCTCCACTGTGGTGAGGGAGAGGAGA	0
Co20033D_Co08b	TGCAGGGTCTCCTACTGATGAGGAGGCTAAAGAGAAGTCAGACGCCATGCCCAACATCTCAGACATCATGCTGA	0
Co22018D_Co08b	TGCAGGAGCTGTGAGTCGCAGCTGAAAAATAGATAAGATCTTTGTCACTCAAATCGCTGTACGTTCTTTAAGTG	0
Co23021D_Co08b	TGCAGGTGCCCGGCCCGCCACAAGGTGTCGCTAGAGCGCAATGATCCAAGTAAAGCCCCACCGGCCACACTGCT	0
Co28600D_Co08b	TGCAGGGGTTCATAGCAGAACCATTCCACCAGCTTTCCTTCCCTCCTCCTGGAGCCAGAGGCAGCCCCGGGCTG	0
Co31944D_Co08b	TGCAGGAGGGAATCTTTCCAGGAGGAGGGCTAATCTTCAGGAGCAGGGCTGGTTAGAGCAGGACTGGAGGTATG	0
Co38168D_Co08b	TGCAGGCAGTCACTGAGTCCGAGGTGCTAAATGAGCTTCTTAAACCTGACCCCAAAAAAAACATCTGGGTCAGA	0
Co47041D_Co08b	TGCAGGAAGACATCGACGCCTTGGTCTCCGTCTACAACCACAAGGAGTCCTGGTACAAGGAGGAGAGCGAGGGG	0
Co47843D_Co08b	TGCAGGCTGACCAGATCAATAAGCTGTGTTAAGTGGCAGTGATGCCCCTCCATTGATGAGCTAATGGCTGTCCA	0
Co50013D_Co08b	TGCAGGAGGGAGAGAGCAACCCACACCTTGCACCAGATGGCTACCTCTACAAAGACTCTCAGGTTTCTCTGTGA	0
Co52386D_Co08b	TGCAGGCTGACTTCGGTCGTCAGTAGAACTGCGTTTCCTCCGACACATTGGTGCGGCTGACTTCCGGGTTAAGT	0
Co54667D_Co08b	TGCAGGTTCTGAATCTACCTGTTGTTCCAGGGCCATAAACAGAAATATACCTCACAGCTAGGGGCAGCTAGGGG	0
Co55783D_Co08b	TGCAGGGGTCCGCAAACTCAGCTGGAAGTGTCAGGAGCACAGCAGTGGAGACCTGGACCTGGTTAAGGTAACCC	0
Co57458D_Co08b	TGCAGGCAACGGGGCCACGAATCCCACCTACTGTAGGCTTATCCAATGGCGACCCGTCATTCAGGGCAGCCCCA	0
Co60507D_Co08b	TGCAGGCACTGGTTACAGTTTTAAGCTTTTTCTTAAGTGGGCAGCTTGATGAAAGCCAGTCAAAGTCGGGCATC	0
Co62662D_Co08b	TGCAGGAGGGTATCTCTCCAGGAGGAGGGCATCTCTCCAGGAGGAGACTGGTTAGAGCAGGGCTGGAGGTAAGG	0
Co66010D_Co08b	TGCAGGCCTTACCTCCAGCCCTGCTCTAACCAGTCTCCTCCTGGAGAGATGCCCTCCTCCTGGAGAGATACCCT	0
Co66616D_Co08b	TGCAGGCCTTACCTCCAGCCCTGATCTAACTAGCCTCCTCCTGGAGAGCTGCCCTCCTGTAGGCCATACCTCCA	0
Co68960D_Co08b	TGCAGGTTATCAGTCAACCTACCAGGGTATTTACAAACAGCACAGGAATGACATCATCAACATGTATTGATCAC	0
Co00501D_Co09a	TGCAGGTGATGTTTATTGAAAACACAATAGAAAGCACAGTAACAGTGTTGACAGTAGAGAGCCGGGAATTCGGC	0
Co00817D_Co09a	TGCAGGTGAAGGTTTTCTTGTTCTTGCTGCACTTGCGAGCACAGTGCTCCAGCGAGCGGCTGTTCTTGACCATG	0
Co00984D_Co09a	TGCAGGGATTCCGTGGTAGAGCACCATTTTAGGTAACATGCTGTGCCACTGTAGGCTCAATTAGAGTGGAGATG	0
Co01047D_Co09a	TGCAGGCCTGCCTGACCACAAGTACATCCAGGTGGGTTCCACCGGACACACAGGTGTCCCGCCACACCTGGGAG	0
Co01549D_Co09a	TGCAGGCTGGGGTTTAGGTATACATGGGCGTCGAAGCTTCCGTAGCTGCACATGCCAAGGGGGGTAACAGAGGT	0
Co01840D_Co09a	TGCAGGCTGACATCGTCGTCAGTTGAACAGTGTTTCCTCTGACACATTGGTGCGGCTTGCTTCTGGGCTAAGCA	0
Co01952D_Co09a	TGCAGGCTGGGTCCTGACCAACAGTAGGGACCTTTAGACAGAATTCATTAACGATGGTAAGAGTGTTGACCTAA	0
Co02380D_Co09a	TGCAGGCTCATCCTGATATGACCCTCCAGCATGACAATGCCACCAGCCATACGGCTGTTTGATTTCCTGCAAGA	0
Co02402D_Co09a	TGCAGGAGGAGAGACGTGATTGTCTGATGATACTAGGTGCTATAATCATACAGGATATTATCATGTTAACGGTA	0
Co02475D_Co09a	TGCAGGAGGTCTTTTGCCTTTTGAGAGGACGTCATTGTAAATTTGAATTTTGTTCGTTAAATTAAAAATGAATA	0
Co02515D_Co09a	TGCAGGTTCATCTGTGGCATGTGTGACCATCTCAATAGTGAGACGGTCATCCTCTTTGATCAGCCAACATGGAA	0
Co02759D_Co09a	TGCAGGAAATGGATGGATGTCTGCTCAATGTAATAAAACTCTCCATGCGAGTCGACTAACTGTATGATAGTTCA	0
Co02791D_Co09a	TGCAGGACTGGGTGATCTACTACACTCATTTCAATCTGTGTTTCTGTACGATATTCCAAATGCCTGTCTTGTAA	0
Co03035D_Co09a	TGCAGGGAGAGAGACATCATCAGATACACTCAGATCATATCACTTCAGTGAATCTAATGGTGGCAAATCCCTGC	0
Co03402D_Co09a	TGCAGGCTTTTCCAGCTGACTATCGGTTTCGCTCTCTGTGTTTATAACGGGTGTTTTGGGTGCAGGCAGATTGG	0
Co03554D_Co09a	TGCAGGGAGAAACTTTGTAGTGGGGCAGGGGGAAAAGAGGGAAGAGCATCGGGGCTAGAAGGGCTGGAAATGAG	0
Co03798D_Co09a	TGCAGGTATAGAACCAAATATCATCTCTGCCCAGCCCCATGGAGGAATTAGAGTAGGGATGGGCATGAGTAATG	0
Co03837D_Co09a	TGCAGGCATAGGGTTCCCCATGTATCTCTGCCAGGCCTGAATAAACAGTTATAACTACAACCTTCTGAATCAAA	0
Co04428D_Co09a	TGCAGGCCTCCCAGACGGTGGAGTACTACAGTCTGTCAGACAAAGCCATGGACTACAGGATCCTGTTGATGGAT	0
Co05506D_Co09a	TGCAGGCTGAGCAGCTAACCGATCGCTGCAGCTGTACATAGTCTATCGGTAAATAGCCCACCCAATTTTACCTA	0
Co07883D_Co09a	TGCAGGAAACGCAGGGGTTTTGGTGTGTATGTATTGGGATTATCTAGCAAAGTCTATGGCTGTCTGGAGTGATT	0
Co08811D_Co09a	TGCAGGGCCCCTCGGCCTCTCTCTCTCTGACACTGCCTGAACAAGATGGCTGCCTAATGAGGCACTCCATCCCT	0
Co10707D_Co09a	TGCAGGAACTATGTAGAGACCAGTTGGTGGAGACAGGACTCTCCCCTCATTAATATACTGTGGCTTAAATCAAT	0
Co10957D_Co09a	TGCAGGGTTCCTTCTCTGGCTGAGCCCATGGCCACTGATGAGATGACCACAGACAAGTGATGGCCACAAAACCA	0
Co16067D_Co09a	TGCAGGATGGAGACGTCAAAATGGGTGGCTCCTTCAGAGGAGCATTCAGTAACTCAGACAAAGGTGAGTCCCTG	0
Co17765D_Co09a	TGCAGGGATATGAATCTAGATGATGTCAGTAACGACAACAGAAGACGGAGTCGTGCCTACTGTTCTGTACTGAT	0
Co21854D_Co09a	TGCAGGCTGACTTCGGTCGTCAGTTGAACGGTGTTTCCTCCGACACATTGGTGCAGCTGGCTTGCGGGTAAAAC	0
Co28477D_Co09a	TGCAGGCTGACCCCGGTCGCCAGTTGAACGATGTTTCCTCCGACACATTGGTATCAGCTGGCTTCCGGGTTAAG	0
Co40416D_Co09a	TGCAGGAACACGGCTCTGATGATGACAGACAGGAAGCCTGCCACCATGATGCCCACCTGGAACACGTCCGTCCA	0
Co50426D_Co09a	TGCAGGGGAGGAACTGGGAAATAAACCCACTTAGGGAATTGATCAACGCAAAAATATTTGAATTCACCTGAAGA	0
Co58136D_Co09a	TGCAGGTGATGGTCAGCCCTCGTGTGAAGGTCAACCCCTCGTGTGAAATTCAACCCCTCGTGTGAAGGTCAACC	0
Co61388D_Co09a	TGCAGGACATACGGTATGCTGGCTCTAAGTTCAGGCAGCCATAGAAGCTGAGATTAGTTGGAAAAGGTCCCTCC	0
Co61707D_Co09a	TGCAGGTCATTAGTAGCCTCCCAAACCTGCTGGTCATTAGTAGCCTCCCAAACCTGCTGGTCATTAGTAGCCTC	0
Co66810D_Co09a	TGCAGGGCCAGATTTCTTACCCCTGGAGGGGGGTAAAGGAATGTTTATGCAAATCCAGAAATGCTCCTAAGTAA	0
Co02893D_Co09a	TGCAGGACCAGACGTCCAGGAAGTTTCAATTAAATAATCTCTCACTTACCCTCTATTAGTCTCACAGGCCTGTT	0
Co02480D_Co09a_Co19a	TGCAGGCGCCCTGCCCGCCACAAGGAGTCGCTAGAGTGCGATGAGCCAAGTAAAGCCCCTCTGACCAAACCCTC	0
Co02513D_Co09a_Co19a	TGCAGGCAGATAGATAGTAAGAAAAGATGATCCCCTCAAAATGAGTGTGCAGCGAGATAGATAGGGGACTGCCT	0
Co03202D_Co09a_Co19a	TGCAGGCTTCTCCTTCACCACAGCCAACATGAGTAAAACATTTAAACGTGTTAACCCTCGCAAGGCTGCCGGCC	0
Co07715D_Co09a_Co19a	TGCAGGTACCTTAAAAGGTTCTCTGCCACTCTCTGCGTGGGCACAAACTCCCTGAACCCTCTGACTGACACACA	0
Co00520D_Co09a_Co19a	TGCAGGTTACAACAAGCACACACATTCAAGTTTCATGTTTTATTAGTCATAGACTACATGACCAAAAGTAAGTG	0
Co00623D_Co09a_Co19a	TGCAGGTCCTGGAAGGTGGGCAGAGCCTATCAGGAGGCAGCTTCCACTATCAGCCAACCAATCAGGAGGATATG	0
Co03164D_Co09a_Co19a	TGCAGGAGTCTCTGGGTGAAGTTTCCCCTATATACAGGTCTAGCATCAACTTCCCCTCACCCAATCTTAACCTT	0
Co03847D_Co09a_Co19a	TGCAGGAGGCCTTTTGCCTTTTGGTAGGCCGTCATTGTAAATAAGCATTGGTCTTAACTAATCTGCACAGTTAA	0
Co04693D_Co09a_Co19a	TGCAGGTGAGGATGCCCGTCTCCTCCGGGGCCAGGATCAGGTTCCTGGGGGCACTGATCCAGAACGGAGCCGCT	0
Co06172D_Co09a_Co19a	TGCAGGGGTCAGTGTTTCCCAGGTTGAATACCACTGGGATGACCGTAATACAGTACAGTATGTCCAGGTTGCAC	0
Co06245D_Co09a_Co19a	TGCAGGTAGAATCAGAGAGCTGATGGAGAGAACATGTTTATCATACTAGGATTTGACCTTTAGGTTAATACCAG	0
Co16713D_Co09a_Co19a	TGCAGGAGAAAGAGATAGACTACCCAACCACACCACTTAAGTCCAGGTCGTCTGGTCCATTCAGTCAGAAATCA	0
Co18805D_Co09a_Co19a	TGCAGGGATTATAAACCATCAATTATACTCTCATCGCCCTGACAACCACTTTACATACTAAATACCCTGCCTCC	0
Co36833D_Co09a_Co19a	TGCAGGCAGCCTAGAGTGGGAACCGGGAGATTAGTTGCTGCTCGTTATTGGAGGAGAAACAATCACTCGCCAAG	0
Co43758D_Co09a_Co19a	TGCAGGATGTAATTAGATCAGTGAGTGTAAACACCAGTAATAGTTTTTTTTAACCCTGGGCTGTTTACGTTCAG	0
Co03235D_Co09a_Co19a	TGCAGGACAGCGGCAGCGCAGACCGTTGATGGGGTGGATGGGCCGGAACAGCACCGTGTCGGAGGAGATGAAGG	0
Co31755D_Co09b	TGCAGGCAGTGGTTATGCTATTGACACAGGGACATCTCTCTCTCCCTCCAGGCAGTGGTTATGCTATTGACACA	0
Co42770D_Co09b	TGCAGGAAGGTGAACCGTCTTTCCCAGTCTCAAATCTCTGGAAGACTGAAACAGGTTTCCATCAAGAATTTCCC	0
Co53127D_Co09b	TGCAGGCAGCAGTTATGCTATTGACACAGGGACATCTCTCTCTGCGTACCGGCAGCGGTTATGCTATTGACACA	0
Co02542D_Co10a	TGCAGGAGAAGAGGAACACATGAGTGACTTGCTGCAACACCTAAAAAATAATGATGATGATGATGATACACGTT	0
Co06648D_Co10a	TGCAGGCCCAGTCCAGCCACGTCCAGGAGCTCCACAAAGACATCCAGGACTCCCAGGGCCTGGTCAAGGAGAAG	0
Co24025D_Co10a	TGCAGGCTGACCTTGGTCGTCAGGTGAACGGTGTTTCTTCCGACACATTGGTGCGGCTGGCTTCTGGGTTAAGC	0
Co29479D_Co10a	TGCAGGTGCCCGGCCTGCCACAAGGAGTCGCTACAGCGCAATGAGACAAGTAAATCCCCCTCTGGCCAAACCCT	0
Co00169D_Co10b	TGCAGGAATACAGGTTTGGACTCATGTTATTCACACAACAATACAAACATCAGGCCTATTGAGTGAAATAAAGA	0
Co00599D_Co10b	TGCAGGCTGGATATAACATGTATGACAATGTAATGAGACCGACACTTTTCACATCATACTGGTCAAATAGCCTA	0
Co00657D_Co10b	TGCAGGTCTGTGGTCTCTCCATCCAGCTTCCTCTTGGCCTTCTCCAGCTCCTGACGAGTCTTCTCCTCCTTCTT	0
Co00670D_Co10b	TGCAGGACCTTCTCCACAAAGCTCTTGTCAGTGGCTTTGGGGAACCAGCACTCCTCATCCAAAAGGGCCAGGAT	0
Co00799D_Co10b	TGCAGGTCAGGTTTTCATAGCTGCTCAGTAAACGCTCATCCTTCAGATTACAGTAAAGATACTGCGGCTAATGT	0
Co00916D_Co10b	TGCAGGCCCACCATATGGAGATACACTGTAGTTTCCACTTCAGTTACGGAACAGAATTAGTCTGGGGATGTTTT	0
Co00930D_Co10b	TGCAGGCCAAACCATGAATAAATCATTAGCACTTAAAGACACCTTTTCATTTTCAGCTTGAAAGACACCCACAC	0
Co01510D_Co10b	TGCAGGTCTCCTCCCACAAGTGTAAGGTCATGTTTTACACCGAGGTGCTGGGCTCCGAAGACTTCAGGTCAGTC	0
Co01609D_Co10b	TGCAGGTATCAGTAGTAGTCGCCCAAGACTGGTTCTGCTCAGAGCGCCCCCCGGAGGAGGTGAGGCACCATGTC	0
Co01618D_Co10b	TGCAGGCTGACTTCGGTCATCAGTTGAACGGAGTTTCCTCCGAAACATTGGTACGACTGGCTTCCTGATATTAA	0
Co01667D_Co10b	TGCAGGGTAACATCACATGCCAGACCACCATTAACCAGCCCTGTGAATCACATCAACTTCCACACCAGAGGACA	0
Co01801D_Co10b	TGCAGGCTTTTGCATTGATATGCAGCATTGCCTGTGTCTAGTTTTTTTATTAGTTCACTGACTGAATGTGAAAC	0
Co01810D_Co10b	TGCAGGTTAGGTCAGGCTGGCTGGACAATAGATGACATTTAACCTCCGACCTCTCCTCACCTGCCTCTGGGTCT	0
Co01812D_Co10b	TGCAGGGTTGAAATATGCTTCTCTTTGTTTACGGAGGTGCTATCTTCAGATAATAGCATCATTTGCATTCGCCG	0
Co01923D_Co10b	TGCAGGTCAGTACCCCTGGGCACGTGCCCGGTCGGTAATTCGGCCATGATTACTACAAGTTTAGATAGCTGGCT	0
Co01940D_Co10b	TGCAGGTATGTGTTATTACTAGTTATGAGTATTTATCATGCTTTACCTGTTATAGGCAAATATAATGCTATATT	0
Co01979D_Co10b	TGCAGGAGGGGCTGTGATAGTCCAACAACACCCAGGGAACATTCACCAAACGTTAGGAACCATTGGGTGTGTGT	0
Co02082D_Co10b	TGCAGGCTCCGACGCCTCGCTCAATTAGAACGTCTCTATTTTTGCTTTTTATCGCTGGTGCTGTAGTCACACAA	0
Co02092D_Co10b	TGCAGGAAGAGGAAGTGACATCAGAGAGAGACACAAAGCTGGTGGTCAGTTTATCTGTGAGCCAGCAGAGAACA	0
Co02274D_Co10b	TGCAGGTTCACCTCTCAACACTGCAGCAAACATAGCAGAAAGTAAATGGCTAAAGAAACAGTAATACAAATATT	0
Co02353D_Co10b	TGCAGGGCCGCAACAAACTTCTCCCGGATTTTCTCTCTCTGTGAAGAGGTTAAGGAAAGGGGTCAGGCTTCAGG	0
Co02465D_Co10b	TGCAGGCACCAGGCCCGCCAAGAGAGCGAGATGAGCCAAGTAAAGCCCCCACGGTGCTGGGCCAATTGTGCGCC	0
Co02637D_Co10b	TGCAGGACAGGAGTTGCCTACCCCTGATACTGTTGTGTGTTCTGGCCAGTCAGCTTAAGGGGCCCAACTCTTAA	0
Co02683D_Co10b	TGCAGGCTCAACCTGACATGACCCTCCAGCATGACAATGCCACCAGCCATATCAGTGTTCTGCCATGGCCAGCG	0
Co02965D_Co10b	TGCAGGAGTTCAGTTTAAAGGGATGGTCAAAGGGCCAGTGCCAGACCAGCACGGTAACGTCCTGTTTGTGTGCC	0
Co03029D_Co10b	TGCAGGTGGCGCCGTTGCGACAGTGTTTGTCCTCACAGTGGTCCACCTGGCTCTCACAGTAGCTGTCTGTGTAG	0
Co03042D_Co10b	TGCAGGAGCACAGAATCCCTCTGCTCATCTTCTCTGCTGGGCTAGGAGACGTGCTGGAGGAGGTGATCCGCCAG	0
Co03424D_Co10b	TGCAGGGCAACAGATGTCAAAACATCTGAATACAATCCTTAGAAAGGAAGAAATGCATCTACAACAGACAGACC	0
Co03537D_Co10b	TGCAGGGTGACCCACACCACCCAGACTCTGGCCCTGAACATATCCAAATCAGGTGTCTGTCTGCCTGTTCACTC	0
Co03556D_Co10b	TGCAGGAAGGGTACCACATGAGGGAAGAGGATGTCTTTCCCTGTAATACACAGCGTTGAGATTGCCTGCAATGA	0
Co03781D_Co10b	TGCAGGACCTGCTGGAGATCCACTTCCAGAAGAGCAGTAACGGTGGGGGAGAGGTGGACGCCTTCCTCTACAAC	0
Co03866D_Co10b	TGCAGGTCTTCAGCCTTTCCAGAACCAGATGCTCTATAATCTTTTAGAATGACGGAGTTGGTTCCCACAGATAA	0
Co03954D_Co10b	TGCAGGTCCCAAGGAGGCTGCAGTCAGATCTGGTAGGACTGAGGCCGTAACACCAACACTTGGCCTATGGGTTC	0
Co04073D_Co10b	TGCAGGAATGCGGCCCCCCAGCTGAGCCACGCTTGGGCTGCTGTGTGAGGGACACCTGTGCCCTATGCACCCTC	0
Co04245D_Co10b	TGCAGGAGGAAGTAGATATTGGAGAGGAGAAACATTAGGCCGTCAGAGCATCTCGGGAACTAATACAATCATCA	0
Co04252D_Co10b	TGCAGGCCAACTCTTGACGAACTTCCTTGCACAAACTGCAGCGATAGTGGTCGATCAGGGCCCTGTCGTTCCAT	0
Co04380D_Co10b	TGCAGGGCCCTTGAGGACTGACTGCTGAGGAGGGAGCAGATGCTGCTGCTGTATTGGAAGCCTCATCGGTGTTC	0
Co06134D_Co10b	TGCAGGGACAGAGGCGGTGGTACTTGTTGTTGGCCCCGGCACAGCTGAACAGCAGAGGGTCTTTCTGGAGGCCA	0
Co06988D_Co10b	TGCAGGGAGTAGCAGTCAGCTCACAGTGGACTGAGGCAGTTAGGTATCAGTCTGTGGTTCAATTGAGCCGGAGC	0
Co08174D_Co10b	TGCAGGATCAGATTAGGACTTTATACACTCCAAAGGTCATATATTCATAGCTATGGACATTCGGGGTGCTGAGG	0
Co08459D_Co10b	TGCAGGAGGCCCTCCTTCTCACCCTGACACCCATCTATCTTGTCCCTGTCAGTCTCTGTAGAGGTGTTTCACAC	0
Co08661D_Co10b	TGCAGGAGGCCCAGCAGAGGGCCCAGCTGGTGGGCAAACCCCTGGAAGCCTGGGTGGACCGCACCGTGGGGGCC	0
Co13397D_Co10b	TGCAGGCTGACCTCAGTCGTCAGTTGAACAGTGTTTCCTCCGACACATTGGTGTGGCTGGCTTCCAGGTAAAGC	0
Co23096D_Co10b	TGCAGGAGCAGGGCACCCACTCCAAGTTCCACAAGCCCAAGAAACTGAAAGATGAGGCTGACTTCTGCATCATT	0
Co23191D_Co10b	TGCAGGACTCTATAACATAGCCTACAAACCCAGCCAGTATGCCTGTAGAACTCTATAGAGGTGTGTGGGATGAA	0
Co26740D_Co10b	TGCAGGCTGGTCTCCCAGCCTGTATACATAAACAGTACAGGCAGTTTATCAGCGTACTCCTCCTCACACTGTCT	0
Co27843D_Co10b	TGCAGGGCATGGGGTGGGCCTGATGGGTCACTTCCAGCAGAGGAGGTTGGTGGGAGGAGCTGTAGGAGGATGGG	0
Co33181D_Co10b	TGCAGGTGCTCTCTCACACACACTTAACGTCTCTCTCTTCCCTCTCTGACTTGGATGAACATTTCCTTTCTTTT	0
Co39794D_Co10b	TGCAGGCAAAAAATGTTCATGTTTGAATTGTTCCCATTTTACAATTGTATAAGACATATAAAGTTGGTTCAGCC	0
Co43622D_Co10b	TGCAGGGGATGATTAGGGACTTCTGACTGAGAGACAACACAGCACACTCCAGGGTGGCAGAGATTATCAACTGG	0
Co45007D_Co10b	TGCAGGAGGTAATGAGCCTGTCTCTCTGAGTTCCCTCTCAGTAGTGCCAGTGGGCTTTTCAAACACAGGGCTGT	0
Co47588D_Co10b	TGCAGGCTGTTCTGGCCTCTGAGCGGGGGAAGCGGGAGGCAGCGGAACAGGAGACTGAGCTGACTGCCAGGGAG	0
Co49872D_Co10b	TGCAGGGAAGCCTAGATGCACTTTGGCACTTTATGGCACTACAGCTAGGTTCAATCAAACGAGCAAGGTATTTG	0
Co51450D_Co10b	TGCAGGCTTTACCACCTAGTCCATCTCTCTCTCTGCTGGCTTTACCACCTAGTCCATCTCTCTCTCTCTGCTGG	0
Co58760D_Co10b	TGCAGGAGCTCACTGAGTCCGAGGTGTTAAAGGAGCTCCTTAAACTTGATCCCCAAAAAACATCTGGGTCAGAT	0
Co60009D_Co10b	TGCAGGCCAGCTCCCGACGAACATCCTCACGTAGACTACACCAGTAATATTCGATCAGGGCCCTCTCATTCCAT	0
Co60742D_Co10b	TGCAGGGTGCGGTGCTTCACAGAGACACCCACTTCACCAACCTGAAGGGGCTCAACCTCACCACGCCCGGGGAG	0
Co61881D_Co10b	TGCAGGCTGTCGAATCCAAGCTGTCCAAGTTTTAGTAACAGAATAAGAGACCTTACAGGAGATGGTCAGTGGTT	0
Co64698D_Co10b	TGCAGGAGGCAAACGTTCAGTCACTCATCGGCAACTTTTCACACTGTATAACAAACTCAAATTACTGCATAAAA	0
Co67692D_Co10b	TGCAGGTCCTATAGTCTGCAGCAGAAACCTCAGAGGTGCGGTGAGGGGAACCTTTAAATCATATTTTTTCTATT	0
Co01095D_Co11a	TGCAGGTCCCCACCAGGACAGCAGAGGGCAGCAGTCTGCCGTTCTCTGCAGCCACCAGAGACAGACAGGCAACC	0
Co01144D_Co11a	TGCAGGAAAGAAAGAAACATGTTTTCTGTTGCGGCTGCCTCATTCTGCACTGGCTTTCTTGGGGTGAAACATGA	0
Co01299D_Co11a	TGCAGGCTCTAGTTTTGTCTAATCTTGATTATTGTCCTGTCGTGTGGTCCACTGCTGTAAGGAAAGAGCTAGTT	0
Co01399D_Co11a	TGCAGGGCGTTCCTTACAAGTGTTAGCTGCCTTGCTAATGCCTGTACATTTTCTCATTTACATTTAGTCACTTA	0
Co01637D_Co11a	TGCAGGGGGTGCTGTCCTCATCCATCTATTTAAGTCATTTAGAATAGATTCTCATCCAGAGAGACTTAGAACTA	0
Co01697D_Co11a	TGCAGGACAAGTGTTTCCAGTACTGGCCCACAGAGGACTCAGTGACCTATGGAGACTACACTGTAGAGATGAAG	0
Co02040D_Co11a	TGCAGGCATACATATACCCTTAATATATATACTCTGCCTCGGCACACAAGGTAAGACCTGGGCGGTCCACCCCC	0
Co02136D_Co11a	TGCAGGCTGTCTTCAGATGGACTGCGTTTCCACTGACACATTGGTGCGACTGGCTTCCGGGTTGAGCAGGCGGG	0
Co02265D_Co11a	TGCAGGTGCAGGTTGTTTCTGATGATCTCCCGCACCTCGTCCTCTGTGTCTTTCTGTGGTCAAAACATCAAAGA	0
Co03998D_Co11a	TGCAGGGAGCCGGCATTGATAGCCTGGTAGATCTGTTCGTCAGTGAGGGGGTGGAGGGTTGCCACGGCCACGTT	0
Co04052D_Co11a	TGCAGGCGCCCAATAGTGCCCCGCAGTAATTAGCAGAGAGACGTTGGGATGTCTCTCTTCATCTGAGGTCAACC	0
Co04097D_Co11a	TGCAGGCGCCTGGCCCGCCGCAAGGAGCCGCTAGAGCACGACGGGACAAGGAAATCCATGCCCGGTGCAAACCC	0
Co04175D_Co11a	TGCAGGAGATTGATAGGTGGAGTAGGAGAGATGGGCGGAGCTGGGAGGGTGGTCAGTGCTGATAGGGCACGCCT	0
Co04368D_Co11a	TGCAGGTTGAGTTGAGTGTTAAAGATGTTCTGTACAGACAGTAAAATAGAATGTGGAGACGTCTCCTGTCTCTG	0
Co05250D_Co11a	TGCAGGACCCCTCTCAGGCTGGGCAGCAAAGAGGCCTCTCTCCCCCTTCAAACAGTCTAAACTAGGTACATAAT	0
Co05403D_Co11a	TGCAGGTCATTTTTACAAGACTATGAGGGTTAAACAGGGGCGGCAGGGTAGTCTAGTGGTTAGCGTGTTGGGCT	0
Co06515D_Co11a	TGCAGGCCAAAACACTGAGCCAAATACTGTTCTCATGCAATGCAACTACTGTAGCCTACCTAGGTTACATTCTT	0
Co10654D_Co11a	TGCAGGGTGCCAGGCCACCAGGACGGGCGGGATGGGGCAGGGGGCGAGCAGCGACACCCCTCTCCTCTCATCGT	0
Co13081D_Co11a	TGCAGGTTGGATCGCAGCGGTTCAGCGTTAATATGCCTCATAAGTTTGGTATTCACAACTTCAAAGTCCTAACC	0
Co16876D_Co11a	TGCAGGCTCTAGTTTGATCTTATCTAGATTATTATCCAGTGATGTGGTCAAGTGCTGCAAAGAAAGACCTAGTT	0
Co23122D_Co11a	TGCAGGTTTAGAGGGAGTTTGTGACCCCACCTTGACCTGCTGGTTTAGGGTGAGTTTGTGACCCCACCATGACC	0
Co29610D_Co11a	TGCAGGCGCAACACAAAACGCAGAAATAAAAATATAATTCATGCCTTACCTTTTGACGAGCTTATTTTGTTGGC	0
Co38646D_Co11a	TGCAGGATGATGACGTGAGTGACTCTCTCTTATTGGTTCGTGACGGTGTTTATAGTGTGTTTACATTATCCATC	0
Co55370D_Co11a	TGCAGGGTGTGGGTTTCGAAGCCGTGAGGTACTGTGTCAAAGTAGTCGTTTCCTATTCCGCAGATGAAGCATTT	0
Co56774D_Co11a	TGCAGGAAGCCACCATTAGGAGACATGAGGAGTTGTTACAGGCCCTTTGGAAGGGCTCAGTTCCTTGACGGAAC	0
Co57019D_Co11a	TGCAGGAGCTGTAATCCTCTGCAGGTTTCTGGACTGTAGGTAGTCAGAAACATCACACCATTATCATGTATTTA	0
Co60313D_Co11a	TGCAGGAAGGGTACCACATGAGGGAGGAGGATGTCTTCCCTGCACAGCGTTAAGATTGCCTGCAATGACAACAA	0
Co60314D_Co11a	TGCAGGAAGTAAGCTCAGCAAAACCCAGTAGACAGAGCAGGGAGAGGCCGACACAATCATTACACAGGTGCACC	0
Co62530D_Co11a	TGCAGGGCTGGGTAACTCCAGTCCTCCGGGCCTGATTGGGTGTGACACTTTCCCTCCATCCTAGTAAACACATT	0
Co65451D_Co11a	TGCAGGCCAAACCCTCCCTACCCAGGCTCTGTCGCACCCAGCCACTACCTGGAGGCCCATGTGTCGTCCGGGTT	0
Co68113D_Co11a	TGCAGGCACTCCAACCTCCTGTTTGAACTCCTCTCCCCACCTCCTCCAACTGAGTCCTGCCACAGGGGGCAGGA	0
Co68489D_Co11a	TGCAGGAAAGAGTCTAAGGAGAAAAACTGACGGAACTGATGCAAATCAAATTGTATCGTATTTCAAATCAAATT	0
Co21044D_Co11b	TGCAGGAGGTTTGTTTGTTGTGATTGAGTGGGGGAAAATACCTGCGGGTAAGGTTCTGACAGATGGGTGTGTCT	0
Co23043D_Co11b	TGCAGGGAATGGATGTCAGGTCAGAGCTTTTGAAGGGGAGAGGTGATGATCAGGACAGGTGTGCAGATTACTGA	0
Co42984D_Co11b	TGCAGGCTTCAGGATAAATCACCTGCTCGCTCTAGGCTTCAGGATAAATCACCTGCTCTAGGCTTCAGGATAAA	0
Co68110D_Co11b	TGCAGGAAACACACACACCAGCTGGTCAGAGAGCCTGTAGGAAACACACCCACCAGCTGGTCAGAGAGCCTGTA	0
Co69685D_Co11b	TGCAGGAAACACACACACCCACCAGCTGGTCAGAGAGCCTGTAGGAAACACACACACCCACCAGCTGGTCAGAG	0
Co05366D_Co12a	TGCAGGGTGGTATGCTGCACTGGCATCTGTATTTCGCCATGCAGGATGGTATGCTGCCCTGTAGAGCTGACATC	0
Co11012D_Co12a	TGCAGGGCGGAATACAGATGTCAGGGCTACAGGGCGGAATACAGATGTCAGGGCTACAGGGCAGCATACCACCC	0
Co14621D_Co12a	TGCAGGTGTGATTTTCGGATAAACCGATCCTGTACAGGTGTTGTTACACGTGGTCTGCCACCGCGAGGATGATC	0
Co18909D_Co12a	TGCAGGTGTTTGTGCTGTCCACCCACCCTTATGGCTGCAGGGTGATCCAGAGGATCCTGGAGCACTGCACCCAG	0
Co44132D_Co12a	TGCAGGTTTTGGTCGCGGGCCGTGTCAGTGGCACTGTATTGTCCTCAAAGCATGCAAAGAAGTTGTTTAATTTA	0
Co47300D_Co12a	TGCAGGACGGAATACAGATGTCAGCTCTACAGGGCAGCATACCATCCTGCATGGCGAAATACAGATGCCAGTGC	0
Co51289D_Co12a	TGCAGGAAGAGGTTGGTGTGCTCCTTGAGCCGGTCCAGGTCTCCCTGGGTCCTGCGGTTCTGACGGAGCAGGTC	0
Co53277D_Co12a	TGCAGGACTACACTGCCTCTGTAAATGTGAACAATAACCTGAAACTGCTGGGAGCCAACCTAGTCAACGAGGCT	0
Co56566D_Co12a	TGCAGGCACCACATTACTATATAACTGAATTCACTACATTACTATATAACTGCAGGCACCACATTACTATATAA	0
Co57524D_Co12a	TGCAGGCGGCCACTGAGTCCGAAGTGCTAAAGGAGCTCCTTAAACTTGACCCCAAAAAAACGTCTGGGTCTGAT	0
Co62258D_Co12a	TGCAGGAGGCGGTGGAGGATCTTGTGGCGCTCCGTCAGCGTGCTGTGGGAGGCCGGGCACTGAGGGGTGGAGGT	0
Co63268D_Co12a	TGCAGGACCTCCTCATCACCCTGCTGGTCTAACAGGACCTTCTCATCACCCTGGCCTCCTCATCACCCTGCTGG	0
Co68056D_Co12a	TGCAGGGGCATCTTGTCAGAAACGAAGTAGACGATCTTTAGAACCGTGTCAGGGAAGAATCCGTTCTCTCCGAA	0
Co00271D_Co12b	TGCAGGTTTGTTGGAGGAGAACAGGTTGAAGTATCCAGAGGTGAGAAGGCCCTGCAGTAAGACCTCTGGTAGGA	0
Co00450D_Co12b	TGCAGGTCCAGGAGAGGTAATATAGGAAATATACAGCCTGACGTAACATTGTAGCCTTCCGGATGAATAGGTAG	0
Co00594D_Co12b	TGCAGGGGGAGACAGAGAGCAGCACTGCTTCAGACAACCATAGAGATAATTATTAAAATACAAATATTTAACCT	0
Co00939D_Co12b	TGCAGGATCTCCAGCACCTTGCGGTCCTTGGCTTCAGCTTTCCATTTCTCTCTGTTGGGGACGCAGAGAAACAT	0
Co01303D_Co12b	TGCAGGTCCAGGAGAGGTAATACAGGACATTATTATTATTCCATAACATGACGTCCTTCGTGAATAAGTAGGTG	0
Co01452D_Co12b	TGCAGGGGAGAGAGACGGACCATTAACAAAATACAACTCAGAGACCAGCCAGGCAAATCAGTCAGAAAATAACT	0
Co01494D_Co12b	TGCAGGGTCGGAGCAAAGCGACGGACGGACGTCTCTGTCTCCTAAATAGCCCTTGTTCAAATGACCACCTTTGG	0
Co01622D_Co12b	TGCAGGTAGAGGAACTGCAGGCTGTACAGCTTGTGGAACAGGTCGTGGGGCAGGGCGGTAAGCTTGCAGCGGTG	0
Co01861D_Co12b	TGCAGGCACATGGTTATAAATAGATGGTATGACATGAATATTAACACCGGTGTCTGTTTACACACACACACACA	0
Co02003D_Co12b	TGCAGGTTGTGTGTCTTGAGACATCTGCGCTGTGTTTTCTAAACTACCCAAGGAAATGAAAGGGGATAAAAGTT	0
Co02160D_Co12b	TGCAGGCTCTAGTTGATCTTGATTATTGTCCAGTCATGTGGTGCTGTAAAGACTGAAGCAGAACATCTAATGTT	0
Co02240D_Co12b	TGCAGGTGCTGGCTCAGTAAGAAAATACCTTTAATTAACAGGCTACAACTCGTGTTCGGATTTAACCCCGGCCA	0
Co02493D_Co12b	TGCAGGAACACAAAAACAATATAATGTAAAACAATATTATATAAAACAATACCATATTAGGAAGGGATAAACAC	0
Co02737D_Co12b	TGCAGGTCCAGGAGATGTAATACAGGAAATACACAGCCTGCCGTAACATTGTAGCCTTCTGGATGAATAGGTAG	0
Co02741D_Co12b	TGCAGGGCGGCCGCTCTAAGCTGGATGGCAGGGTGGAGGTGTATCTACAGGGGGTCTGGGGGTCTGTCTGTGGT	0
Co02827D_Co12b	TGCAGGCTCATCCTGTCATGACCCTCCTGCATGACAGCCATACTGCTCGTTCTGTGTGTGATTTCCTGAAAGAC	0
Co02902D_Co12b	TGCAGGAAATTTAAAACTTGTCGTGCATTTGATGTTTTAAAAGGTTTCTGAAGTTTGTAATTTGCACCCCGAAA	0
Co03082D_Co12b	TGCAGGTCGCTGATACAGCAGATAGCATCCCTCAGGTCCACCAGACTATGGGAGCCCAGCATCTGAAGGGTCAT	0
Co03189D_Co12b	TGCAGGATGACCCCCATATTCTATGATAACAGCCATTGAAAGTGTTAGTTTTTCCCGAAGGCCCGTTGGACATT	0
Co03558D_Co12b	TGCAGGCCTGCAACCCCAAATACCACGACTTTGACAAGACGGGCTCCATCTGCACGGCGGAGAGCATCAACGAC	0
Co03652D_Co12b	TGCAGGGCGTGGGTCAGGTCTATGTCCGAGAGGGTGCAGTCTCTATAGAAACACAGAAAGATAGTGATGCTACA	0
Co04382D_Co12b	TGCAGGGTCGTGGGGTGTTCAACCATGTCTAGGGTCACGACCTTTACCCTCTGTGTGTGTTTGTGTAGGGTCAC	0
Co04888D_Co12b	TGCAGGAGCCCAGCAGCAGGAAGAGAGACGGGACAGGCTGCGCTGTGAAAAACTCAACCCAACGCCAGCACCGC	0
Co05740D_Co12b	TGCAGGGCTGCAGTGAGCAGAGAGCCCTGGAGGTCCTCAGGAAGACAGGCCAGATAGTCAGACTGAGGCTGATG	0
Co06148D_Co12b	TGCAGGGGGTTTCTGGGAAAAAACTTTGTAAGAGTCCGTCGAGTCTAAAGTGTTTCCTCCCCGAGTCTTAAGGA	0
Co06211D_Co12b	TGCAGGGCTGCGTTCAATACAAAAAACGCTGTGCAACGTTCAATGAAAGTGAAATGGTGATGTTCTGAACGACC	0
Co09278D_Co12b	TGCAGGAACCACAAAACAGCCAGCCCAGGAAATTAACAACAGGAAGTAAATAAACAACATACCAGGGGATTAGG	0
Co09480D_Co12b	TGCAGGAGCTGGAGGCAATGTCGTCGCGGTTATTATTACTCTCGGTTCCGGTCAGTCTAGTCTCCTCTTCAGCC	0
Co12251D_Co12b	TGCAGGGTGGAGGGGAGAGGCATGGCCATACATCCACACAGAGACATGGTCACTCACACACACTACTGACCTGT	0
Co12493D_Co12b	TGCAGGTCTTCTCTTTGAAGAAACAGGGACATTATTTAAAATGAACAAGACTACTGCTTTTCCACCCAATAAGA	0
Co17685D_Co12b	TGCAGGTCAACACTGTTCAGCTCTGGAGAACAGAGGCATTAACATACGGGTATGTCCCTGTACAAACCCTCCTG	0
Co18086D_Co12b	TGCAGGAGCGGGTCACTGCTTTGATGATTGCAGAGAACGACGGGGTGTTGCACAGGGTCACGTCGACACAGTGG	0
Co21928D_Co12b	TGCAGGTGGCTGGGTTAACCTGTGGCTGGGACAGACAGGTGCTGTGGGATATGAGTGATGATGCCTATATTTCC	0
Co25442D_Co12b	TGCAGGCTGGACTGGGAAGTGCTTCTCTCTCTGCTGCAGCATTCAACCCACAACATCATTGTGGACCTCAGGAA	0
Co28508D_Co12b	TGCAGGGGGCTCTTCTAGAAGGTATGGGAGATTGGGGTCACGACCTATCCTCTGACATTGAAACAGTTTGTTGT	0
Co28583D_Co12b	TGCAGGGTTAAAAACAGTCAGATATCATGGTTAATACCAGTATCTACAGGGTTAAACACAGCCAGATATCATGG	0
Co44371D_Co12b	TGCAGGAAGGGTATCAACTGAGGGAGGAGGATGTCTCCCCTGTAACGCACAGCAATGAGATTGCCTGCAATGAC	0
Co54749D_Co12b	TGCAGGGTGGCGACCTATTTGATGCCATCACGTCCTCCACTAAGTACACAGAGAGAGATGCCAGTGTCATGGTG	0
Co68377D_Co12b	TGCAGGGAACCTCTGTAGGGTAATTGTACCTGCCCGGTGGACCACCTGTATTCCCCTATTAGGATATAGCTACT	0
Co69472D_Co12b	TGCAGGTTGTGCTGTTGATAAGCATCATCATTACAGCACATCGTTTAATTTTTTTACATTGAAACGACAACATC	0
Co00588D_Co13a	TGCAGGTGTTTGTTTCAGACAACAGAAATACTTCCTCTCGAGATGTGGACAACTTCTTCAACTTTGCTGACATG	0
Co00767D_Co13b	TGCAGGATCCAAGGCTTAGGGGTTTCCCACCTCCGACTGCGACTCCATCACGATCATAAATACCTCAAATTGCA	0
Co00784D_Co13b	TGCAGGTAAACCAGGTTCTGCTGGAACAGGCCCGTGTCATCGTACTTGAAGAAGATGCAGCGCACCGACGGGCA	0
Co01121D_Co13b	TGCAGGTAAAGATACAGACATATAACAGCCTCTGTCATCTGACTGATTCAATCACCTGTCATGTCTGTAATGTT	0
Co01301D_Co13b	TGCAGGCCTCTCACCGCCTGACGCACCACTGGAGGGGACAGGTAACACAGAGATGTTCATGTATCGACTTATTG	0
Co01366D_Co13b	TGCAGGATGCAGTCAAGAACACTGCTCTTCATCTGGCCTGCAGTAAGGTGAGCAACCCCACATGAACATGATGT	0
Co01404D_Co13b	TGCAGGCAGAATCCTGCCCAAAACAAAGTCTGCATCCCAAAACGGAACCCTATTCCCTATATAGTGCACTACTT	0
Co02113D_Co13b	TGCAGGCATCGCCTCGACCCCTCAGTGACCCTACAGTTGGCACACACAGGTGGCCAATCAGCATAGCCCTCCAG	0
Co02210D_Co13b	TGCAGGTACAGTGGAGAGAACAAGCATTTGATGTATGCAATAAAATGCTAATTAATTACTTAAAAATCATACAA	0
Co02228D_Co13b	TGCAGGAGATATTCCAGAACCTGAACTAATGCAAAACATACGTTCTTAGAAAACTCATTAACTACAGATGTATT	0
Co02386D_Co13b	TGCAGGTGGCCTTGGACTGGGCCACACATATCGCCTTATTGTTCATCACCACACAGTTTTCTTTCTCACGGCAC	0
Co02404D_Co13b	TGCAGGAGATGAAAACTAGAGAACAGTGTATTGAAATCAATTCTAAAAACGAAACTAAAAAAATATTTTTGGGG	0
Co02547D_Co13b	TGCAGGTCAGAAGCTGTTCAGCTGTCACATGTGCAACACGTCCTTTTCCACCAAAGGGAGTCTGAAAGTCCACA	0
Co02665D_Co13b	TGCAGGTGTGCCTTTAATATAATAGAAGTGTAACATGCTAGACAGTAGCCATACTTTTACTGAAGGCTTAATTA	0
Co02720D_Co13b	TGCAGGGCTTTCATAGACTGCATGATCAACCCTCTACAGGATCAGATGGAGGAGTGGAAGAGAGGAACCAACAC	0
Co02920D_Co13b	TGCAGGAGACAAAGCTTCAGTTAACCTTCACCTAGCTGGTTGTATACCTTATGACAAAAATGTGTCACAGAGAA	0
Co02963D_Co13b	TGCAGGGGCGCATGTTAAAATATGGAATGTGATGATTGCTTATATCCTTTGACATGTGTCATGCACAGAGAGTA	0
Co02968D_Co13b	TGCAGGAAGGGTACCACATGCACAGCGTTGAGATTGCCTGCAATGACAACAAACTCAGTCCGATGATGCTGTGA	0
Co03130D_Co13b	TGCAGGCAACATGTAGAGAGAGGGAAACCCACAGGACTATTAATTCACTTCAAGAAGGTAGTTTCAGTATAAGA	0
Co03322D_Co13b	TGCAGGCAGATGGCTGAATAGTACAGTAGGCTTGTCTTCATGCTGACGGCCTTGCAGAAAGACAGGGGGTCTGC	0
Co03353D_Co13b	TGCAGGCGTTCCATCATGGCTGCCAGGTGGGCCTCCCGGTTCTCCTTGATCTGCTCCATCTTCATGGTTAGCTT	0
Co03356D_Co13b	TGCAGGACGGGGAGAGGGCGTGTCACAATATGTTTGTGTTTCAGTGTATGTGTGTGTGTGTGTGTGTGTGTGTG	0
Co03871D_Co13b	TGCAGGCGAAGTAGAGGGGTGTGGCCCCAGAGCAGTTAGGTCTGTTGATGTCTGCTCCACTGTCCAGCAGGCAC	0
Co05893D_Co13b	TGCAGGTCAGTGTCTCATCTCACCCTGAGATTGGCTTGGTGCTAAAACATGCGTTGTCAAATCTATTTTTGTAG	0
Co06207D_Co13b	TGCAGGTTCCGAGCACAAAAAGAGCGTAGTAAAGTCTCTCACCACCCTAATCCCTCCATCCCTCAACTCCTTTT	0
Co06719D_Co13b	TGCAGGTACCACTGGAGTGACGACACACATTATTATCCAGTTATCAGCATAAAAAGTTGTTTTCATCTTCATCT	0
Co09407D_Co13b	TGCAGGGGTCTCCCTCCCACTGAGAAACACTAGATCAGTTACTATAGAACAGGGCTGGCCAGTATTCTAACAGA	0
Co10935D_Co13b	TGCAGGAGGGCGCACCGCGGGGCACGCGCGACGTTTAGAGGGAACATTATTTACGAAGATTGTAAAATTGAGTC	0
Co24292D_Co13b	TGCAGGGCGAGGCAGTTAGCCCTGTCCCTGAGTGGGAGGGTGTAGACCTCCGGGAGGGAGGGGCAAGAGGACAG	0
Co24471D_Co13b	TGCAGGGAGGTTGTTGAGCCACTTATTAAGGGAGAAGAAACCTAAAACCCTGGAATCTACTCAGCTTAATTACC	0
Co45635D_Co13b	TGCAGGAGGGCTTCCTGCTGGAGATACACAGAGAGGGCCTGGGTACAGACGGGTTGACTTCCTGACTGCCTGAT	0
Co47134D_Co13b	TGCAGGAAGGGTACCACATGAGGGAAGAGGATGTCTTCCCTGTAACGCACACATTGAGATTGCCTGCAATGACA	0
Co53590D_Co13b	TGCAGGCACCTTTCCATTCAAAGCAAGTTACACATGGTTTTCACTATCGTTTATTGCAACAGTAGATGGCAGAC	0
Co54818D_Co13b	TGCAGGATGCATGGCTTTCATTGTCAGTGAGTGTGGAGCTGCATGTGGACTGCTGACAGACCGAGGGCCTCTCC	0
Co55985D_Co13b	TGCAGGTAGATTTAACTGCATTACTACAACAACAGACTCGTGACAGAGATAACATTCTTCCACTACACTGGAGG	0
Co56262D_Co13b	TGCAGGATTTTCATCTGTAATCTGTCCCGTCAATTACATCTGATTTCACACAGAGACACTGGAAATAACCAGCA	0
Co59996D_Co13b	TGCAGGGCTCCACAGAGCTCAACAGTGTATTAGAGTTACCTACAGGGCTCCACAGAGCTCTACAGTGTATTAAA	0
Co60361D_Co13b	TGCAGGAGCACGCTTCCAGGAAGAGCAGGAGGCTGAGCTGCTGGCCAAGTTCAGGAGGTGAGGAGAGGGTCGTT	0
Co66312D_Co13b	TGCAGGTCTACCATGTGCTCTGTGAATGCTCCTCTCCCACACCACCCTTTAGTTCTACCATGTGCTCTGTGAAT	0
Co66755D_Co13b	TGCAGGATCATGCTCAACAACATCCGTAGAGTATGATCCTACCTCACACAGGAAGCGGCGCAGGTCCTAATCCA	0
Co00005D_Co14a	TGCAGGCTTGAGATTCAGATCCTGCTGAACGATGTTAAGCAGTCGATTAACCACATGCAGGGGACGCTGAACAC	0
Co00834D_Co14a	TGCAGGTCATTCTACAGTGTAAATTATAAATGAAAACGTGCTTTTATATCAGTGTGACAGATTCACAATACCGA	0
Co04198D_Co14a	TGCAGGCTCATCCTGACATGACCCTCCGGTATGACAAAGCCACCAGCCATAATGCTTGTTCTGTGTGTGATTTC	0
Co06275D_Co14a	TGCAGGAAGGGCCGCGTCCTGTGCGACACTGAAGTGTGTCCCCCTGCTGTGTGTCAGGCCCCAACCAGGAACAG	0
Co19918D_Co14a	TGCAGGTACATCGTATAACCAGCCAGCTGTTCTATCCTGCCGGTACATCGCATAACCAGCCAGCTGTTCTATCC	0
Co29728D_Co14a	TGCAGGCACCCTGGCCCGCCACCAGGAGTCGCTAGAGTGTGATGAGCCAAGAACCCCCCTCCCCTGGCGAGGAT	0
Co52379D_Co14a	TGCAGGCACCACACAAAACGCAGAAATAAAATATAAATCATGCCTTACCTTTTGATGAGCTTCTTTTGTTGGCA	0
Co55492D_Co14a	TGCAGGCCAACTCCCGTCGGACGTCTTCACGAAAGCTGCATCGATAGTGGTTGATGAGGGCCCTGTCGTTCCAT	0
Co59049D_Co14a	TGCAGGCCAACTCCCGATGGACATCCTCGCGCAGGCTGCAGCGGTAGTGGTCGATAAGGGCCCTGTCATTCCAT	0
Co67574D_Co14a	TGCAGGGTGACCTACAGGGAGAAGAGGAGAGGCAGGGTGAACTACAGGGTGACCTACAGGGAGAAGGGGAGAGG	0
Co02908D_Co14b	TGCAGGTGCTCTGCTGATGCTTGACAGACTTTTCCATTTATTATGACACATTTTTTAAAGTTCTGCTGAAGAGC	0
Co08742D_Co14b	TGCAGGGGGCAGCGCAGGGAACAACGCCACAGTGAGGGAGTGTCTCTCTGTGGAGAGGAACCAATCACACTTCA	0
Co20712D_Co14b	TGCAGGAGGCCTTTTGGTAGGCCATCATTGCAAATAAGTATTTGTTCTTAACTGACTTGTCTAGTTAAATAAAA	0
Co32967D_Co14b	TGCAGGAGGCCTTTTGGTAGGTCATCATAGTAAATAAGAATTTGTTCTTAGCTGACTTGCCTAGTTAAATAAAA	0
Co33693D_Co14b	TGCAGGACCTGCCTTGTTGATAGTGTGGTTAAAAAGGCAGAGCAGCGCTTTATTATGGACAGACTTCTCCCCAT	0
Co34971D_Co14b	TGCAGGCTTTCTCTGATCTAAGGATTTCAGGGCTTTATGTACCACCTGCACTGAGAATGGCAAAAAGCTCTCAC	0
Co61709D_Co14b	TGCAGGTGACAGCATTCCCTCCCACATATGCCTCCCCTAGGCACAACTATGACAACATAACCAACAAAAACGGG	0
Co62947D_Co14b	TGCAGGAACGACGGTCCCAGCTCTCCTGAACAGCACGTCCAACCAGCTCTACCTTCACTTCTTCTCTGACATCA	0
Co64729D_Co14b	TGCAGGCAGGACTTTACTGTACTCCAGCCTCCAGGACTTTACTGTACTCCAGCCTGTAGACTTTACTGTACTCC	0
Co00213D_Co15a	TGCAGGAGAGAGACCAGCCAGGCACTGTGCAGGTGTGTTCTAACCTCAGCCCTGCTAGAGAGAGACGAGCCAGG	0
Co02110D_Co15a	TGCAGGCTCTAGTGTTATCATATTTTGATCAATGTCAAGACGTGTGGCCAAGTGCTGCAAGGAAAGACCTGGTT	0
Co03193D_Co15a	TGCAGGGAGCAGCTGGAGCTGCCAGCCTGCATGGAAAAGCCAGAGCTGCCAGTCTGCATGAAGCAGCCAGTCTA	0
Co08723D_Co15a	TGCAGGTAACAAGGTTTAGCTGGAAATCATCCAAGAGGAAGTCATTTACTCATTGGACTCCCCCCTCCTCTTCC	0
Co65232D_Co15a	TGCAGGCTCAGAGCTATCAGATATAAAGCCCTGGCAGACTTAGAGCTATCAGATATAAAGCCCTGAAGCCTCAG	0
Co25412D_Co15b	TGCAGGTATTCTAGGTGATTTATTAGCTTTACTGCACAGCCCCAGGTTCATTCCCATCAACACCACATGTATCA	0
Co46533D_Co15b	TGCAGGGGGTAGTGATTTCCCAGTGTGACCTGGCCTTACAGTAGTACATCAACACATACAGTACTATACCATAC	0
Co53118D_Co15b	TGCAGGCCAACTCCCGACGGACATCCTCACGCAGGCTGCATCGGTAGTGGTCGATGAGGGCCCTGTCGTTCCAA	0
Co58534D_Co15b	TGCAGGGAGAGGAGAAGGGTCTTCCACTCTTTACTCCACACCTTAGAGAGAACAGCCGTGGCACTGACAGAGAA	0
Co01252D_Co16a	TGCAGGGGCAGTATTGAGTAGCTTGGATGAAAAGGAGCCCATTGTAAACAGCCAGCTTCTCAGTCTCAGCTGCT	0
Co01290D_Co16a	TGCAGGATATTTTATTATCTGAACATAATATTAACAAGAAAGAAACGGGGAGAATTCAAGTGCAGGATCATAAC	0
Co02505D_Co16a	TGCAGGATTTTATAGCATGACAAATTCGTGATGGTACCTGCCCATTGAACCATATTGCAAATGCACAGTGACTT	0
Co03415D_Co16a	TGCAGGAACGAGTCACTGCTTCGTTTGCAGAGAACGACAGGGTGTGGTCCAGAGTCACGCCAAGTTTCTTTGCA	0
Co13268D_Co16a	TGCAGGAATGCAAAATTGACTGGCCAGATGAACACAGGATGGCCTGGCAGTGATAGTTGTTCCTTTCCATCACT	0
Co16984D_Co16a	TGCAGGGCCTTGAACTCTCCCTCCTCTGTAATGATGATCTTCTTCTTGTTGTCGGTCTGGGGCAAGTGCATGTA	0
Co19688D_Co16a	TGCAGGCGTGACACAAAATGCAGAAATAAACATTTAAATCATGCCCTACCTTTGACGAGCTTCTTCTGTTGGCA	0
Co68014D_Co16a	TGCAGGGATCCCACATAAGACTCTTGAAGTAGTTAAAATGAACATGGCCTCTTGTCGTTTCGTCATCCCTGCGT	0
Co00270D_Co16b	TGCAGGTAGAAAATATCCCGATGAAAATAGATATCCTATGAATCAAATTGGCTACACATGGCCTGTCTGCAAGA	0
Co00371D_Co16b	TGCAGGGTAAGACTGTGTGTTAACGAAGCATCACTGGTACTCAGGTTAAAAGACAGAGACCGGATGAAAGCCCT	0
Co00372D_Co16b	TGCAGGAACAGAAATCATTGTTGACTTTCCAGTCTTTCTGGATATAAAAACTGTAGCTTCTGTCTCAATCTCCC	0
Co01131D_Co16b	TGCAGGTTCTCCCCAGTGTGTTCTCTCACCATGGAATCTCTCGCTGATTTCGGCTCTGTGATGGCAAACAGTCA	0
Co01229D_Co16b	TGCAGGACTCTTTCTGACAGGGGGTGTTTGGGGAAGGGCAGGGTATAGGAGAGGAGGGGGGGTTGGCTGTCGAG	0
Co01738D_Co16b	TGCAGGTAGGGGGCAGACCAGGGGGCAGGCCTATGTCTCTGTGTGGCCCCTCCAGCCCCCTGCCAGGCAGACAC	0
Co01779D_Co16b	TGCAGGGACTTTATTCCAGCCCTATCATAACACATACAGCCTGCACACCTGCTATAGTCCTATACAGAGTCCCA	0
Co01807D_Co16b	TGCAGGTGGGGAACAACAAACTTAGATACACTGTAGACCAGGGCGGCCCAACCAGGGCGGCCCAACCAGGGCGG	0
Co01826D_Co16b	TGCAGGCGGTCACTGAGTCCGAGGTGCTAGAGGAGCGCCTTAACTTGACCCCCAAAAACTTCTGGGTCAGATGG	0
Co02078D_Co16b	TGCAGGGGATGCCCGGGGAGAGGGGTATCCCTGGTTCTCCTGGTCCTAAAGGAGATGTGGTAAGTATCTGTGTT	0
Co02081D_Co16b	TGCAGGTTTTGGTCGTGGGCCGTGTCAGTGCACTGTATTGTACTCAAAGCGAGCAAAGAAGTTGTTTAGTTTGT	0
Co02159D_Co16b	TGCAGGGAGAAACTTTGTAGCGGGGATAGGAAAAAAGAGGGGCTAGTCGCATTAGAAAATGTGGGAGATTAGGA	0
Co02273D_Co16b	TGCAGGGGGAAAACAGGGCAAGGGCATGTTCAGTAAGGCTAAATGTTTTTAAATGTTTCAAACAAGAAAGTAAC	0
Co02670D_Co16b	TGCAGGAAAGCCCAAATATAAGTAACCTTGGATGAGAGCTGAAGATTGCATTAACCCGCTAATGCCTAGGCACA	0
Co02855D_Co16b	TGCAGGGACAACGGGCAGGTGTACGCCCACAATGACATGTGGACCCCAGAGCCGTGCAAGGTGTGTGTGTGTGA	0
Co02962D_Co16b	TGCAGGGCCAACTGGGTAACGTCATGGTGTTCCACGAAGCACTGCAGCCCAACCACGTCAAGGCCCTCTGCAGC	0
Co03215D_Co16b	TGCAGGGACGGGGGCTGAGATTAAAGATATATTTCATAAAAATAGAGAACAAAACACACATCAGGACAAGAGAG	0
Co03355D_Co16b	TGCAGGCGAACACACCATTGGGTGCTCTCTGCCTGCCCTACAGGATACCTACAACACCAGGTGTTGCGGGAAGG	0
Co03791D_Co16b	TGCAGGAAAGGCTACTGCCGGTGATTCTGTTAAAATTATATTTCAAAGAAAGAAAACTATGCAAAGTTGTACAT	0
Co04143D_Co16b	TGCAGGTTTTGGGTACCTGACACGTCAGCTGATGACCCTGGCTGAAGGTCGCGTGGTGCTGGCATTGGAGGGAG	0
Co04473D_Co16b	TGCAGGAAGGGTACCTCATAAGGGAGGAGGATGTCTTCCCTGTAAAGCACAGCGTTGAGATCGCCTGCAATGAA	0
Co04698D_Co16b	TGCAGGCAGCCCCGTGTTACTACGGCCCCATGGCTACTGACCGCCACCGACGAGTAGCACTGTGAGCCCTCGCA	0
Co05208D_Co16b	TGCAGGTTTTGCTGTAGGGCTGTAGGTTAACCGAGGGCTTTGTCTTTAGCACCACAGTGTATTAAGGGACAACG	0
Co06280D_Co16b	TGCAGGGGGAACAGGAAGGAACATAGTGGAAGGAGATTGATAGATGGGTTGGGGTGGGGTTGGGTGTAGCCGTG	0
Co08817D_Co16b	TGCAGGTATAATACTTATCTTACTTGTTATAAGCATGTATGAACCCTTTTAATATCTTAAAATGAGGCTAATAA	0
Co12361D_Co16b	TGCAGGGAAAGACATTGATGAACCCACCAGCAACATGGACATCTTCCCTACTGTGGTGAAGCTAGCCGGAGGGA	0
Co16800D_Co16b	TGCAGGGGAGGGTGTGTGTGTGTGAAGGGAGGGGCAGAGAGAGGGATAATCAATACAGTGCATTCAGAAAGTAT	0
Co25289D_Co16b	TGCAGGACTAGTACACTAATTAAAAAGTATTCTCCACGGCCAAAACAACGTTAGAATTGGAGACACCACATCAA	0
Co25572D_Co16b	TGCAGGCTGCAGCCACTGTGCATCAAGTGCCTGAGCAGTAAGGAAGTGGTGCTTGTGGCTGCTGGGGCACATCA	0
Co30903D_Co16b	TGCAGGCTGGAATGGGACAACAAACTAATCCTCAAATCTCACAGTCCAATATCCTCTCATGGACGGATAGTGGT	0
Co37831D_Co16b	TGCAGGCTGGCTCCATCTCTAGTAGACAATATGCTGGCTCCATCTCTAGTAGACAATATGCTGGCTCCATCTCT	0
Co47600D_Co16b	TGCAGGGTTGTAATATGCGAGCTCCTTTGTTCACTGCTGGTGCAGATGGTGCAGGCTATCACATAATCGCTTCT	0
Co55372D_Co16b	TGCAGGTTAGACCCCAACTACCACAAACTACCCCACTCTGCCCCTACGGGGTTTGACCCCAACTACCCCACTCT	0
Co58488D_Co16b	TGCAGGTTAGCAGCTGTGGGATTCACTCCCCCCTTTGAAATCTCCCTAACTAACTCAGCAGCCCCAGCACTAAT	0
Co00047D_Co17a	TGCAGGTCAGAAATGTTCTGGTCTGGTGTTCTACTTGTTATTTCATTTTATTTTACATTTATTTAATTAAGCAA	0
Co00067D_Co17a	TGCAGGAAATGAATGCAAATTAGAAAGAATTGTTTATTTCCTTTTGTTTATTGTCTATTCCATTTGCTTTGGCA	0
Co04854D_Co17a	TGCAGGATATCCTACTGCACGGCGGACAAGCTGCACGACAAGGTGTTTGCCTACATTTCCCAGAACACCCTCAA	0
Co14748D_Co17a	TGCAGGTGTGATGTTCAGATGTACCAATCCTGTGCAGATGTTGTTACACCTTGTCTGCCACTGCGAGGACTATC	0
Co63044D_Co17a	TGCAGGGCGAGGAGGAGGAGAGACAGAGCCCAAAGCACTCCCCGTACCGCAGGCCCAAGAAGACTGTGAGATGT	0
Co02014D_Co17b	TGCAGGAGAAAGTACTAAAGTAGTGCATAAAGACAGAGGACCGGGGTGGGGAGAAGAGAGGGACAGACAGAGGA	0
Co04489D_Co17b	TGCAGGGTGTGTTCGATGGCGTTGGGGAAGTTCTTCAGCGTGCAGATGGGGATGGATTTCTCCGGGGGGTCCTG	0
Co19048D_Co17b	TGCAGGCTGACTTCGGTAGTCAGTTGAACAGTGTTTCCTCCGACACATTGGTGCAGCTGACTTCTGGATTAAGC	0
Co33515D_Co17b	TGCAGGGTTGAAATATGGTTTCTCTCTTTGTTTACTGTTGTTCTATCCTCAGATAATAGCATCTTATGCTTTTG	0
Co55357D_Co17b	TGCAGGGTCTTGTCCTTGGCCAGGTAGAGGTGTTCACAGGAGGGGTCCTCCACCTCAAGCCGCTGTCTGTGGCT	0
Co56962D_Co17b	TGCAGGGGAGGTGGGGGGTTCTGGAACAGAGGGGTGTTGCCTGGTCCGTACGGAGCATTCTGATAGGGTGGCTT	0
Co00070D_Co18a	TGCAGGCTTTCTTTAAGTCAAGTACTTTCAACATTGTCAATGCATCTAGACCTGTATTGATAAAGCCTCTCAGT	0
Co00152D_Co18a	TGCAGGAAGGGTACCACATGAGGGAGGATGTCTTCCCTGTAACGCACAGCGACGTTGAGAGAGCTTGTCATTGC	0
Co00679D_Co18a	TGCAGGGCAGAGCAGAGCGTTGTGGCTGACCGTCTCCTGGGTTCCCTCAGCCTGATAGCGGGAAAGTGAAACGG	0
Co01374D_Co18a	TGCAGGCTCATCTTAGCATGACAATACCGCCAGCCGTACTGCTCGTTCTGTGCGTGTTCTGCCATGGCCAGTGA	0
Co10926D_Co18a	TGCAGGTAATCTCCTGACGTCTATCAGTCATGCGTTCTCATAATTACCACCATGACTAAATGGACGTGCATTTG	0
Co48167D_Co18a	TGCAGGAGCCGGGTGTCCCTCAGGAACCTCTCCACCACGAGGAGGTGCTGCTGAACCTGGCCGAGGGACAACAC	0
Co58975D_Co18a	TGCAGGAGGTCTTTTGGTAGGCCGTCATTGTAAATAAGAATTTGTTCTTAACGGACTTGCCTAGTGAAATAAAA	0
Co63657D_Co18a	TGCAGGCAGGTGTTTATCCCCCTGTGTGCTGAGGGTGTCAGGTTCTTGTGTGGTTCTGGCATTTCGGTTGCCAC	0
Co02709D_Co18b	TGCAGGGCAAGGTGTACCGCTTTGACGGTCATGTCTAAATGGGATACAGCTTTTGTCAAATTGAGGTCCTTAAG	0
Co03185D_Co18b	TGCAGGTTCCACATTCATATGTCCCGTTGCCGTTGTGGCAGATGTCACTGTTCTCAATGCCATCTTTGTGACAG	0
Co58531D_Co18b	TGCAGGTAAGGCACTTATGTTTCACTAGCAGAAGATCTTAACCCTTTATTCACCTTCCATATTGTAATAATTTC	0
Co63415D_Co18b	TGCAGGTCCTCTCATAGCACGGCCATCGTACGCATCATTAAAGGGGGACAGAGAGTGACTGATTGGATTCGTTT	0
Co00590D_Co19a	TGCAGGATACCTACCCACCAGACCACGAGGACCACGAGTGCTGCGAGAGGGTTGTCATTAATATCTCAGGGCTG	0
Co00626D_Co19a	TGCAGGAGTAAGAAATAATCTGCTACTTTATGACTAGCTTCCTTAATCTGGGAGACTGGCAGTATCATGACGTG	0
Co00926D_Co19a	TGCAGGTATATAGCTTAATACCTTGTTAATCATTTATAATAAGGACTATATAAAAAAGAAGCTTTTAATAGTAT	0
Co01049D_Co19a	TGCAGGCTTTGGCTCCAGCCCCAATGGAGCACAACTGATTCTGCTAATTAGCTGCTCAACAGGACCTTCATTAT	0
Co01232D_Co19a	TGCAGGCTAGTCAGACTGAATTGCATGTCCTCATTCGTCTGTTGGCACTCTCCTCTTTCCGTCTCTCGCTCTCT	0
Co01260D_Co19a	TGCAGGAATGGTTCTGTTAGAGGATACTAAAATATATTTTTCCAGAGTTCTACACCAGTGTCATAGCAAGGACA	0
Co01797D_Co19a	TGCAGGGAGGCTCAATGCATTTAGTGTAATTTCTGGATATGAATATAATCATAGTGTGGTGATATGATACGGCT	0
Co01854D_Co19a	TGCAGGAGCGAGTCACTACTTTGGTGTTTGCAGTGAATGCCAGGGTGTTGTCCAGGGTCATGCCAAGGTTCTTT	0
Co02018D_Co19a	TGCAGGGAGAAACTTTGTAGTGGGGCAGGGGGAAAAGGGAGGAGTATCGGGGCTAGTCGCATTAGAAGGGATGG	0
Co02109D_Co19a	TGCAGGTACACCATACAGCACTGTTCATTATTATAGTCTGGTAGGGATGCTGTAACCCTGGCTGTAATCCTAGT	0
Co02112D_Co19a	TGCAGGATATGATGAGAACGGTGAGTTACACACAGCCAGCCAGTCCGCTGACAACCCTTGATCCTGATGTCTGA	0
Co02244D_Co19a	TGCAGGGGAACAGAGAAAGGAGCATACTGTATATTTAGAAAGTTATCAAAAATTATAATCCAACTTATTCTAAA	0
Co02346D_Co19a	TGCAGGTTCATTCTTTACAACATCCGTAGAGTACGACTCTACCTCATACAGGAAGCGGTGCAGGGAACTATTCC	0
Co02371D_Co19a	TGCAGGGACCAGCCCAGTGTCTCCTAGATGAAGTATCACCTGCCCACCAGGCCAAGGCTGTTAGTTATCTCAAT	0
Co02503D_Co19a	TGCAGGCATTCCCATAATGATACCAATCAGTGAGCCACTCCCATTTAACTAATACCACTCTTTATGTATGATAG	0
Co02535D_Co19a	TGCAGGTGAATGAAAAGCAGAATGGAGGTCTGCACGAGGAGACTCCTCAAAAACACAAAAAAACAGAAAGGACC	0
Co02687D_Co19a	TGCAGGAACAGGAAATGTGAATTATGATTAATGAAAAACAAAAGGAGAGCCACACACTCTTGGAGTTCAGATGC	0
Co02984D_Co19a	TGCAGGTCCAGTAAGTGCTGGATTTTCTTTGCAACTATTCCCTCTCGTGTCTCGCCATCCAACTGTGACCAGTT	0
Co03183D_Co19a	TGCAGGGGGAACCTTCTAACCCAGGCCTTTAGAAAGAGACAAGGAGAGGAGGGGCAGAGGTGTTGGAGGCAAAT	0
Co03187D_Co19a	TGCAGGTTTTGGTAACCATTATACAGATTTTAAAATACACATGTTTAGAGAATATTTCACAGTGAAGATTCTCG	0
Co03204D_Co19a	TGCAGGTTGGAAAGGGTTTCTCTTTTACACGGTGCAGAGATGCACGTTACTGAGTTTACCTGAAGGGTTACTGG	0
Co03502D_Co19a	TGCAGGAAGGGTACCACATGGTGGAGGATGTCTTCCCTGTAACGCACAGTGTTGAGATTGCCTGCAATAACAAC	0
Co03695D_Co19a	TGCAGGACCTTACTTCAGCAGGGGAAGGAGAGCAGCGTTGACCTTTTAGTTTTCTCACTGTCCTTGGTTGAGCT	0
Co03850D_Co19a	TGCAGGTCCTGCAGCAGCTGCACCCTCATCTCTGTCTGCTGTTCCAAACACCGCTGCTGCTCCACCAGCTGGGC	0
Co04012D_Co19a	TGCAGGTAAAACAGACCAAAGTATTAGAGACCAGAGCTAACTTGCAGGTAAAACAGACCAAAGTATTCGAGACC	0
Co04375D_Co19a	TGCAGGGAAACCGGTCGCCACTGAGGAGAGGAGGAGCAGGATGGAGAGAGACGTCGCTGAGTCACTATCTATAG	0
Co04493D_Co19a	TGCAGGATGTTGAGGAGGAACTGTGGGAGCATATGGTGAGAGGAAGCACTGCTACGGAACCCTCTTCTTCAAAG	0
Co04715D_Co19a	TGCAGGCACCCGGCTCACCACAAGGAGTCGCTAGAGCGTGATGAGCCAAACCCTACCCTAACCCAGACAATGCT	0
Co06722D_Co19a	TGCAGGTTCTGTCGGTTCTGTGGGATCTAGAACCGGAGGAGGTGGAGGACGTTCTCCAGGACTTTGTGAACAAG	0
Co07394D_Co19a	TGCAGGCAGTCACTGACTCCAAGGTGCTAAAAGAGCTCCTGAAACTTGACCCCAAAAAAGCATCTGGGTCAGAT	0
Co07538D_Co19a	TGCAGGTCACTGTCCAGGCTCGGTCATGTGAGTATTGTGTGTGCGTGCATGTATGTGTGCTTATGTGGTATCAC	0
Co09951D_Co19a	TGCAGGGAGGAGGAGTGTGTGTGATGCACTCTGACAGGGATGTGGTGGTGTCAGGAGAGAGTCCTGACCTTATA	0
Co11490D_Co19a	TGCAGGGTTGACCTTCCCCCGAGGGGCTGACCTTCACACGAGGGGTCGACTTTCACACGAGGGGTTGAGCTTCA	0
Co12145D_Co19a	TGCAGGCCCTTTATGTTAATGCAAGACTGGGTCCGTTTTATCTGATAATCTGAGAACTAGATAAACCCTCCCCA	0
Co12273D_Co19a	TGCAGGGTCGCCCATGATGACACCAGTGATGCGGCCGCCTTCCGGAAAAGTCACTGTAGTGTCTAGAGACAGGA	0
Co14058D_Co19a	TGCAGGAGAGCTGTATCTCTGCTGCCCCTCACAGGAGCTGACATGGAACTGCAGGTAGAGTGGTGTTGGAGGAG	0
Co24139D_Co19a	TGCAGGGAGAAGGAGGAGGGGTAGGAAAAGCATGGGTTAGTGGACGACCCAGAGCAGGGGGCAAAGGTCAAGGG	0
Co25447D_Co19a	TGCAGGTGCTGTTTAAGGAAGCGGAGAAGAGGAAACAGTTGGATAACAACAGAGAGGCTTAAGTAAAATAGCAA	0
Co26701D_Co19a	TGCAGGGTCAGATAATAATAATCACATATTGGTCAACCGATTTTATGGGATCTCATCTTAACTAGACTAACTGC	0
Co28581D_Co19a	TGCAGGTCTCATTCCCTCTAAACCTACAGGTCTTACTCCCTCTAAACCTATAGGTCTCATTCCCTCTAAACCTA	0
Co30924D_Co19a	TGCAGGAGTCAGTGCAGCCTTCCAAGTCATCAGAGGAGGCTGTCATAGCCACGAGTCACTGCTGACACGTTAAC	0
Co32672D_Co19a	TGCAGGGTATGTGCTTTTCACCACTCTGCATTATGGTGACCCACGAACATGGACAGGAAGAGGAGGTGGGCCCG	0
Co33948D_Co19a	TGCAGGCCAACAGACTTCAGAACATGATGAAGTGAAGGGAAAGGAGGATGATACCTAGTCTGTTGGACAACTGA	0
Co34039D_Co19a	TGCAGGCCTGCATACTACACGGCTTCAGGAGGGTTAGGACTGGGGTTGCATTCCAATCCAAAAGGTCGTCCCCT	0
Co42391D_Co19a	TGCAGGCTGTCTGTGACCAAACATGGTCATACCCTGCAGACTGTCTGTGACCAAACATGGTCATACCCTGCAGA	0
Co46284D_Co19a	TGCAGGTAATGTGAATGTATATGAGATGGGTTTCAATGAAATCGTGTTAGACATAGAAATATTTCATGCAGTCT	0
Co47771D_Co19a	TGCAGGTGACCATAATGGTAAATGAATGGAGGTAGTGAATATGCTACTGGCTGTCCTGTTACATCTGTACCATT	0
Co50124D_Co19a	TGCAGGGGAAAAAACGGCCACCTAGAGTCAAGTCACAAATGAACAATCCCTACTTTAAAACCTTAAGAGTCAAA	0
Co53540D_Co19a	TGCAGGGAGGCGATCGACTGGTCCTTCTCATACACAGTCTCTTGCATAGACTGGAGGAGGGAGCCTTGCTCACC	0
Co54284D_Co19a	TGCAGGTATGGGGTGTTTGCCCACAAGTATAATTCATTGGTGGTGACCTGGATGGAATTATGCGACCCTTTAAC	0
Co55428D_Co19a	TGCAGGACTTGCTCTGTGGAGTGTGGTGTCAAAACAGCAGAACATATATTTATTATGGACAGACCTCTCCATCT	0
Co60846D_Co19a	TGCAGGGTCACCACAGGTCTGACAGAGCTCTCCATCTATGTCGGTCTGTCTGTCGCTCTCACCGTGTCTCTTTC	0
Co63998D_Co19a	TGCAGGGTCTCATAGGTCTAGATTGCGACCCGTAGGGTCTCTAATTCTACCATTTACTGTTTTGATGTCCATTG	0
Co69421D_Co19a	TGCAGGCTATTTTGATTGATTTCAAATGGAATGACACTGCAGGCTATTTTGATTGATTTCAAATGGAATGACAT	0
Co03140D_Co19b	TGCAGGCTGTGGCGTTGGAGGCCCACTCAGGGACTTTGGGCCAGACGTCGACCTCGGCTCCGAACTGAAGCAGC	0
Co04144D_Co19b	TGCAGGGCTTCTATTGATATTGAACAAATAATAAACACCAGAAGCGGAGAACCTTATTGCGTTTCATTCATCTC	0
Co04619D_Co19b	TGCAGGGCATTTATCACTTTAACATCACGTTTTGACTTCATCATTTCACTCCTCTGGCTGTGAGGATTTATGCA	0
Co07024D_Co19b	TGCAGGATCAGCTGCTGCCCCTCAGTAAACAGAGAGAGTACCAGGAGAAAGAGATACAACGCCTCAACAGGGTC	0
Co07036D_Co19b	TGCAGGTTTGTTATTGTATGAGCCCTCCAGGTGTGTATTGTTATTGTATGAGCCCCCCAGGTGTGTTGTTGTTA	0
Co63787D_Co19b	TGCAGGTCCAGCATGATGGTGGGGGGACGTCGCCCTGCTGCTCCCTCCCCGCCCGCGGCCTCTCCCTCCTGGGG	0
Co38426D_Co20a	TGCAGGGTTGAAATATGCTACCCTGTTTGTTTACTGCTGGTGCTATCATAAAATAATAGCTTCTTATGCTTTCG	0
Co42165D_Co20a	TGCAGGCGCCCGGCCCTCCACAAGGAGTCGCTAGAGCGCAATGAGCCAAGTAAAGCCCCCCCGGCCATAACCTC	0
Co42761D_Co20a	TGCAGGGTTGAAATATGCTTCTCTCTCTTTGTTTACTGGGGTGGGTTCCTCAGATAATAGCATATTTTGCTTTC	0
Co00081D_Co20b	TGCAGGTCTGAAAAGGGGGAAATGAAGACAAAATAGCACAATCATCATTATTTCCACCAATGAGAGAATGACTT	0
Co00182D_Co20b	TGCAGGTAGCTGTTGCTGATCCTCTCATAGCGTTTCAGGGCTGGACGGCTGGTGAAATATCCTGTCCAGAAGTC	0
Co00254D_Co20b	TGCAGGTGAAGAAGCCGGATGTGGAAATCCTGGACTGAATGTAAAAAAACACACAATCCTCCCCTAAACAAAAA	0
Co00431D_Co20b	TGCAGGCTATTCATTGGTGGGAAAATGTTGTGGATAGAGGTAGAATATCAAGATTGGACATGCACCTTTTTACA	0
Co00541D_Co20b	TGCAGGCTAACAAACTGCCACTATCCCTAACAACTGAATAGAGGAGAAATAGCCTATGCAATATGGCAGCCTAT	0
Co00622D_Co20b	TGCAGGCTGACATCAGTCGTAAGTTGAACAGTGTTTCCTCCAACACATTGGTGAAGCTGACTTCCGGGATAAAC	0
Co00725D_Co20b	TGCAGGTTTTTGTCAGTACTGACTAAGGTCACATTCCACTGCTTAGAGGTTGCATGCATCAACCATTGGTTGAC	0
Co00807D_Co20b	TGCAGGTCTTCCCTGTCGCCTTGGAAGCGCTCGGCTTCGGCATGGTTTTCTCCAAGTTCTAGGTAGTTTCGATT	0
Co00902D_Co20b	TGCAGGTCTCTTGCCTCTCTGGGATAGAAGCCTCATGTCCCAGTGCACTGTCCTATAGAGCACCTCTCCCTCTC	0
Co01289D_Co20b	TGCAGGTAGGTAACATCGTTCGCATCTACCGGCAGTTATCTGTGGTTTTTAGTGACAAACCACCTGGCATTTCA	0
Co01610D_Co20b	TGCAGGTTAAGAAGTATCCTAGAGTGTCAGCTAAAGACTTACAGAAATCTCTGGAACATGCTAACATCTCTGTT	0
Co01860D_Co20b	TGCAGGAGGAGAGTGGCCGCGCACAGCTTAGAGGGAAACAGGAAGTTGACTTGACAGTGGTCATGTGGCTTTCG	0
Co01935D_Co20b	TGCAGGTAAAAAAGCCGGATGTGGAGGTCCTGGGTTGTCATGGTTACATGTGATCTGCGGTTGTGAGGCCGGTT	0
Co02012D_Co20b	TGCAGGACCCCTGTTCAACATTGTCTCCTCTCAGAATGTCAAGCTACTTCTATGAATGAAAGATGAATTTTCAT	0
Co02387D_Co20b	TGCAGGTTGCAGCTGTGGAGAGAGCTGTTGGACGGTCTGGTCAGTGCAGCTCTGTGGCTCAGACATCTACTGGG	0
Co02411D_Co20b	TGCAGGTAAACAAGCAGGTGTATCTGAGTGATTTAGGGGCTTGGAGAACAGACTACAGAGTTGACAGATAACAA	0
Co02558D_Co20b	TGCAGGACCTAAAAGTGAAGGGCAGGACATGACTTCTCTCACTCTGCTACTTCTGACGGGGGGCGGAGCTTACA	0
Co02832D_Co20b	TGCAGGCGCCACACAACACAGAAATAAAATATAAATCATGCCTTACCTTTGACGAGCTTCTTTTGTTGGCACTC	0
Co02895D_Co20b	TGCAGGCAACACTAGAGCAACGTAGTCAGCCATATAAATTCAGATTCTTGCAAAAACATGCGTAACATCTTGTA	0
Co02988D_Co20b	TGCAGGACTTGCTTTTTGGAGTGTGGTGTCAAAAAGCAGAGAATCTCTTTATTAAGGACAGACCTCTCCCCATC	0
Co03250D_Co20b	TGCAGGCTGACTACGTCCATCAGTTGAACGGTGTTTCCTCCGACACATTGGCGCGACTGGCTTCCGGGTTAAGT	0
Co03840D_Co20b	TGCAGGAGGCAGCCTGGTGGATGTGTGCTGTGTGTCGTGGCTGTCAGTAGGTGTATGTGTAGCGGTGGCAGGAG	0
Co04424D_Co20b	TGCAGGCTGCCCACCCTGCCTGGTGAGAGGGGGGTGTAGGGGTGGGCTGCTCAGTGTGTGTGTGTGTGTGTGTG	0
Co04654D_Co20b	TGCAGGCTGTCACTGAGTCCGAGGTGCTAAAGAGGTTCCTGAAACTTGACCCCAAAAAACCATCAGATGGTTTA	0
Co05532D_Co20b	TGCAGGATGCCTCATCTATCTATCTGTCACAGAGAAGAAAATAAAACAGACATGGAGAGGAGAGGAGAGGAGAG	0
Co07455D_Co20b	TGCAGGCCATCAGGAGAAATGCACCTCCAGTTTACCACAGCAACCTGGCAACAGTACGAGCAGGAGACAACCCT	0
Co09479D_Co20b	TGCAGGGTTGAAATATGCTTTTCTCTCTTTGTTTACGGAGGTGTTATCCTCAGATAATAGCATTTTTTAAAAGT	0
Co10733D_Co20b	TGCAGGACGGCCACTCCTAGGGAGAGTAGCAACAGTGCTGAACTTTCTCCATTAATAGATAATTTGCCTTACCG	0
Co10745D_Co20b	TGCAGGTCGCTCATGCGTGTAGTACGTCTGGCATGTTATTCTCATCCTATTTCACCGATAAAGTGGTTTTACCT	0
Co15176D_Co20b	TGCAGGGGGATCTCTCCCCCCATGGGGTCATAACCATAAGGCATCTGTGTTCCTGGCTGCTGGGAGTTGTAGGC	0
Co15735D_Co20b	TGCAGGGGGGAGAGGAGATCCTGCCTACAGGTGGTTCCGTACAACTCCAACCTCACCAGCTGAATGACTTCCAT	0
Co17770D_Co20b	TGCAGGCCGTCTGACTGGGTCTCCAGCTGTCTGAGCTGGACCTGCAGTGCCTGACGCTCTGCCTGCAGTGTGGC	0
Co25328D_Co20b	TGCAGGGATGGGGGCTGGGATTAAAAATACATTACATAAAAATATAGGACAAAACACACATCACGACAAGAGAG	0
Co25384D_Co20b	TGCAGGCTAGTTTCGGTGAGGCAGGGCGCGGTAGTTTTGGATTGGCCCAGCATACCGACGGAACGGACATCTGA	0
Co30967D_Co20b	TGCAGGGAGGGTAGTCCCACTGATGACCTCATGACTCATACACACAGACGCAGCGTTGACATCAACAGACTTGT	0
Co32296D_Co20b	TGCAGGGTTCCATGTAGAACTCTGTGGAAAGGGTTTTATCTGGAACCAAAAAGGGTTCTTCAAGCTTTCTCCTA	0
Co38607D_Co20b	TGCAGGTAGAGGGTCTGTTCAGGGTGCTAGGTGGTTTATTGATTGTTTGATTGATTGCTGATCAGACCTGCAGG	0
Co41462D_Co20b	TGCAGGTCTGATCAGCAATCAATCAAACAATCAATAAACCACCTAGCACCCTGAACAGACCCTCTACCTGCAGG	0
Co46425D_Co20b	TGCAGGGGTGCAGGACACAAGTCAATCACCTGCCAGTCTGTTTCTGCTCTTTTGTAAAAATGCAGGGGTGGAAA	0
Co56865D_Co20b	TGCAGGCTTGTGTCCAGAGACTTGTCTTCCACCTACACCTCACCAGAACACAACGTAGAAAGGTACGGTACTGT	0
Co61207D_Co20b	TGCAGGGTGCCATGTTTTTTATTAGTTGGTTTATGTCGGGCTGTTTTTACATAATGGTCATGGCAATAGAAGTT	0
Co62044D_Co20b	TGCAGGGCCTGAGCGCGGTCTTCCTCCTCTTCCAACCTGGCCTCCATTTCATGGAGGATCTCCTCCAGCTCCTG	0
Co67787D_Co20b	TGCAGGTCTGGAGTAGATAACATTAAATCCATCAATGACCTGTTGTCTAGTTCAAATGAGGCAGGAGTGGACGT	0
Co67882D_Co20b	TGCAGGATCGTCTGAGACCAGCCACCCGGACAGCTGATGAAACTGAGGAGTATATCTGTGGCTGCGCCCAGTCA	0
Co69264D_Co20b	TGCAGGTTTGTCCAGTATCAATGTCCAGTATCAATGTCCAGTATCAATGTCCATTATCAATGTCCATTATCAAT	0
Co01225D_Co21	TGCAGGCCAATTTCGGCCCACTGGATACGAGTTGGGGAAAAGGGCTCTAAAGTCACAAAGTCATTGTATTGCCA	0
Co03845D_Co21	TGCAGGAGGCTTCCGGATTCCCCAGTCTGTCCACATCCGCCTACCGCGCGCCGCCAGCACGCTGCTTTTCTCTC	0
Co04051D_Co21	TGCAGGCTGGCTGGTGTTAAGTTCTTAGTGGGTCACATGGATCCAAGCCCAGGCTCAATGTGCAGGCTTGGGGA	0
Co04416D_Co21	TGCAGGTTTGAGTAGGAGGAAGCAGCTGTAGGCAAGGTTTGACTGGTGTGTACTTGCCCAGAGACCAAGCCAAC	0
Co05550D_Co21	TGCAGGAAGGGTACCACATGAGGGAGGAGGATGTCTTCAATGACAACAAGCTCAGTCCGATGATGCCGTGACAC	0
Co24675D_Co21	TGCAGGACCACAGTCTCTTCACCAGTTCCTCAAAATGGTTGAAGAAGTAGTATCTTGGGGGCTCGTATAAACAC	0
Co32062D_Co21	TGCAGGATCTTCTGAGACCAGCCACTTGGACAGCTGATGAAACTGTGGGTTTGCACAACCGAAGAATTTCTACA	0
Co44442D_Co21	TGCAGGCTGACCTCGGTCGTCAGGTGAATGGTGTTTTCCGCCGCCACTATGGTGGGGCTGACTTCCGGGTTAAG	0
Co50459D_Co21	TGCAGGCTCCCCGACTGCCACAAGAAGTCGCTAGAGCACGATGAGCCAAGAAAAGCCTCTAACCCGGGCGAAGC	0
Co54995D_Co21	TGCAGGCGTTCACTGAGTCCGAGGTGCTAAAGGAGCTCCTTAAACTTGACCCCCAAAAACATCTGGGTCCGATG	0
Co62272D_Co21	TGCAGGCACGGCCTAGTCGTACAGAAAGTCTCCCTACAGGCACGGCCTAGTCGTACAGAAAGTCTCCCTACAGG	0
Co62939D_Co21	TGCAGGGGACCAGCTACCACCGGCCTGAGGAGAAACACATGAAACGAGGAGTTAATGCAATAGTAAGAAGGGAG	0
Co69981D_Co21	TGCAGGTGATCAACCCCACCATGACCACCCTGAACGTGAAATGGGAGGCGGCCGACGGGAAAGTGAAAGAATAC	0
Co00080D_Co22	TGCAGGGATCGTTTGCAGTGGACCAAAAGTCTGGGCGCCTCTTTCTTCTGCAGGGTGTTGATAATAGCATAGAT	0
Co00605D_Co22	TGCAGGTTTGGTCCTGGAGAAGACGAAGGCTCCAGCGCTGCAGCGACGGACCTCCTGGTTACAGGCGTGGATGT	0
Co02793D_Co22	TGCAGGAATCCCTCAGGAACATGCTCCAGTCAGATCCCTGCACTGGAAGGTAACTAAGAACCCTTCATAACAGC	0
Co04173D_Co22	TGCAGGTGGTGATGACAGAGCTGTTGAACCATTCAGGGCTCTCTCCGTCATCAGGCCGGTTGTCCTCAGAGAAC	0
Co04659D_Co22	TGCAGGAAGGGTACCACATGAGGGAGGAGGAAGATGTCTTCATGTAACGCACAGTGTTGAGATTGCCTGCAATG	0
Co09238D_Co22	TGCAGGACCACTGGGGTGTTCCAGAAAACAGGATCATTATGTCGATCTGGTTCATTTAGAAAGCTGAACTTGAA	0
Co20007D_Co22	TGCAGGCTTTCTCTGATCAAAGGATTTCAGGGCTTTATGTACAACCTGCACTGAGAAGGCAAAAAGCTAAAAGT	0
Co33791D_Co22	TGCAGGAAGGGTACCACATAGTGTTGAGATTGGCTGTAATGACAACAAGCTCAGTCCGATGATGCTGTGACACA	0
Co37127D_Co22	TGCAGGCGGTCACTGAGTCCGAGGTGCTAGAGGAGCTCCTTAAACTTGACCTCAAAAAAACTTCTGTGTCAGAT	0
Co38333D_Co22	TGCAGGCGGTCACTGAGTCCGAGGTGCTAGAGAAGCTCCTTAAACATGACCCCAAAAAAACATCTGTGTCAGAT	0
Co52582D_Co22	TGCAGGCTCATCCTGACATGACCCTCTAGCATGACAATTGCCACCAGCCATACTGCTTGTTCTGTGCGTAATTT	0
Co62333D_Co22	TGCAGGATTTTCTGAGACCAGCCACCCAGACAGCTGATGAAACTGAGTTTGCACAACCGAAGAACTTCTGCACA	0
Co65007D_Co22	TGCAGGACCTCTTCGTGGAGGACTCTGATGAGGACTTCCCTGGTTTTGTGTAGCAGGAACATGAACCTATCAAA	0
Co66397D_Co22	TGCAGGCTCTAGTTTTTTCTTATCTTGATTAGTGTCCAGTCGTGTGGTCGAGTGCTGCAAGGAAAGACCAAGTT	0
Co68843D_Co22	TGCAGGATCATCTTAGACCAGCCACCCAGACAGCTGATGAAACTGAGTTTGCACAATCGAATAATTTCTGCACA	0
Co01491D_Co23	TGCAGGAGAGTCTGGTGCACTTCACAAAATAGATGGCATCAGAAGGATGGAAAAGTATGTGGATATATTGAAGC	0
Co01785D_Co23	TGCAGGAAAGCATCCCCACAACATGATGCTGAAACCCCCTGTGCTTCGTGGTTGGGATGGTGTTCTTTGGCTTG	0
Co02486D_Co23	TGCAGGGGAGCTGACCTCACCTCCTGACCTCAATCCCTCTTCCTTCTAGTCCACAGACTCCTTCTCTCCAATCC	0
Co04148D_Co23	TGCAGGTGACTATTTAACATTGCCTGTGTAGAGAACTTCTCCTCACACATAGAGCAGTGGTAACGTGTCTTTTC	0
Co40426D_Co23	TGCAGGCACTAATGTCAACAGCTCCTCTCAACATCTAATTCAATAAAGATAATTCCCCAAAATACCCCACCAAG	0
Co51473D_Co23	TGCAGGCTCATCCTGACATGACCCTCCACAACATGACAATGCCACCTGCCATACTGCTCGATCTATGCGTGATT	0
Co59629D_Co23	TGCAGGGAGTATCGTTAGGCTATTAAACTGTATATTATTATGGGGATAACTATACCTGTGTTGAAGTCGAGCTT	0
Co61045D_Co23	TGCAGGGGGGGAGGAAAAGGAGGAGAGAGAGGGGGTGGGCGCTTCCCAGGCCCTCTGTGCTCGCTGTTGCTGCT	0
Co68419D_Co23	TGCAGGCTATCTCGCTACGAATGTCCTCGCGTAAACTACACCTGTAGTGGTCGATCAGGGCCCACTCATTCCAT	0
Co00525D_Co24	TGCAGGTCAGACAGGCTCCGTGAAAACTCCTTGATGTGCTCCAGAAGGGTTTTCAGGGCTTGGTCATGTTGCTC	0
Co01561D_Co24	TGCAGGACTGTTGATAACCATTGCTGTAAATGTTAAAATCCAATCTTACTGAAACATATTACTTGTTGGCATAC	0
Co05800D_Co24	TGCAGGAAGAGCAGTACGTTGCGCGGGGCGGACCCCAGGGCGGTCTCCAGGTATGAGCTCAGCTGAGTGACACC	0
Co26237D_Co24	TGCAGGATACGGGGAGAGAGCTGGACAGGCTGTGCTCCTTCCTAGGTTTGTCTCCTTCAGCAGAGGAAAAGGAG	0
Co30791D_Co24	TGCAGGCTCATCCTGACATGACCCTCTAGCATGACAATGCCACCAGCAATGCTGCTCATTTTGTGCGTGAATGT	0
Co32320D_Co24	TGCAGGGCATCCAAGGTAGCTTCGAGGTGGGCCTTCTCAACCTTAATGTCTATCTCTCTCTTCGCATAAGCTGC	0
Co45152D_Co24	TGCAGGTAGGCTGTAAATGAAAAGACAGTGGTATAGAACAACATGGGTGGGGCATGCAGGTAGGCTGTAAAAGG	0
Co48825D_Co24	TGCAGGAAGTACGGGGTGCTGCAGCAGCCTCTGATAAATCTTTATCAGTAATTTATACCTGGAAAAGGACCTGC	0
Co58503D_Co24	TGCAGGTCCTTTTCCAGGTATAAATTACTGATAAAGATTTATCAGAGGCTGCTGCAGCACCCCGTACTTCCTGC	0
Co65099D_Co24	TGCAGGTTGACACACGAGCAGTGTCTGCACTGGCCAAGTGGCAGAACTCATACAGCATCCGTGTGGTCCTGCAG	0
Co65875D_Co24	TGCAGGATGTGTCTCTCCTAAGGAGATAACTGCACGTGTTTCCCGCAGGATGTGTCTCTCCTAAGGAGATAACT	0
Co00088D_Co25	TGCAGGCTTTGCCCCGGCACCATGCATATTACCCCCAGGCTTTGCCACTGCATCCTGCATCCCACCACCAGTCT	0
Co03159D_Co25	TGCAGGCTTTGCCACTGCATCCTGCATCCCACCACCGGGCTTTGCCCCAATATCCTGCACCCTACCACCAGTCT	0
Co03523D_Co25	TGCAGGGAGGGACACCACAGAAGAAGAGCAGACATATTAGTATGACACCACAGAAGACCATAGCCCTTAATTCA	0
Co09570D_Co25	TGCAGGGTTTGACACTCTGGCTGCAGCGAGGGTCTTCCACAAGCTGATGGAGCGCCTGGGTTTCTCAGACTATT	0
Co13500D_Co25	TGCAGGGTTGAAATATGCTTTGCTCTCTTTGTTTACGGAGGTGTAATCCTCAGATAATAGCATCGTTTACTTTC	0
Co17421D_Co25	TGCAGGCCACAAATGTGCATGTGTCTGCTCAAACGGTCAAAAACAGTCTCCATGAGGGTGGTATGAGGGCTTGA	0
Co58160D_Co25	TGCAGGCTATCTCAAAACTTACATTCAGAAGGCATCACAAGCCTGCCCTGGTGTGTGTGTGTGTGTGTGTGTGT	0
Co66685D_Co25	TGCAGGCCTCGGTGTCATTCCCTCCCTCGTCCCCCTTACTATCTCTCCCACTCCACAGTGCTATAATTACACCC	0
Co01692D_Co26	TGCAGGCTCTAGTTTTATCTTGATTATTGTCCAGTCATGTGGTCCAGTTCTGCAAGGAAAGACCTAGTTAAACT	0
Co05877D_Co26	TGCAGGACTTGCTTTGTGTAGTGTGGTGTCAAGAAAGCAGAGCATCTCTTTATCACAGACAGACTTACAACCAT	0
Co07547D_Co26	TGCAGGATCATCTGAGACCAGCCACCTGGACAGTTGATGAAATTGAGGACTATTTCGGTCTGTAATAAAGCCCT	0
Co08607D_Co26	TGCAGGCAGTCACTGAGTCCGAGGTGCTAAAGGAGCTCCTGAAACTTTACCCCCCAAAAACATCTGGGTCAGGT	0
Co60424D_Co26	TGCAGGGATACCACCCTCACATTCAACCAGCTGGTGGACCTGTCCATTCGGCTGCATAACCTGCTGGTCACCCG	0
Co63335D_Co26	TGCAGGCCAACTCCCGACGGACGTCCTCACACAAACTGCAACGATAGTGGTCGATCAGGGCCCTATCGTTCCAT	0
Co69731D_Co26	TGCAGGACAGGTACAGGATGGAAACATCAATTGCCCGAGTTACACCAGGAACTCACAATCTCTCCATCAGTGCT	0
Co00319D_Co27	TGCAGGAGTCAGGGCTGTTTGTGGACTCGGGTGAGGCACGGAGGAAGAAAAAGAAGAAGAGTTTTTCTTTAGAG	0
Co08059D_Co27	TGCAGGCGGTCACAGAGTCTGAGGTGCTAAAGGAGCTCCATAAACTTGACCCCCCAAAAAACATCTGGGTCAGA	0
Co08680D_Co27	TGCAGGCCCACAGTAAGGAGATCTACACCATCAAGTGGAGCCCCACGGGGCCTGGGACCAACAACCCCAATGCC	0
Co14122D_Co27	TGCAGGTCGCATCTACAAGTGTCTGTTTACCGGCTCTGTGAGCTCACTCCTCACCCTGCCATTAGATATGCTTT	0
Co25203D_Co27	TGCAGGGAGCAGCTGGAGCTGCCAGCCTGCATGGAGAAGCCAGAGCTGCCAGCCTATATGGAGCTGTCAGTCTG	0
Co31691D_Co27	TGCAGGAAGGGTACCACATGAGGGAGGAGGATGTCTTCACTGTTAACGCACAGCTTTGAGATTCCCTGCAATGA	0
Co31701D_Co27	TGCAGGAGGAGAAATATGGATGTAAAATAATTGTGAAATTGAATGTTCTTCTTGCCCAAGGAATGAGCCACCCA	0
Co32121D_Co27	TGCAGGTGTGTGTCCTGTACCCAGTGTGGTGCCACCTCGCCAGGCCTGAGGTGTGAGTGGCAGAATAATTACAC	0
Co65465D_Co27	TGCAGGGACAGAGGGACATCTTGTTAAAAGGGTCTTTGTTCTCTAAGATTGAACATGTATTTCAAGGTAATGTA	0
Co15082D_Co28	TGCAGGCAGAAAGTATCCTGATAAAAATAAATATCACATTGGCTATGCATGGACTGTCTGCGACAAACTTAAAA	0
Co16046D_Co28	TGCAGGATCGTCTGAGACCAGCCACCCGGACAGCTGATGAAACTCTGGGTTTGCACAACTGAAGAATATCTGCT	0
Co25113D_Co28	TGCAGGACTTGCTTTTAAGAATGTGGTGTCAAAAAAGCAGAGCATCTCTTTATTACGGACAGACCTCTCCCCAT	0
Co30471D_Co28	TGCAGGGTCAAATAATAATAATCACAGTGGTTGTCGAGGGTGCAACAGGTCAGTTCCTCAGGAGTAAAAGTCTG	0
Co38666D_Co28	TGCAGGCTACAGTAGAATGAACAGTGAAATGGAATATATTAAAATAATTGACCAACTTAAATTTAGCAGAAGCA	0
Co48060D_Co28	TGCAGGCCCTCTCGTTCAATGGCGTCCCCTACCTGGACCAGTGTAAGAACGGAGACATCTCCTACTGCGAGCTC	0
Co48279D_Co28	TGCAGGCAGTCACCAAGTCTGAGGTATTGAAGGAGCTCCTTAAACTTGACCCCAAAAAAACATCTGGGTCAGAT	0
Co59000D_Co28	TGCAGGTAAAATAGAGCGCTAACCTGCTGGTAAAGTGGAGCGCTAACCTGCTGGTAAAATGGAGCGCTAACCTG	0
Co65341D_Co28	TGCAGGCGCGACGCAGAAATAAAAATATAAATCATGCCTTACCTTTGACAAGCTTCTTCTGATGGCACTCCAAT	0
Co67836D_Co28	TGCAGGAGACTCTGAGGTAACCCATGCCTTTATTTAGCATTTTATGAGGATGGTTTGTCCTACGTGGCTTTGAA	0
Co02923D_Co29	TGCAGGACCTGACCTTCGTCCACCTGGGGAACCCGGACCTCATCGACGGGAAGGTCAACTTCTCCAAGCGCTGG	0
Co06647D_Co29	TGCAGGTCAGGAATACAGGTGAGACGCTCGGATGACACAGTATGGATAACCACTCATCTAATACACGAACAACT	0
Co23307D_Co29	TGCAGGATGCCCATATATGGGCATACACACCTGACCCATCAAGTAGGGTCATAAATCACACGTTTGACGTGTGC	0
Co27329D_Co29	TGCAGGAAGGGTACCACATGAGGGAGGGGGATGTCTTCCCTGTAACGCACAGCGTTATTGCCTGCAATAACAAC	0
Co32477D_Co29	TGCAGGACTTGCTTTGTGGAGTGTGGTGTCAAAAAAGCAGAACATCTCTTTATTACGGACAGACATGTTCCCAT	0
Co32968D_Co29	TGCAGGCATTTGGAAATTTCTCACAAGGATGAACCAGACTTGTGAAGGTCTACAATTTTTCTTCTGAGGTCTTG	0
Co43044D_Co29	TGCAGGCTGCGCAATAAGTACCACCGCTCTACAGAGAGCAGAGGAACAGACAGAGATATAATGAGGGATGAGTT	0
Co53420D_Co29	TGCAGGCTGAGGCAGTTGGGCTTGCCGTCTCTCTCCTCATAGGAACACGAGGGTACGATGGTCTTCCGCCGGCG	0
Co61190D_Co29	TGCAGGTAGAAAATATCCTGTTAAAAGAAAATATCCAATAAATCACATGGCCTGTCTGCAACAAACTGTAAACA	0
Co63267D_Co29	TGCAGGGCTCCAGTAGTGTCTCCAGCTTCTGCAGTTTCTCCAGTTCAGCTGTAGTTGGCATGGTAATGTTTGTT	0
Co68049D_Co29	TGCAGGCTGTCCTCAGTCGTCAGTTGAATGGTGTTTCCTCTGACACATTGGTGCGGCTGGCTTCCAAGTTAAGC	0
Co00120D_Co30	TGCAGGGTAGTGAGGTTGGTTGGGGTCACGGCGATTCAGACAGCTAGCCGGGCCATCGGTAGCAAGCTAGCATA	0
Co02248D_Co30	TGCAGGAGTCTGTCAAGGAGAAGGTCACGCGCATCATCCTGGCTGCCTTCAGGGTACGTACTGCTAGTTAGTTA	0
Co02255D_Co30	TGCAGGTGCCTACCTGAATGTTCACCAGGCACTGTGGCCCTCTCTTGGTGGTCTATAGACAGGTAGCAGGTGTT	0
Co03833D_Co30	TGCAGGTAGGTTAGAGCTAATTTAGATGCCAAGGGGCATGCCACGTCATGACTACACTTTGAGCAGCTAAATGT	0
Co10174D_Co30	TGCAGGTTCATGGTCTACAACATCCGTAGAGTACGACCCTACCTCACACAGGAAGTGGTGCAGGTCCTAAACCT	0
Co15684D_Co30	TGCAGGGCCACAACAGTCCAGGTGAGTGAGTTGTAGCCTTGGAACACTCCGGACTCCCTCACTCTCTCTCCGTC	0
Co31824D_Co30	TGCAGGCCCTTTCGGTATTCGAGCATGATTACTACACGTTTAGATAGCTGGCTAGAATAACTTACCAATCAAAA	0
Co50131D_Co30	TGCAGGGAGCCACCATTAAGAAACATGAGGAGTTGGTACAGGGCCTTTTGGAAGGGCTCAGATCCTTGATGGAA	0
Co58508D_Co30	TGCAGGATTGTCTGAGACCAGCCACCCAGACAGCTGATGAAATTGTGGGTTTGCATAACTGAAGAATTTCTGCA	0
Co02652D_Co01u	TGCAGGTTATCGCCGTCAGTTCCCTTCACGAGTCGGACCTTAGACAAAGACATTGTGTTGGGGGATTACTCCAT	0
Co33084D_Co02u	TGCAGGGTACTCTGGTCAGTGAAACTGCGCTCCATCGAACCCATGTGACTCTTCTCCTGACGGTACGTTATGGG	0
Co35964D_Co03u	TGCAGGAAAGGACTGGACAGTACAACAGCCGCGGCGCATGAGTCAGAGATCTACTGCAAGTCCTGCTACGGCAA	0
Co02742D_Co04u	TGCAGGACATGATCCACATCGCAGACACCAAGGTGGCCCGCCGCTATGGAGACTTCTTCATCAGACAGATCCAC	0
Co02239D_Co06u	TGCAGGACTACACCTACTACTTTGTCCCGGCCCCGTGGCTGTCCTGTAAACTGCTGCGCCTGCTGCAGTGCTAC	0
Co04242D_Co06u	TGCAGGTCAGTGACAGACCCTCGTGATGGGCGTAAGGTAGCCCTGAAGAAGATGCCCAATGTCTTCCAGAACCT	0
Co55962D_Co06u	TGCAGGGATACCACCCTCACCTTTGACCAGCTGGTGGACCTGTCTATCCAGCTGGATAACCTGCTGGTCACCCA	0
Co01796D_Co07u	TGCAGGTTCTCTGTTCTACCTGATAATTAATTGCACCCACCTGGCATCCCAGGTCTAAATCAGTCCCTGATCAT	0
Co02245D_Co07u	TGCAGGGTGCCCCGGGCTCTGCCAAAACACACCCAGTCCAACCCCCACATAACGCTCTGTCAACCTTCACACAA	0
Co03086D_Co07u	TGCAGGCCTGCACCGACACGGCCCTCATCAACCTGGTCCTGGACCGCGTGGCCCACACTGACAGCATGATCGCA	0
Co35778D_Co07u	TGCAGGACAGGTACAAGATGGCAACAACTGCCTGAGTTACACCAGGAACGCACAATCCCTCCATCAGTGCTGTC	0
Co47832D_Co07u	TGCAGGTACATTTCAACCAATGGAAGTTGCGGCCGACAGGTTTCTGAGTGGATAGCAAAGATACAGTAGCTTCA	0
Co00150D_Co09u	TGCAGGTGGAGTCCAGGAGAAAGGTTCCGTTGGGTTCAGCTCCAGGGATGGCCAGAGTCACATCAGTAACGACT	0
Co00377D_Co09u	TGCAGGAACAAAATGCTGGATGGCCAAGGAGACATTAGACAAACAAGGCTCTGGATATAAGAGGAGCTCTGACA	0
Co02534D_Co10u	TGCAGGTGATTGGCCGCTCAGAGCTGATCATGCGTGTGCTGGGGCAGGTGTACCACCTGGGCTGTTTCAGCTGC	0
Co06574D_Co10u	TGCAGGGGACGGGGACTTGTAGTGGATGTTGACGCTGTAGTACGGACGCTTGACTGGCGGAGGACTGGCCGAGG	0
Co08226D_Co10u	TGCAGGTCAACAGCTTCGTGGCCGCCTTCCTGTTCTCTGTGGAGACCCAGACCACCATTGGTTATGGCTTCCGC	0
Co47633D_Co10u	TGCAGGCTCATCCTGACATGACCCTCCAGCATGACAATGCCACACTGTGCGTGATTTCCTGCAAGACAGGAATG	0
Co48503D_Co10u	TGCAGGACGCAGGGGGTGAAGTTATCGTCTCCACCACCCGGGTTGTCCATATCTCCATGAAGCAAAGCGATGAC	0
Co05534D_Co11u	TGCAGGATTGTGGAGAACGGCCAGGAGAGGGTGGAGGTGGAGGAGGACGGTCAGTTAAAGTCTCTAACCGTCAA	0
Co17700D_Co11u	TGCAGGGATTCTTTAGCTAAATAGCCCAGTACTGTACTGCTGACCGTCACATTGTACAGCGCCATATTTTCCAT	0
Co25781D_Co11u	TGCAGGCTAAATGGAAGGCCGTCATTCCTGCATCACAGGTCAGGTTGGGGTCAGCTCCATTGCTTAGCAACAGG	0
Co07039D_Co12u	TGCAGGATCGTTTGAGACCAGCCACCACCAAGACAGCTGCTGAAACTGTGGGTTTGAAAAACCAAAGTATATCT	0
Co03438D_Co13u	TGCAGGGAGAAACTTTGTAGCGGGGCAAGGGAAGAGGGAGAAGCATCGGGGATAGTTGCATTTGAAGGTGTGGG	0
Co13321D_Co13u	TGCAGGTGGCTCAGGGAGGTGTCACTGAGGCGAGCCCAGTATGGCTGCAGGCTCAGCTGGATGTACTGGAGGGG	0
Co50677D_Co13u	TGCAGGGTTGAAATATACTACTCTTTGTTTACTGTTGTGCTGTCATCATAAAATAGCTTCTTATGCTTTCGCCA	0
Co41091D_Co14u	TGCAGGACTTGCATTGGGGAGTGTGGTGTCAAAAAAGCAGAGCATCTCTTGATTACGGAGAGACCTCTCCCCAT	0
Co45069D_Co14u	TGCAGGCCTTTGATCAAAGCCCTGTGCTGAAAGCTCCCCCTACTTCTCTAACCTTGTCACCATTAATACATCCC	0
Co03975D_Co15u	TGCAGGCTGACCTCTGTTGTCAGTTGAACATGTTGGTGCAGCTAAAAAGTAAAAGTACTACTTGAGTAGTTTTT	0
Co24352D_Co15u	TGCAGGCCGTTCAGCTTGTTATCAGCCAAGTACAGCTCCCGTAGGTTCATGTTCATCTTCAGAGCCGTGGCTGG	0
Co01118D_Co18u	TGCAGGTTGATGCCCTCTGGTTTTTGGGAGAGCTGCACCCAGGCGCCCGACTGCTCCATGACGGCCTTGACTGT	0
Co01817D_Co18u	TGCAGGCTCAGACCGACCTGTGTCCTGAGGTGTTCAACATCCCCCAGCACAGTCTGCCCGGACACATCGCCTTC	0
Co02373D_Co18u	TGCAGGCGTATTTCTACACTTTGCACTTCAAAGTGAACCTCAGCTCTGTTAAAATGCACTGAAGAAAAACTATT	0
Co02703D_Co18u	TGCAGGCGTCCAGCGCCACACTCCTGGTTCAACTGGGCCTCAGCAACCAGGGGCCCGAGCACGCCCAGCTCTCC	0
Co06262D_Co18u	TGCAGGGGTACGTTCAGAAGGTGTTCTCGTCCATCACCCAGTCCAGCTCCAGCTGTCCCCCGCTCATGTGTGAC	0
Co59176D_Co18u	TGCAGGTTGTTGAGCCAGCGCTGAGGGGGGCAGTACAGGTACTCTCCACTCTCTGCTCCTACAGTCCGGTGAGC	0
Co63292D_Co18u	TGCAGGGGTTAATACACTGATACCCCTGTAAGTCCCCTGTAGGGGTTAATACACTGATACCCCTGTAACTCCCC	0
Co13439D_Co20u	TGCAGGTAGACCGCGTGGCAGAGCTGGTCCAAGTCTGCTGGGTCTGTCATGGCCAGTTCCTACTATCAAGGCAC	0
Co18899D_Co20u	TGCAGGGGGACAGCGTAGCGAAGCTGGTCCAAGTCTGCTGGGTCTGTCATGGCCCGTTCGTACTATAAGGGCAC	0
Co19168D_Co20u	TGCAGGCTCATCCTGACATAACCCTAGAGGGTTTTGGTGACAATGCCACCAGCCATACTGCTCGTTCTGTGCAT	0
Co36264D_Co20u	TGCAGGCGAGGGCTCCGGGGGGGCAGGTCAGCACAGGTCAGCCTGGGTGGGGTCAAGAGGTCACAGTGGGGGTT	0
Co37901D_Co20u	TGCAGGGCAGAGGCACGTGCTGACAAGGGGGCATTGTCAGATGGTACAGTTCCCCAGAGAACCAGGTCTTCATT	0
Co38636D_Co20u	TGCAGGAAGGGTACCACATGAGGGAGCATGATGTCTTCCCTGTAATGCACAGTGTTGTCATTGCCTGCAATGAC	0
Co44034D_Co20u	TGCAGGTAGACTGTAAAAGACAATACAGTGGTATAGAGCAACACGGGTGAGACATGCAGGTAGGCTGCAAAAGG	0
Co44885D_Co20u	TGCAGGTTGGGACAGTCATCGCTCAGCTCCATCATCTTGCCCCCAAAGTCTGATCTCTCAAAGATCTTCATCCT	0
Co69101D_Co20u	TGCAGGGCTGACCCTTAATTTGTGAAGGCAGTGAAAGCGTGCCTTCAGGAGGCCAAAGGTCATTTCAACTCTGG	0
Co42424D	TGCAGGTTGAAAATATCCTGATTTAAAAATAAATATCCTATAAATCAGATTGGCTACACATGGCCTGTCTGCAA	0
Co01037D	TGCAGGGACAGGGAAGATGGTTAAAATTGATGGGAAGATGGATGGAGCCAAATACAGGACCATTCTGGAAGAAA	0
Co00003D	TGCAGGAATAGCCATTTTTGTTAAGCTCATTCCTACACTGCTCCTGTATTCTTTTCAAACATCGACCAGTAGCA	0
Co00004D	TGCAGGTGTCCACCAGGAAGGGTTTCAGGGGGTAGGCGATCTCATTGCCCATGTAGGAGCAGGTCGTATAGAGG	0
Co00015D	TGCAGGTCATCCAGTGTCTGCTGGTGGGCCTCTTGGAGGGCTTTCTTCTCCTTGGTCAGCTTGGCAACACTCTC	0
Co00016D	TGCAGGCGTGGAGGCCCCATCAGTTTCTCCTCCAGCCGCTCAGGCAGGCGTCAGCTGCAGGTGGAGGGAACATC	0
Co00017D	TGCAGGCTCTGAGGAGATGGACACCTCTTCTTCTTCTGGACGATCTCCGTCTCCTACTGGGACTGTCTTCTTAC	0
Co00021D	TGCAGGTGTGATGTCCGCATGTACCGATCCTGTGCAGGTGTTGTCACACGTGGTCTGCCACTCCGAGGACGATC	0
Co00023D	TGCAGGAGGATAATCTAAAAGGTAGAAAGGCTGACTTTTTGGCAAAGTTGGCTGCTCTGAAGACCATCGCCTCT	0
Co00024D	TGCAGGTGTTGTAGAGAGAACAGTAGAAGAAGAGTCTTATATAATAGGCTATACAGTATCTACACTATAGTTTC	0
Co00025D	TGCAGGCTGGACAGGTCGTTGTTGTGTCGGTCCTCGATGTCATTCAACTGCCTCTCCAGTGACTCCCTGGTTCC	0
Co00027D	TGCAGGTGAAGAGGTCCTGGGCTTGAAATTGTTACGTTTAGATTGTTGTTCAGTATAATACGACTTGCAGGACG	0
Co00028D	TGCAGGCCTCAAGAGACAGATGACACCAGGGTTCTCTTTAGCTTTGGACTCCACACCTGTGGTACCAGGGTCCA	0
Co00029D	TGCAGGATTGTCTGAGGTGGTGGGGAGGAGGGGCTGAGTAGTATTTATATCTGTAATCAAGACCTTTTGAGGGG	0
Co00037D	TGCAGGATTGTCTGGGAGGGGGCTGAGTAGTATTTCTGTCTGTAATAAAGACCTTTTGTGGGGAAAAACTCATG	0
Co00038D	TGCAGGCGGAGACAGAGGTTAGGGTTAGGGTTAGGACTGGCCCCTAGCTCCTCTTCATAAGGCAGTCTGTGTTC	0
Co00043D	TGCAGGTGATATCCAGGGATACAGAAGCATCAAAATATCAGCTGCAATTCAACTGTATTTTTGCTGTAAACCAA	0
Co00044D	TGCAGGCACATCACATCTGGGACCTTCAGAGATAGCGCCCCCATCAAAACGGTCCTGGCGAAGGTGTCCCTCGG	0
Co00048D	TGCAGGTATGTAAAAGTAAGAATTGACATTATGACTTACCTCAACATGGTCACAAGTCTTACAGCTCTGAGGAA	0
Co00050D	TGCAGGACAACTCCCGACGGACGTCCTCGCGCAGACTGCACATGTAGTGATCGATCAGGGCCCTGTCGTTCCAT	0
Co00052D	TGCAGGCCCCTGAAGCCGTGGACTGGAGAGAGAAGGGCTACGTCACTCCCATCAAGAACCAGGTGAGACCTGAA	0
Co00053D	TGCAGGTCGCTGGCTCTCTCCTGTTGCACACGGGACACACTCTTTTCACAACACTTCAATAAGAAATTATTTTG	0
Co00054D	TGCAGGATTGTCCGAGGTGGTGGGGGGAGGGGCAGAGTAGTATTTCTATCTGTAATCAAGACCTTTTGTGGGGA	0
Co00056D	TGCAGGTTGGAGCTCCATGCGGAGCTTGGCATGGAGTCGTAGACCTCACACTGAATGTGGCTTGTGCTCCTTTT	0
Co00065D	TGCAGGGATGAAATGCACTTAAAAGTCTATGCATTCACTGTCAGGTAAGACGCGTTGGATAAAAGTGTCTCCTC	0
Co00068D	TGCAGGCACTCCAGAGGAAAATGACCTCCCTGAAAGAAGGAGAAAACACATTTTTCACGTTGAGCTATTCAGTT	0
Co00073D	TGCAGGATTGTCTGGGGGGGATGAGTAGTATTTCTGTCTGTAATAAAAACCTTTTGTGTGGAAAAACTCATTCT	0
Co00075D	TGCAGGTGTTTAATACAGGAACAAATGGTCAGGGACAGCTGATCCGGCAGGTGTTTAATACAGGAACAAATGGT	0
Co00077D	TGCAGGCCCAGGCATGGAGTATGGCTGGCAAGCCATTCAATAAAGTCATCTTCACAGACGAATCAACCGTGGCC	0
Co00078D	TGCAGGGTTCATCTCAGGTCTCTGATGTTTTAGATGTTCTCATAAGGAGGCAGCATCCCTCTATAAGATCACTG	0
Co00079D	TGCAGGTCTTCTGTAAGGATTAGTAGCCCTGCAGCTCTTCTGTAAGGAGTAGTAGCCCTGCACCTCTTCTGTAA	0
Co00087D	TGCAGGGGAACTCAATGGAAGAGGCGTACGACGTAACTTTCTACACTGAAAGTAAGAGTGATGGAGTAATGGAG	0
Co00089D	TGCAGGGTAGTTGTGGGTCATGGTATATGGTACCTGTAGGGTGGTTGTGGGTCATGGTATATGGGACCTGTAGG	0
Co00091D	TGCAGGTCATTGACAAACTCTCCATATGATTTGTGTCCTGGTCTTTCCAAAAAAGGTAATACATCGAAAGGCAT	0
Co00092D	TGCAGGGCCGGACAGTGGGGACCACTTCCATCTGGCGTGACACCTTCTTCAGGTCACTCACAGAGGCAGAGAGG	0
Co00101D	TGCAGGAACACCCCGTCGTGGTCCGAAAAGAACACAGGCAACAGGCGCCCAGACAACTGACCCAAAGACCTGGA	0
Co00105D	TGCAGGTAGGCTGCATGCAGGTAGGCTGCAGAAGATAAGACAGTGGTATAGAACAACATGGTGGGGCCTGCAGG	0
Co00108D	TGCAGGACTACTGCAGCAACAATCCAAAAGGTACCTTTAGAGTGATCACAGAGAACATTCCCTGTGGAACCACC	0
Co00109D	TGCAGGTCTGGAGTAGATAACAACATTAAAACCATCAATGACCTGTTGTCTAGTTCAAATGAGGCAGGAGTGGA	0
Co00111D	TGCAGGTTGTATGTTGGTGACAGGTTGTATGCTGGTGACAGTCCAGGAACATCAAACTACTAAACTTAAAAAGA	0
Co00113D	TGCAGGCTGGGTGTGAGTCAGACCGAAACTAGATAGAAGTAACAAGCGTCTCATTTTGACATTTTGATCTTGTG	0
Co00115D	TGCAGGTGACAGCATTCCCTCCCACATATGCCCCACTAGGCACAACTATGACAACATAAACAAAAACGGGTCAC	0
Co00124D	TGCAGGATCAGCTGTCCCTGACCATTTGTTCCTGTATTAAACACCCGCAGGATCAGCTGTCCCTGACCATTTGT	0
Co00126D	TGCAGGAAATCAGGTGGTTCAACATACTGAGATGACGAGAGGCTTCAGACCATGCCCATTGGACCATCTTTAGG	0
Co00127D	TGCAGGTGTAGAGCTCTCCCTGCTCCCAGCCTGCCTTGCTCAGGGTCAGGATGCTGCTGCGTCTGTAAAGGCCT	0
Co00168D	TGCAGGCTAAATAATGAAGGAATAATGTTGTGTCCTACCTGTCGTTATCAATGAAACACTGATGAACAGAATCC	0
Co00178D	TGCAGGTCCCATGACCCACAACCACCCTACAGGTACCATGACCCACAACTACCCTACAGGTACCATGACCCACA	0
Co00181D	TGCAGGTACACCATACAGTATTGTTCATTGTTATAGTCTAGTAGGGATGCTGTAACCCTGGTTACTATAACCTG	0
Co00184D	TGCAGGCTCATCATGACATGAGCCTCCAGCAAGACAATGCCACAAGCTATACTGCTCGTTCTGTGCGTTATTTA	0
Co00187D	TGCAGGCCCTGCTACTAGGATTGGTGTACGGAGAGCTCTGCAGACAGAGGAAGAGCCAAAGAGGTATGGCCCAG	0
Co00204D	TGCAGGATCAATACCTGGTAATAATGGTATCAGAGATGACCTGCATGATCAATACCTGGTAGTAATGGTATCAG	0
Co00205D	TGCAGGACCAGACCACCACCCGCTCCAACATCGACGCCATGTTTGAGGCCTACATCTCCAACCTGCGCAGACAG	0
Co00209D	TGCAGGTTGGTATGCTGCCCTGTAGCCCTGACATCTGTATTCCGTCCTGCATGGTGGTTAACTGCCCTGTAGCC	0
Co00210D	TGCAGGCCTTTCAAACTGTGAATGAGTCCCAAATGGCACCCTATTCCCTATTCAGTGCACTATATTTGACCAGA	0
Co00212D	TGCAGGCTCATCCTGACATGACCCTTCAGCACGACAATGCCACCAGCCATGCTACTCGTTCTGTGCGTGATTTC	0
Co00215D	TGCAGGATCATCTGAGAACAGCCACCCAGACAGCTGATGAAACCGAGGAGTAATTCTGTCTGTGATAAAGCCAT	0
Co00217D	TGCAGGCGTTGGCTTTGTGTCACTACCTAGAGACCAACGTTGAGCAGTTGAACCTGGTGGACAAGGCAGTGCTG	0
Co00218D	TGCAGGCCCAGTTCCCTGACCGCCTCCTGGAGAAGGTTGTCCTGGTCTCCTTCCAGTCTGGATACATCTTCATC	0
Co00219D	TGCAGGTTATAGTAACCAGGGTTACAGCATCCCTACCAGACTATAACAATGCACAATACTGTATGGTGTACCTG	0
Co00226D	TGCAGGAAGGATACCACATGAGGGAGGAGGTTGTCTTCCCTGTAACGCACAGTGTTGAGACTGCCTGCAATGAC	0
Co00252D	TGCAGGTAGAGGAGGTGTTAGATCTGCCTCAGTGTGTATTCATCACTCATCACTGTCTGTCTGTAGCCACTGGG	0
Co00253D	TGCAGGATGGAGTCCGTAAGACCTTCTCCCAGTTTCAGGAGGACGTGGGTCTTTCATCCACCCTCTCTTCTAAT	0
Co00256D	TGCAGGTCTTCATACACTGAGCTCCACAGGCCTTGTAGTGCCACTCACATTCTCCAGGGGGGTTGTAGTAATCA	0
Co00262D	TGCAGGTTTTCCTGGGTAACTGTCCTCCCAGTGACAGGGTGGAGCTCAAGGCCTGGAGGAGAGAGGCCAACTGC	0
Co00265D	TGCAGGCCCCACCATGTTGTTCTATACCACTGTCTTATCTTCTGCAGCCTACCTGCATGCAGCCTACCTGCAGG	0
Co00277D	TGCAGGGTTGAAATATGCTACCCTCTTTCTTTCCTGCTTGTGCTATCATCAGATTATAGCTTCTTATGCTTTCG	0
Co00347D	TGCAGGAACAAACACCAGCGCATAATCCTGCTTTTTAGGCAAAGCATGGTGTGCAGGAAAGTAAGTGGGTTGTG	0
Co00348D	TGCAGGTACATGGTTCACCCAGAGAGTAGCAGGTACATGGTTCACCCAGAGAGTAGCAGGTACATGGTTCACCC	0
Co00349D	TGCAGGTGAGGATCATTGACGATGAGGAGTATGAGAAAAAGGAGAACTTCTTCATCGTACTAGAGGAACCACGC	0
Co00350D	TGCAGGAATCCCTCTGAGAGCTGCTCAACTCAGATACCACCTCTTGAAGGTACAGTAGACATTCATTTAGGATC	0
Co00351D	TGCAGGCATTTGATGCGTTGTGTGAGCGCAGTGGCGTTGGAGCAGGCCTTGCTGCGCATGGCGTTGATGTAGCA	0
Co00358D	TGCAGGTTCCCTTCATTAAAGTTTCATAACCAATCATTAAAATGCAGGCAAGGAGGAAGAGAACCAGCCCACAT	0
Co00359D	TGCAGGACAGGTACAGGAAGGCAACTGCCCGAGTTGCACCAGGAACGCACAATCCCTCCATCAGTGCTCAGACT	0
Co00361D	TGCAGGTCACCCGTAATGTGATGGGTGCCAGTCTGGCCCTGACAGTGTGTTATCCCTGTTCCCAGGTCACCCGT	0
Co00370D	TGCAGGCACTCCAGAGGAAAATTACCCCCCTGAAAGTTAGAGAAAACACCGCAATCACGTTGTGCTATTCAGTT	0
Co00373D	TGCAGGGTTCTGTCCTACTATCCAGGTCTGTACCCAAACAATTTGAACTTCTACTTTTAAAAATCCACCTCTCT	0
Co00379D	TGCAGGGTGGATTAGGGTGGATTGAAAGACTGATTGCTGGACATTTATTTGATCATATAAAAATAAACAGGAAC	0
Co00443D	TGCAGGTCTGAATCAATATGTATAAAACCACATACACCTCTGTGTTAACAGGATGGTTCATATATTTATCCTGT	0
Co00445D	TGCAGGGGAAATCTCCTGTGGGTTAGCCTGGGTGTTGTGTTGTGGAACTGGGAATGTGTGGACAGTAGACAGAG	0
Co00466D	TGCAGGGGAAATCTCCTGTGGGTTAGCCTGGGTGTTGTGGAACTGGGAATGTGTGGACAGTAGACAGAGGACTA	0
Co00472D	TGCAGGTGAAGAATCTGGATGTGGAGGTCCTGGGCTGGCGTGGTTACACGTGGTCTGGGGTTGTGATGCCGGTT	0
Co00497D	TGCAGGCCTTAGAGCTAAACTACAGGACCTCATACCTCACCGAACTGGTAGAGCAATCATTTATTTGTTTTGTA	0
Co00530D	TGCAGGGAGCAGCTGGACAAGAAGACACAGTGGACCAACACCAACGAGGAGAGCCTGAGGAGGATTAAAAAAAA	0
Co00532D	TGCAGGTGAAGAAGCTGGATGTGGAGGTCCTGGATGTAATGCCAAATTCTCTCAAACAACATTGGAGGCAATTT	0
Co00583D	TGCAGGTCAGAGTTTTGGAGAAGATGCTGAAGTCTGTTCAATACAGTGAGTCTGATTGTATTCTTACCAATGTT	0
Co00596D	TGCAGGTGATTCGGGAGGTAATTAATGTCCACTCTGTTGAACTGTCCAGTCAGTGGAAAGAGGAGGAGAGGAAG	0
Co00600D	TGCAGGTGGGGGTGCCAGTCTGCCTCTTCGGTAGGGGGTACTGGAAATTAGATCGGGATTTACTGGATGAGCAA	0
Co00606D	TGCAGGTAGTTGACCATTTCATTGGTGCAGGACTCCAAGTCAATCCGACGGATTGCTACTTGTTCCCCTGTGGG	0
Co00620D	TGCAGGTGGTGATGAAGGAGCTGTTGAACCAGGCAGGAATCGCCCCCTCCTCGGGTGTACTGAGGAGAGGGATC	0
Co00627D	TGCAGGAATGTTGTGGTTGTCGGTGTCAATGGAGCTCATGTATGTTGGGCTGCTGTGTATCAGCTGTGTGCTGC	0
Co00631D	TGCAGGATTTTTGAGCATGTCAAATTTCTTATGGTAAATGCCCATTGAACCATATTGCAAATGCCCGTACACTT	0
Co00673D	TGCAGGGACAGAGCAACAACAGAGGTTTAATCAATCAAATCTATTCATAAAGCCCGTTGTACATTAGCAGCCAC	0
Co00682D	TGCAGGTGAAGGTGACCACTACATGGTGGTCAACGACACTGACCTGTAGCACCACCTGTACTCTGACTGGTAAC	0
Co00686D	TGCAGGCTCATCCTGACATGACCCTCCAGCATGACAATGCCACCAGCCATACTGCTCGTTCGTTCTGTGCATGA	0
Co00687D	TGCAGGGTGCAGTAGGATGGTCTGTTATTAATAGACCTACAGGGTGCAGTAGGATGGTCTGTTATTAATAGACC	0
Co00691D	TGCAGGTGCCAACCCCTGTGAACACTTTGGGAAGTGTGTGAACACGGAGGGGTCCTTCCAGTGCCAGTGTGGCC	0
Co00705D	TGCAGGTTGTGGAGTGAATGACTCTCCAGTAGGCCTGGCTGCTTACATACTGGAGAAGTTCTCTACCTGGACTG	0
Co00706D	TGCAGGACCTGGTGGACAAACTGCAGCTGAAGGTCAAATCCTACAAGAGAACTTCAGAGGAGGCTGTAAGTAAC	0
Co00707D	TGCAGGTAACACTTGTCTCTACTTAATAGTTTCTGACTGTCAGTAAAACATGTTTTTCATTGATATATTTTCCT	0
Co00710D	TGCAGGAAGGGTACCACATGAGGGAGGAGGATGTCTTCCCTGTAACTCACAGCAATGACAACAAGCTCAGTCCG	0
Co00711D	TGCAGGCTCCAGGACTGACGTCAAGCCAGAGTGGTTATTTTAAGCAGGGAGGGAGTAAAAATGTGCCAGTTCCA	0
Co00716D	TGCAGGCTCTAGTTTAGTCTTATCTTGATTATTGTCCAGTCATATGGTCAAGTGCTGCAAAGAAATTCCTAGTT	0
Co00723D	TGCAGGTAATGTAGACCCAGACAGAGCCAGGGTGTATTGTGGGTATTGTAGTAGGGTACTCACTGAGAGCTGTC	0
Co00780D	TGCAGGTTGCCTCCCACCGCTCTTAGAACTCGCTCGTTCTCCTCGAAACACAGACCGAAGAACTCCTCCCCGAA	0
Co00782D	TGCAGGAACTGCTGACACACTCCAGCCACATGAGGTCTAGCATTGTCTTGCATTAGGAGGAACCCAGGGCCAAC	0
Co00793D	TGCAGGTGACAGTTGGGAACAGTTTGGGGATCCGTACGGGGGCGGTGCTTAGTCGTATGAACTGTCCTATTGGT	0
Co00803D	TGCAGGACTTTTTCAACGGCCGAGAGCTAAACAAGAGCATCAACCCAGACGAGGCGGTGGCCTACGGCGCTGCC	0
Co00833D	TGCAGGGTGGATTAAAAGACTGATTGCTGGACATGCATTTGATCCTATAAAGTCATATCCACCAGATAGGTGCA	0
Co00835D	TGCAGGCATGTTAACGATGGACGAGCAGGTCCCACCGTGGTAATTCAGCGCCCCCGCACAAGGCCAGACGGTGG	0
Co00890D	TGCAGGGTCTTAGCAGGGCTCTGCGTGTGGCCCAGTGGCTTAAAAACATGCGGCCTTCACGCAGCTTGCCAGCA	0
Co00892D	TGCAGGGGGGTCGTAACAGCAGTGTGACACATTGTACTGTAACTTCCCCTGCTACTCTCTGGGTGAACCATGTA	0
Co00896D	TGCAGGAGGAGGACCTGGAGCTCAGTATCGTTGAGTCTGAATCAACCGCTCCCAAGTGCAGCCAGACTGAGCGG	0
Co00901D	TGCAGGCTAGATAGCGAGATGTGCCAAGTAAAGCCTCCCCAAAACCCTGCACTAACCTGCTGGGCCAAATGTGA	0
Co00903D	TGCAGGTAAAACAGGAAGTTCATCTTGAGCCTGACTAGTGTAGGCTAGTCTTGCATTGCCACACTTTGCAGTCT	0
Co00904D	TGCAGGTGATAGACAAGAAGGTCCGCAACATGGAAAAGAAAAAGGTAACAATGTTTCCTTTTTTAAATCTAAGC	0
Co00905D	TGCAGGTTGGGAAGTCCGGTGCATTCCAGCCATCCATGTATTCCTGCATAGTCCGGTTGAGACTAGGGCCCGGG	0
Co00906D	TGCAGGTCACTACGTACACTAGTACAGGAATGATGATGCAATACTTCCTCTCATCCTTCTTCCTATTGTCCACT	0
Co00909D	TGCAGGTGGAGAACACGAAGGAAGGATGACCACAGCTGGAGAACAGGAAGGAAGGATGACCACAGGTGGAGAAC	0
Co00913D	TGCAGGCTATTGGGGACAATGGCTGCCTTCTCCTTTAGCCAGCATCAAAAGAACAGATGAATGCAGCCACACGA	0
Co00921D	TGCAGGTGTTCTTTGCGTCGGTGCGCTCTGGAGGTTCCAGCCAGGTCTACTTCATGACCCTGGGCCGTACCTCT	0
Co00927D	TGCAGGCTTTCTCTGATCTAAGGATTTCAGGGCTTTTATGTACCACCTGCACTGAGAATGGCAAAAAGCAAAAA	0
Co00938D	TGCAGGTGAGCCAGGAGCTCGGCCAGTCGGACGCAGGTGGGCACATCAAGGTCCCTAAACTGGATCATCATATC	0
Co00983D	TGCAGGTTGGCCTCTCGGTTGATGAAGCCCATAGCGCCCAGCTGCTCCAGCTGCTGCTGGAACTGCACCTCTGG	0
Co00986D	TGCAGGTCCTGGACAGCAAGGAGGACATGGGTGCCCTCTTCGGTGGTCAAGTCTAGATGGGATTAAGCTTTTGT	0
Co00987D	TGCAGGTGTGTAACATAGTAGCAGGGCAGCGCTGTATCAAGAAACTGACAGATAATCAGACGTCCACTATGATC	0
Co00990D	TGCAGGTGGCAGTAAATGGTTCTCATTTGTTAGAATACAAGCACAGAATCCCACTGGACAGGATTGACACATTT	0
Co00993D	TGCAGGATGGACTTCTTAGTCTCCTGGTCGTACGGAATGATCTTAGCCATGAAGACGTGTCCTGTGGCGTTCTC	0
Co00995D	TGCAGGTCAGTGTTTCGTTGGACTGTAAACACCATGTGTGTATCCTGTGCATATGACATAATAAACTTGAAGGA	0
Co00998D	TGCAGGGCCTTTTCCAATGAGATTTCAAAGTCTGCCCAGTGATTGACACTCCTACAGAGATCTCTGTGTATTGT	0
Co01005D	TGCAGGTCTGTAGTATCACTCCATCTCAAACCATACTGTCTCCATCCACATGCAGGTCTGTAGTATCACTCCAT	0
Co01022D	TGCAGGCTATGACTCTAGACGTTTTGAATGGAAGCCGAGGAGAGAGGTGGATCGCCCAGCTGGTAAGGACTGCT	0
Co01035D	TGCAGGTTGGGGTTGACATACATGTCTCTGCTCCACTCCACCATGCATTTCAGAATGGACACCAGACACTCCAG	0
Co01041D	TGCAGGATGCAGCGCGGAGGCAGCAGCAGACGAGGCCCTGGCCTATATGAAGGACAGGGTGGGAGGTCTGGGGG	0
Co01042D	TGCAGGTACTTGCTTACATTGACATTTTCGCTGACCTGTGTAGGTGTCTTTTTGCCTTGTTGTAGCATGTCAAA	0
Co01053D	TGCAGGCTCCTAGCATGGCTTGGTCCAGGCAGGCACCTCGCAGGCTCTGCAGGCTCCTAGCATGGCTTGTTCCT	0
Co01084D	TGCAGGAAGGGTACCACATGAGGGAGGAGGATGTCATCCCTGTAACTCGCAGTGCTGAGATTGCCTGCAATGAC	0
Co01106D	TGCAGGTGACGTCCACGGTCAGTACTACGACCTGCTGCGGCTGTTTGAGTACGGAGGTTTCCCCCCGGAGAGCA	0
Co01108D	TGCAGGCTGACTTCGGTCGTCTGTTGAACAGCGTTTCATCCGACACATTGGTGCGGCTGGCTTCCGGGTTAAGT	0
Co01112D	TGCAGGAGATCTCTGGCTCGCTGAGGAACTCCAAACCATTCAGCACCCTCAAACCTGGCTCCAAAGGCTGAGAG	0
Co01115D	TGCAGGCAGGGTACCACATGAGGGAGGAGGATGTCTTCCCTGTAATACACAGCGTTGAGACTGCCTGCAATGAC	0
Co01145D	TGCAGGTGTTCACTCCAACCCTGGTCCTGGAGAGATACTGTCCTGTAGGTGTTCACTCCAACCCTGGTCCTGGA	0
Co01146D	TGCAGGATCAAGTAATGCAATGTGTCTGCTCCACTCCCCACAGATTTATCGGATCCTGGGGAAGACTGTGGTGT	0
Co01147D	TGCAGGTGTTCTTCTCGTATCAGGCGAGAAGCGTAATGGTGTGGTCTAACACGGGTCCTCGGGCGGAACAGCTG	0
Co01148D	TGCAGGAGAAAAGTTTAAATGATTAGTTGTGATGCCTGATGAAATTGGTTTGAGATGACAGTGTTTATGTACTT	0
Co01154D	TGCAGGTTACAGCTCAGTCTGCTGATGATCTCATTACGCTTCTCTACTGCTGCCTGTAACTGCTGCAGAGAGAG	0
Co01157D	TGCAGGGAGAAACTTTGTTGCAGGGCAGAGGAAAAAGAGGGAGAAGCATCGGGGATAGTCACATTAGAAGGGGT	0
Co01165D	TGCAGGCGCATCATTACACTTCCAAGTGATTTAGAGAATTCATTCATATTCATTGACCTTAGAAGAGTGCAAAA	0
Co01168D	TGCAGGTGAATGGCTCCACAAAAGGAAATGGCAGGTTTAGCCAGGATCAGCTAGAGAGGGTCATCAGAACAAGT	0
Co01169D	TGCAGGTCAAGAGTGTCATACCTGACGGCCCCGCTGCACAGGACGGAAAGATGGACACAGGTAAAACTGACCTC	0
Co01185D	TGCAGGCTCATCCTGACATGACCCTCCAGCATGACAATGACCCTCCAGCATGACAATGCCACCAGCCATACTGC	0
Co01226D	TGCAGGCATAAATACTGTATCTGGTCCAAAACCTGGACAATATTAGCCACAACTACAAGAATACAAAGCACATG	0
Co01238D	TGCAGGCCTCAAGACCATTGTGGGAGCGCTGATCCAGTCAGTGAAGAAACTGTCAGACGTGATGATCCTCACTG	0
Co01240D	TGCAGGTCCTTGGTCTTCTTGCTGCCGTTCCAGTCCAGACGCTCGTAGAAGCGCTCGTCCGGAATGTCGCTCAT	0
Co01241D	TGCAGGTTGACTTCAGTCATCAGTTGAATGGTGTTTCCTCTGACACATTGGTGCAGCTGGCTTCTGGGTTAAGC	0
Co01242D	TGCAGGTCGAGACAGTGTTTTGTGGTGTTATTTTGAAGGTTTGTATAGGCGAGGGTGAAACTCATTGACCTGTG	0
Co01244D	TGCAGGCATTGTGGTGATGCACCCTGGGATATGGGACAGTCAGACTGTCCAACAACACTTTCCAAACTTATGAT	0
Co01245D	TGCAGGTCAACGGGGAGGACCCAGACCTTTATGAAATCCCTCCACACCTGATCCTGGAGGTTTCCATGGAACAC	0
Co01247D	TGCAGGCGGTTGTTTGAGATGTCCAAAACCTCCATGCCTTCCATATTAAGCCAGGCATCGCAAGGCACAGATTT	0
Co01251D	TGCAGGTTTGGCACCAGGATTCATTTGGGCGCTGTCAGCTGTATGGTTATGGATATTGCCATGTGCCCTCCAGC	0
Co01261D	TGCAGGCGCGACACAAAACGCAGAAATAACAATATATTTCATGACTTACCTTTGATGAGCTTCTTTTGTTGGCA	0
Co01262D	TGCAGGGTCCAGAGTGGATGCTTCATGGTGTACGAGCGCCCCAACTACATGGGAAACCAGTACTTCATGAAGAG	0
Co01264D	TGCAGGTCAACTCCAGGTTGTGGTAACCCAGGGGAACCGGCTCTGTCTGCTGACGCTGGAAGTAGAACATGTTC	0
Co01270D	TGCAGGTTCATTTTTAAATAAAAAAAGTTAGGATTTAATTCTGACCTTCAAGAGGCAGGTTGAGAGTACACATT	0
Co01271D	TGCAGGGGAAAACATTTGAACTGGACTGTGGGAAAGGAATGAGAGAGGCCCTGGAAAAACAACTACAAGAGCTG	0
Co01281D	TGCAGGTTTTACTGTACCTGACTCCACTTCTGTGATAGTAATACCATAGTCGTCTATGTCACCTATCTGCTGTT	0
Co01284D	TGCAGGTCAGTGGGAGTTTTAGGTTTAGGTCACAACAAGCCCTATTTCTGGACAGGGCAAGGCTTAGTTGACTG	0
Co01285D	TGCAGGTCATTGGACGAACACTTGGACGGGTCCACCTCACAGTTCTCATCTGACTCATACAACGCCTTGATAAA	0
Co01302D	TGCAGGTGGTCAAGTTCCTGATGCAGAGTGACTGGAATCCTGACGGACAGCCTCAAGGAGCCTTCACCAAGAGT	0
Co01305D	TGCAGGCTCATCCTGATATGTCCCTCCAGTATAACAATGCCACCAGCCATACTGCTCGTTCTGTGTGTGATTTC	0
Co01310D	TGCAGGACTTGCTTTGTGGAATGTGGTGTCAAAAAAGCAGAGCATCTCTTTACTACAGACAGATCTCTCCCCAT	0
Co01311D	TGCAGGTGAACAAGAATAAACAGGAGCATGCTTTCTACAGCATTCCAGAGTTTGACGAATGGAAGAAACAGACT	0
Co01320D	TGCAGGAAGGGTATCACATGAGGGATGAAGATGTCTTCCCTGTAACGCACAGCGTTGAGATTGCCTGCAACGAC	0
Co01324D	TGCAGGCAGGTGTTTGTCCCCCTGTGTGCTGAGGGTGTCAGGTTCTTGTCCAGTTTTGGCATTTTGGTTGCCAC	0
Co01360D	TGCAGGTTTATACCATCGCTGGTCAGAGCCCTGGAGTCTATGGGTCTTGTGCCGTCTATCCCCAGAGTTTACTT	0
Co01361D	TGCAGGTTGGCCTCGCGGTTGATGAAGCCCATGGCGCTGAGCTGGTCCAGTTGCTGCTGAAACCGCACCTCCGG	0
Co01364D	TGCAGGGTTGAAATATGCTACTTTGTTTACTGTTGTGCTATCATCAGATAATAGCATCTTATGCTTTCACCGAA	0
Co01368D	TGCAGGAACATGGTTATGAAGGAGACGACTCCAATGAGGGCGAACATGATAGAGTAGAACGAGGAGCGTTGTCT	0
Co01370D	TGCAGGTACGGGTCGTAGAAGATCACGTTGAAGCCAAACACCTTGGCCCGCACCGCCACCGCCTGCCCTGAACG	0
Co01372D	TGCAGGCTTTACGAGTATACTCTCAGACGCGCCGCAATGAAGTTTTTATTTTGAGAACCGGCTGTATAACTTGT	0
Co01376D	TGCAGGTTTCCCACGCTGGGGATCTCTGGGTGCTTGGTCTGGGGCCGCTTGTCCTTCTTGGCCACCATGACGCC	0
Co01382D	TGCAGGTACGTGTACACACACTTCCAATCCGGCTCACGCATCCGCACCATGTCCTCCACGTCCAACAGCTCGGG	0
Co01383D	TGCAGGTGGTGCTGTTATTGAACCAGTAAGGTGTTTGCAAGGGCCGGCTCTTGTTGGAGAAGTCCTGGATGTCG	0
Co01385D	TGCAGGTGGGAGATGAGATCGTCAACATCAACACAGTTCCCATCAGTGGATCCAGGCAGGAGGCCGTCTGTCTG	0
Co01386D	TGCAGGTTACGAGTGAACTGTGTAGGGGTGTTTGATGTCTTAACGTTTGACAACAGTCAGACCAACCATGTGAC	0
Co01387D	TGCAGGCTGGTTCTCTGTAATCTGGGCTTGGTACTGGTTCTCCTGGAACCAGGGCACCTGGTCATTCACGTCGA	0
Co01389D	TGCAGGTGAAGAAGCCAGATGAGGAGGTCCTGGGCTGGCGTGGGCTGCGGTTTTGAGGCCAGTTGGACATACTG	0
Co01395D	TGCAGGATTAAAGATGACTGATGAGATTATGAACAGGTTCATTATGAGAGTATAAAGTAGAAGCGTGGTTAGGA	0
Co01396D	TGCAGGTGGCGAGACTGGCTGGGCAGTGGCACTCCATACCAAGGCTACAGCACACTGCTTCCACACTGATCAAA	0
Co01397D	TGCAGGCTGACGACGGTCGTCAGTTGAACAGTGTTTCCTCTGACACATTGGTGCGGCTGGCCTCCGGGTTCAGA	0
Co01398D	TGCAGGTAACAAATGTATTTCTCCTTGTTGAAGGATATCAATCTCATCTACTCAATGCTCACCATGTTGCCTCT	0
Co01400D	TGCAGGGTTGAAATATGCTACCTTCTTTGTTTACTATTGTGCTGTCATCAGATAATAGCTTCTTATGCTTTCGT	0
Co01401D	TGCAGGCTACAGCTCTCTCCAGTTCACACTACCCTCAGCTACCATCTAGAGTTGATTTAGTACAATTATGTAAC	0
Co01406D	TGCAGGTTGAACCATGTGTAGGCAAACGCTCGCACGTGGGGCAGCAGAGCTTCGATGAAAGGATGGAATTCATC	0
Co01408D	TGCAGGTGGCCATTGCAAAGCAGTACGCTGACCTTCTCATCCAGAACGAGGATGCCTCAGAGAAGAAGTGTGCG	0
Co01472D	TGCAGGGTGGTATGTTTCCCTGTAGCCCTGACATCTGTAATTCCGCCCTTTAGGGTGGTATGCTGCCCTGACAT	0
Co01473D	TGCAGGGGCCACAGGCACGCACATGGCAGTGACATACCTACGCCTCACGTTCCCCTGGCTTAAGATGTATTCAC	0
Co01478D	TGCAGGACTCTGATCAAAATCACCTTGAACATTAACATGCATCCATCTATTCAGTATATAACCATATATACATG	0
Co01479D	TGCAGGTGTCCCCACTGATCGTCCCCCACCACGGTAGCACAGGTGGGGGTGTGGTACTTGGCGTGCAGACAGTC	0
Co01481D	TGCAGGTACCGCCCCGGGCAGGCCTGGGCCACTCACCGCTGACCACCCTCTGGTGGTTTCCAATGTTCCCTTCT	0
Co01482D	TGCAGGAGGAGTTTGCTGGGAAGGGTCTAAGATTTACTAGAGGTAAGCCAACTGGCACAGGATGTGAGCTGGGA	0
Co01484D	TGCAGGCCCCAAAGGCTTTGTTCTGCCCTGAGAATGGCCCCCCAGGCCACAGCAAGAAGGGTCTGAGCCAGGGC	0
Co01486D	TGCAGGATACAGTGCAACTAGCTACTGTAGCCATGTCGAATCATCCGGTGGATGGAGAAAAAGTAGCTATGTTT	0
Co01492D	TGCAGGGCAACTCCCCATTACCACACCGCTACAGTATAGACCAGCAACACAACCAACCAGATATACCAGATAAC	0
Co01496D	TGCAGGCGCTCCATGATGGAGGCCAGGTAGGCCTGGCGGTTCTCCTTGATCTGCTCCATCTTCATGGTCAGCTT	0
Co01499D	TGCAGGTATTATCCCAAGTTGTATCTTACTCTTACATGAACGGAATTAAATTAAACTGTAAGTGTTGGTTGTGC	0
Co01506D	TGCAGGTTGAGGGCGATGCAACACAGCGCCCCCTCATGGGCGGGGATGTCCACTGGAGGCTTCTCTGTGTTGGC	0
Co01511D	TGCAGGTACTAATGATCACACTCACTTCCCCTCGTTTCTATTTGGCTGTATGGGCCCGTGAGGTAGTTGGCGCC	0
Co01515D	TGCAGGTTCAGGACTGGCTCTCAGAGGATGCCCAGTGCTGTGGGAATATCCTGATGGAGGCCGGCTCCACCTGC	0
Co01522D	TGCAGGTAGCACGTCCGGTGAACAGGTCAGGTTTCCATAGCCGCAGGCAGAACAGTTGAAACTGGAGCAGCAGC	0
Co01524D	TGCAGGTGTGTGTGCTGTGCTTGAGGTGGGTCAATATTATCTCAGTGTGTGGTTGAGTCTTCTTTCTTTTATTT	0
Co01528D	TGCAGGTCTCCAGGCTGGTCTGGCTGCTCTCCAGGCTCCTGAGGCCCAGGCGGAAGAAGGAAGAGTAGGCCGTG	0
Co01544D	TGCAGGTAACAGTGGCCAATAGCCTCTTCATTCAGGGGGTGGTAGTGATGGCCCTTCTTGGCCATCTCCACAAT	0
Co01550D	TGCAGGTGTCCTGCTCTGTTGGTGGTGGGAGACAGCTCCCCTGCAGTCGAGGCTGTTGTCGAGAGCAACGCAAA	0
Co01553D	TGCAGGCTCATCCTGACATGACCCTGCAGCATGACAATCCCACCCGCCATACTGCTCGTTCTGTGAGTGATTTC	0
Co01607D	TGCAGGCAGGTGTTTGTCCTCCTGTGTGCTGAGGGTGTCAGGTTCTAGTCCGGTTCTGGCATTTAGGTCACCAC	0
Co01608D	TGCAGGCAGCATTTCTATGTAGTATCCCATTATTCTACTTCCACCGTCATGGTCTGGTTTTTCCCATGCCATTG	0
Co01615D	TGCAGGAATATTGTTCAGAGCCTGATTAAACAAACAGACTGCAGCTGAACTAAAAATACAATGAATGGGTGTTT	0
Co01619D	TGCAGGCTTTCGGATCCAAGCTGTCCAAGTGTTAGTAACTGTATATGAGACCTTACAGGAGATGGTCAGTGGTT	0
Co01624D	TGCAGGGCCCGCAAGGTCCCCCTGCTCAAGAAAGCACATATACATGCCCGTCTGAAGTTTGCCAATGAACATCT	0
Co01626D	TGCAGGTATGCGTGGCGGACAAGAGAGGTGGAGGTCTTGAGGGTGAAGGCCTTCTTGAACCATTCCAGCAGAGC	0
Co01629D	TGCAGGTTTAGAGAGTTTTAAGATATATCAGTGAATGCTACATCTAATGGTAATGAGTCTGGATGCAGTGTGAG	0
Co01632D	TGCAGGCCAGTTCTTTTCTCACAGATGAAGAAAGTACATTGAATCATGAGCTCATTTGAAGACTGGGGGAACAA	0
Co01633D	TGCAGGTATCCGGAGCCACTGTTGTCCGCCACAGATCTATAATGCAAACACAGTGGCTTTCACCAAGGAAGGTG	0
Co01638D	TGCAGGTAAGTGGTTCAACTACGGCATCATCTTCCTGGTGTTGATCCTGGACCTGAACATGTGGAAGAACCAGA	0
Co01645D	TGCAGGAAGCTGACAGCCATAAGGAAAAGGCTGTAGGAGCCGATCCCTCCAGTGAAAACCTCATTCAGATCCCT	0
Co01647D	TGCAGGACAGCGGCTAAAAACAGCTCATTGCATTATTTGGGTTTAAATGTTGCTGTAAGGCCTCCTCAAGTGAG	0
Co01656D	TGCAGGTGCCTTCGGTTTATTTTAGCAGGGCCTAACCAATACCAACAATGACTGATGGAAGGATCTACGTGGGA	0
Co01660D	TGCAGGCTGTTCAGCTGGAGGATGGCACCACAGCTTACATCCAGCACACAGTACAGATGCCCCAAACCAACACC	0
Co01665D	TGCAGGTACCTTTTGCAGGTAGTCGCATGCGGTTGGACACATGAAGGAGATGCTAGATAAATAGTAAATGGTGG	0
Co01666D	TGCAGGTGGATAATGCCAGACATGCAGCTGATGTCTTCAAGATGAAGTAGGTGCACTTCCTGTTTGTACTGTAC	0
Co01669D	TGCAGGCATTATCTCCAGCAGCCTTGGATTGCACAAACTATTATCACACACTCACCTGCACGGACGAAAGAAAG	0
Co01671D	TGCAGGGTTGAAATATGTTTTCTCTCTTTGTTTACTATGATGCCATCCTCAGATAACAGCATCGTTTGCTTTCG	0
Co01672D	TGCAGGTCTAACACACCCTTAACCTTCCACTTGTAGTTGTCCTTTCAGATCCACAAAGGGAAGTCAACAAGCTC	0
Co01675D	TGCAGGTGCCGGATGTCCTCCTCATCGATGCCGTCGTTCCAGATGTCGTACAGGATGGTCATCTCCTCAAACTC	0
Co01676D	TGCAGGGTTGAAATGTGGGTTCTCTCTTTGTTCACGGAGGTGCTATCCTCAGATAATAGCATCGTTTGCTTTCG	0
Co01678D	TGCAGGTGCCCAGTCAAGTGTTTGCTTAAATGGACAAGCCATAGTTTTAGAATGTGCTTGGTGTAGCAGATTTT	0
Co01680D	TGCAGGCCTGAACTCAAACCTCTGGAGAAGGAAACCGAAGTCACCTTAAAGTAAGAGACCGCTCCTCCTGTCCC	0
Co01688D	TGCAGGCTGTGTACTCCCATGAGAAAGTGAAGTTGGAGGGGACCATCACCCAGCAATCCAAACTCATAGACTTC	0
Co01690D	TGCAGGTCGGCTGTCACGTGCAGGAAGTAGCAGCTGAGGAACACTCTCCTCTGCAGCAGGAGGAAGAAGAAGCA	0
Co01691D	TGCAGGTAAGGACTAATCTACCTCTGATAAATCAACTGCCATACCAATTATGACATAAATATTGTAATAATTGA	0
Co01701D	TGCAGGTTTCCAGTGGTCTGGGTGCAGTGATAACCTGTCATATGGTGTGGCCTTCTCCCAGACATTCGTGGATG	0
Co01758D	TGCAGGTTTCACAAAGCGCTGAGTTTAGTGACCCAGCAGGGGCACAATCAGTGCCAGGTCTGTCTGGAGGAATA	0
Co01760D	TGCAGGCTCCACCCCTCTGCCACGTAGGACCTCAGAGAGTCATCAAGGAAGCCCTCTGCTCTCTCCGGGTCACC	0
Co01763D	TGCAGGTGAATACTGTTGGGTCAGTGTGGAATACTGTTGGGTCAGTGTGGAATACTGTTGGGTCAGTGTGGAAT	0
Co01765D	TGCAGGGTTGTAATATGCTAGCTCCTTTGTTCACTGCTGGTGTAGACGGTGCAGGCTATCAGATAATAGCTTCT	0
Co01768D	TGCAGGATTAGTATGAAGTAGTCCACAGGCTTGTTCCTGTGGAAGAGGTAGTGCTCCGGTGCTCTCTTGTTCTT	0
Co01773D	TGCAGGCAAATCCCCCACAAAGCCATCCACATCAATATTCATTTGGGCTTCACTTGTTTCAATCAATTTACATT	0
Co01774D	TGCAGGTGATTTCATTGTCCAGGACTTTCGCGTCACAATCCACTCCTCCCACTGTCATAGTGATTGTCATGCAG	0
Co01784D	TGCAGGTGGAATACAGGGTGCTGAGTGTTTTACCACAACATTCCCTTGAAATTAGAAGGAGAAAATCCATCTCA	0
Co01787D	TGCAGGCTCATAAGCATTCATTCAAACAGCACTTTTGTGCATTTTGCCAGCAGTGCTGCTGTTTATGACTTCAA	0
Co01790D	TGCAGGAGCACGTGCTACAGGTGGGTGTTGTTATTGTGACCAGTGAGCTGAGATAAGGCGGAGCTTTACCTAGC	0
Co01791D	TGCAGGCTCATCCTGACATGACCCTCTAGCATGACAATGCCACCAGCCATACTGCTCGTTCTGTGCGTAATTAA	0
Co01792D	TGCAGGTCCAGGTGGCTGAAAGAACCAGACGCTGACTCCAATGAACTCTTCAGAATGGTGGCTGAGATCTTCAT	0
Co01803D	TGCAGGTCTGGCTCACAGGCACAGGGGACAGGCTTGGAGTGGAAGCGCTGGTTCCTGAAGTGCAGGTAGAGGGT	0
Co01809D	TGCAGGGCGTCTCCCTGGCGGATGAGATACTCCCCCGGGGCGCAGAACGACGTCTTGATGATGAGGGACAGGGA	0
Co01811D	TGCAGGAAGGCCTGCCAGGTCATCTGCTGCAGCTCCTCTCTCAGGTACTGACACGTCTCCATGTGAGACTTGGA	0
Co01813D	TGCAGGGCAGAGGTCAGTTTGCTCTGCAGCTCTGCAGCCCTCTGCTGGTGAGACGTGGCCTCCTGCTGCAGCTG	0
Co01814D	TGCAGGAGGCCAAGCTGCTGCTGAAGGAGGATGACGAGCTGATCAAGGAGGTGTTTGACTACTGGACGAGGAAG	0
Co01818D	TGCAGGCCTCCAGCCCCAGCGACATCATCCAGAAACAGGTGGTGATGAAGCAGAATGCTGTGATAGAAAATCTG	0
Co01819D	TGCAGGTTTGATAGTGTTCCTGGGCATGATGGTTGGGGCGTTCATCTGGGGTGGAATGGCAGACAAACTGGGCC	0
Co01832D	TGCAGGCTCCAGGGTCGAGGGTCATCAGGAGCTCGTCTCACACTGAATATGAAGAAATCACAAGTAAATTGCTT	0
Co01835D	TGCAGGTGGTGGGGGTCAGGTGAGTCCTTCTGCAACGCCACCCTTCCTCTCTAGTCAGAGTTCATTATTATATT	0
Co01839D	TGCAGGTGCTACTTTTCTGCATGACCTCAGCACGGTGGTAACCGGAGAGCTTGCAGAAGCCGTCGTTGCTGTAC	0
Co01843D	TGCAGGGATAGAGGGATACCTTGTTAATGGGGTCTCTGACCTCCTAAGATTGAAAATGTATTTTTAGGTATTGT	0
Co01852D	TGCAGGTTGAGTAGACAGGTGCTCTTGGCGATGGCGTTGGAGGCTGTACACTGGTACAGACCAGAGGTACTGGC	0
Co01856D	TGCAGGTGTGACCTCGTTCCCACACTCTAATTGACAACCCTGGACCATGTGTGTGTGTGTGTGTGTGTGTGTGT	0
Co01857D	TGCAGGCGCGACACAAAACGCAGAAATAAAGATAGAATTCATGCCTTACCTATGACGAGCTTCTTCTGTTGGCA	0
Co01866D	TGCAGGCACTACACAAAACGCAGAAGTAAATATAAATCATGCCTTACCTTTGACGAGCTTCTTTTGTTGGCACT	0
Co01927D	TGCAGGTGATCTTGGCTCTCCCTCCATCACACTTTTGACAGGCCTCTCCAGTCAGGTTTCATCAAGCTGTAGGA	0
Co01928D	TGCAGGTTGGATTATATTACACAGGCAGGGTAATGACGCTGTGGATTCCCTACGTATCCTGGGAGGAGAGGGGA	0
Co01929D	TGCAGGGCTCTGACAGTATTGCTGGTGTCTACCTTGAACCAACAAAGGAGAAGATCAGCATCTATCAAGCTATG	0
Co01930D	TGCAGGATGAGGGAGTAGGCCTCTCCGTCCGTGGACAGGTTACGAAGATAATAGCGGTTACTAAAGATGAGGTA	0
Co01934D	TGCAGGTTGAGCCCCGCGTGGGTGGAGTTGATGTGGGTGAGCAGGGGCTGCTCCTTGTTGAACGCAGGCTCTGC	0
Co01937D	TGCAGGTCCCTGAAGATCTCATCTACAAATGATTGGAAAACTGATGGAGCATTCATCAACCCATATGGCATGAC	0
Co01939D	TGCAGGGACCGCACCAGTCCGTTTGTTGGTTGAGGCCGAAGCGAGCTCTGCATTTCTTAGGAGAGCCAGGGTCT	0
Co01945D	TGCAGGGTTCTGCATCCTGTTCACCATCTGATTGGGTCCGGTGGGTCGAATCATGGAGGGGTCAGCATGAGAAC	0
Co01950D	TGCAGGTAGGCTGCAGAGGATAAGACAGTGGTATAGAACAACACTGGTGGGGCCTGTAGGTAGGCTGCAGAGGA	0
Co01951D	TGCAGGAAGGGTACCACATGAGGGAGGAGGATGTCTTCCCTGTAACGCACAGCGTTGAGATTGTTGTCATTGCA	0
Co01955D	TGCAGGTCAGTCTGGGTCTGTTTTCTCCTCTGCTCCTCCAGAGTCGCTGTGGCCACTGCCTCCTCCAGTTTCTG	0
Co01957D	TGCAGGAGAAGGGTCTCCTCAGCAGCCCCATGGACAACAACGAGGTGGCCCAATGGCTCCGGGAGAACCCCCGC	0
Co01958D	TGCAGGCTGGACACCTCCGCCTCATCAAAACACTACTGTCACTCTGTGGCACCGAGAAGGAACACCTGGGTGAG	0
Co01960D	TGCAGGACCTCCCTCTGTTGGCTAAGGGTGTTTTTGAATTGAGGGTAGAGCTCGGGGCTCAGGGTGAGCTGGAG	0
Co01961D	TGCAGGAGAAGGACGACCTGTGCAACCTCAACGACCGGCTGGCCGTCTACATCGACAAGGTGCGCTCGCTGGAG	0
Co01964D	TGCAGGTCAGAACAGTCTTTGTATCATATACACCTTATACACTAAGATATCACTGTTATTACAGATGTAATATA	0
Co01966D	TGCAGGGTTGAAATATGCTAGCTTCTTTGTTCCCTGCTGGTGCAGATGGTGCAGGCTATCAGATAATAGCTTCT	0
Co01971D	TGCAGGGACGGGAGCCTGGGATAAAATGTTTTCTTTAAATATGATATATATATAGGACAAAACACACATCAGAC	0
Co01972D	TGCAGGCAGAGAAGGGTCGTTAGTGGTTGGAGTCACCTGGGCTCAAAGTATTTAAACTGTTTCACTAATCACTC	0
Co01978D	TGCAGGCTTTGTTCTTACAACTGTGTGACGAAAGGCGACATGGACCGACACTGTGTCACAAAGAAGCACCTTAA	0
Co01982D	TGCAGGTCATCAAGACGCCCAACATCGTCACCAGCTCCAGTGCCTTGGCCTATCACAGCTCTCCTTCCTCCTCC	0
Co01991D	TGCAGGCATGTTGGACTGAGTGGGCTGTGCTGTAACAATACTGTGAGAGCAGAGCATGTGTGAATGAGTGACCG	0
Co01998D	TGCAGGAGAGATGGAGAGTAGAGATGAAGATCAACTTAAAATAAGCACCTCAAGAAACTGTACCTCAACAAGTC	0
Co02001D	TGCAGGCCCAGAATTTCATCTATTGACTGGTCAGGCTCCATGGTGCTGCATGATGCCTTTAAAGCCTGAGGACT	0
Co02002D	TGCAGGTACAGTACTGACTGTCAATCAGATCTAGTATCAGGTTCACATATGGGATGAAAGTATGAGGGTCAAAC	0
Co02010D	TGCAGGTGGCCTGGTGGAACCTTTTGCCTTTCAGGAAGCACCTGTTGGGTGACTCGTTGCACTCGCAGGCACAT	0
Co02011D	TGCAGGCAATGAAATGCATATAAGGAATATCAAACCAAACCGTTTTAGAGGGAGACACTGGAGTCTGTGCCCGC	0
Co02017D	TGCAGGTCCGCCGGTTTCCTGGGTAACACATTATTACAAGGTTCTTACAGGGCTCCTGTGTCAGGGAACCTACA	0
Co02073D	TGCAGGGACTCTGTGACGGAGCCGATCTGGTTGACCTTGAGCAGCAGGCAGTTGCAGGCCTTGTCGGCCACACC	0
Co02074D	TGCAGGTGACATGATGACGTTGCTGATGAAGAAGGATACTCTGTCAGAGGAGGAGACTCAGTTCTATGTGGCTG	0
Co02079D	TGCAGGAAGTGCCAGGTCACAACGCGGCTACAGACAGGAAGTGCCAGGTCACAACGCGGCTACAGACAGGAAGT	0
Co02083D	TGCAGGTCCCCCTGCTCAAGAAAGCACATATACATGCCCGTCTGAAGTTTGCCAATGAACATCTGAATGATTAA	0
Co02086D	TGCAGGTGCCTGGGTTCTTCAGGAAGCCTCGGATGTTTGTGAAGTTTAAGTTCCGTTCCTGGGACTACACAGGC	0
Co02087D	TGCAGGATAATGTGGATCTGGGAGACCTGATGTTCTCTCTGTGCTACCTGCCCACCGCCGGCAGACTGACCATC	0
Co02089D	TGCAGGAGGAGCTGGCCAAGCAGCAGTCTAACGACCACCTGCGCCGCAAGTTTGCCACCCAGGCCAACATCGTC	0
Co02090D	TGCAGGTTGCCGTTGTACTGGGAGCAGTGAAAGAAGAGGCGCGCCTGCCGCTCTGAGCACTGGATGAACCCGTA	0
Co02091D	TGCAGGTGCGTCGTGTTCGTCCAGGTGAGTACCGCCAGAGGGACAGCATTGCTAACAGAACCCGCTCACGCTCC	0
Co02097D	TGCAGGCAAATGAGAGCATTTACATGGCAACCAGGACTCTTTGCGCCCCGGCTGGAATTTGCCTGTGTTTGCAT	0
Co02098D	TGCAGGTATTTGAATCACACCTGTCTGAACGAGTGGCCAGTAGGGAAGATGAGGGCCAGGTGTCTCCATGACAA	0
Co02099D	TGCAGGTAGGCTTCATATGGTGATAGTTCTTTGCCAGTATCAGGGTCCAAGATGGTGATTTTAGTGGAGACATT	0
Co02100D	TGCAGGATTAGACTTGTGTGTATTGCGCTCGAGTGTATTTGATGTTTGTTGTTTTTTCGCTATTACGCACGTGT	0
Co02103D	TGCAGGTGGGAATCGACTGCAATGCCAGGCCACTCACTTGCACATTTAAATACCCTTTGTCTTGACTTCACTTG	0
Co02106D	TGCAGGACTGGCAGCGGCTCAGGTAGGAGGACATGTCAGGGCAGTCGCTGCTGCACTCATAGGAACGACCCTGG	0
Co02107D	TGCAGGAGCTGAAGACTCGCCACGCCCTCGAGATGGAACAACTCCGCGCTAGACTGTCAGACAGCCATGTCAGA	0
Co02120D	TGCAGGCTGACGAGGGGCCGCAGGGTGGCAGGGCCGATGGTGTGCAGGTTATTCCGGCTGAGGTCAAGGAGGGC	0
Co02122D	TGCAGGTGGCGCCACGAGCAGTGAGCGAGATGAGCTGCTCTCCAAACGCATCAAGATGGAGGGCCACCAAGCCA	0
Co02125D	TGCAGGCATCTCCCTGCCCCCAGTGTGACGCTGCGTGGAGAGGCGTCCAGCCATCACAGTCCATCTCCGACACG	0
Co02131D	TGCAGGTAAATGTGTGGTGTCGTCCTTTAAGGACTACCTGTCATGTCGGCCCACTGAGGTGTCTGAGGAGGACG	0
Co02135D	TGCAGGATGCCGATGCCCTCCTTGACGTCACGCAGCTGCTGGCTGAAACGCTGGATCTTGTGCTCGATGTCGGA	0
Co02138D	TGCAGGGTTGAAATATGCTACTCTCTCTCTTTGTTTACTGTGGTGCTATCATCAGATAATAGCATCTTATGCTT	0
Co02143D	TGCAGGCTTTCATCAGCCTTCTTGCAGAGGGGACAGAGAGAGACATTTCAACTACAGAGGGGACAGAGGGAGAC	0
Co02145D	TGCAGGCTCATCCTGATGACCCTCCAGCATGACAATGCCACCAGCCATACTGCTCGTTCTGTGCATGATTTCCT	0
Co02149D	TGCAGGTGACCTTTACCTTGTATGTTTTATTCATAGTCTCAGCACACTTAAAAGTAGCTGACTCGGGAACTCCG	0
Co02150D	TGCAGGTACGCTGGGAACATGTCCTCCAGTTTGCTCTTCTTCCTGCCTCGTCGTTTCTTGGCCTGCTCCCCTTC	0
Co02152D	TGCAGGACCAGGACCAGGATCTATTATGAGACCCGCAGGACCAGGATCTATTATGAGGCCCACAGGACCAGGAC	0
Co02164D	TGCAGGAGTGTGTCACTGCTTTGATGTTTGCAAAGAACGACAGGGTGTTGTCCAGGGTCACGTCAAGGTTATTT	0
Co02177D	TGCAGGCTAGCTCCCTACGAACGTCCTCACGTGAACTACACTTGTAGTGGTCGATCAGGGCCCGCTTATTCCAT	0
Co02198D	TGCAGGCTCTAGTTTTGTCTCATCTTCATTATTGTCCAGTCGTGTGGCCGAGTGCTTCAAGGAAAGACCTAGTT	0
Co02209D	TGCAGGTGCACCAGGCTGAGGATCTCCCGCGGTAGGTAGGTGAGTAGGTTGTTATGGAGACTGAGGCAGCGCAG	0
Co02211D	TGCAGGTGAGGAGCTGGAAGGCAAGGGAGTGTGAGAAGAACGGGGCTGCCTGTTGCTAATGACAATATTAATGT	0
Co02213D	TGCAGGTAGCACAGAACAGAAGGTTGGAACAATGCCCGATTCACCTGCTGATGTCAAAACCCAGCCCAGGTTGA	0
Co02214D	TGCAGGCGTTGGAGGAAGAGCTGCTGTAGGAAGTCCTCCCACAGCGCTAGGGGGCGCTCTAACAGCCGCTGGCA	0
Co02216D	TGCAGGCACTGGGCAAGTCCTACCACCCTGGCTGCTTCCGCTGTGTGGTCTGCACAGAGGGTCTGGACGGAGTG	0
Co02221D	TGCAGGGAGACAGAAATATTACAGTGCTGGAGCTGAGCTAGAGGCTGACTGTGACCTTAAACCAGCTCTGGCAT	0
Co02223D	TGCAGGCTCTTCAGTGACTGGTCGAAACCCCTCAGCTGCTCCTCCAACCTCCGGGCGTTGCTGTTAGTGAGTGG	0
Co02227D	TGCAGGTGACCTGCGAAACAGATGCCCAAGGTCAACAGGAGGACACAGGCCAGCACTCCAAATGACATTCCCAA	0
Co02237D	TGCAGGCGTTCAACCACATCTGTGGCGAACATCTTCTCCTGGGCGTGGTTGTCCTTGGCGCTCTCTGAGCTGTC	0
Co02238D	TGCAGGTAGAGTTTGAGGATGTGATCGCAGAGCCTGACGGCACACACAGTCTGGATGGGGTGTGGAAGCTCAGC	0
Co02242D	TGCAGGCTACAACAGGATGAGCTGATATACAAGCTGTTTCGCAACTACTTAAATTCTGCATATCTGATCAGTTA	0
Co02243D	TGCAGGGTTCACAGGGGCTGACACGAGGTCAGAGGTCACCACGGGGTGAAAGGTTAAAGAGAGGAACTCTGAAT	0
Co02246D	TGCAGGCCTCACTAGTCGATGAGGCAAAACACCAGGAAGTGAGGTCACGGGCTTTGTTATCTTGGCTGCGATCA	0
Co02247D	TGCAGGTGTGGAGGATTGAGAAGTTTGACCTGGTGGCCGTGCCAGAGAACCTGTATGGAAGCTTCTACACGGGA	0
Co02249D	TGCAGGCATTTTAGCCCTCCCAAAGTCTCAGAGACTGTATTTGATTCACAATTGGGTTTTAACAACTGGAAGAA	0
Co02251D	TGCAGGCTGACCTCGGTCATCAGGTGAATGGAATGGGGTTTCCTCCGACACGTTGGTGTGGCTGGCTTCCGGGT	0
Co02252D	TGCAGGAACTCATCCAGGTCCATGTACTCCAAGTGGAAGGTCTCCCCGTCATAGGGGATGGTCTTCTCCCAGAT	0
Co02254D	TGCAGGTGTTTGCTCAGCCCGTCAATGTGAGTAAGACCAAGATGGACGTGAACAACCTGGCCATGGTAATGGCT	0
Co02267D	TGCAGGTCTAAAGGCATTTAAGAACACTTAGCTTAGCCATCTGGTAGACAATTACACAGGAACAAACACTCCGC	0
Co02268D	TGCAGGTATACAGAGCACCACAGAGACCTGAGGCTCCACTCACACTCATCACCACACTGACTGGGAAAACTGAA	0
Co02275D	TGCAGGTAGTTGGCTGGAGGCTAACAGAGAAGACTGGGCAGCCATCTTGGATTCCCAGAATCAGGCCGGTGCAG	0
Co02283D	TGCAGGGAATGTGCTGCAGACCCCACCTGTGTGCTTTGTATGCAGTGTTTCCTGGGCAGTGTGCATAAAGAACA	0
Co02289D	TGCAGGCGTCCATCAAGCGTCCTCTGGATGGTGACACACTTGCTGGGGTGAACTCCGTTGGTTGTGATGGCGGT	0
Co02292D	TGCAGGATGGGAAGTCTTATTGAGCGTTTGAGCGATGAGCCAGGTCATCACATCTCCCCGCCTCATCCATCATG	0
Co02294D	TGCAGGTCTGGATCAGCTATGCCCAGTATGAGCTGTCCATAGATACCTCTGACCGGCTGCAGAGGTGTAGGGGG	0
Co02295D	TGCAGGAAGCTTGAGTCACGCTCTGGACTACAGTACCCAGCTATCCCACTTTTCATAGTGTCCCTACTGAGGGC	0
Co02339D	TGCAGGTGGAACAACAGAGCCGTCAGTCAGCCTCCTGATTTCCATCTACTTTACCTACTGCTCTCAGACACAAG	0
Co02345D	TGCAGGTTCAGGGCAGGCTCACAGAAGATACCCAGTGCTGTGGGAGTGTTCTGATGGAGGCCGGCTCCACCCAG	0
Co02348D	TGCAGGTCCTCTCAAACCCAGAGTTTCTTGCTGAGGGAACAGCCATCGCTGATCTGAAGAATCCAGACAGGGTA	0
Co02349D	TGCAGGTGGTCACTGAGTCCGAGGTGCTAAAGGAGCACCTTAAACTTAACCCCCCAAAAACATCTGGGTCAGAT	0
Co02351D	TGCAGGTCCTGGAGGAGCTGCACCCTCATCTCTGTCTGCTGGTCCAGGCATTTCTGCTGCTCCACCAGCTGGGC	0
Co02352D	TGCAGGACTGGCTGTTCGTCCTGCTCACCCAGCTACTGAAGAAGATGGGAGCTGACCTGCTGGGGTCTGTCCAG	0
Co02355D	TGCAGGGGGCTGCAGACCACCAGTAAAGCCTGGACAGATCTGAGAGAAGGGGAGAATGGATCTGCATTGAGATT	0
Co02357D	TGCAGGTGCTGATCCACCAGGTGAGCAAGCGGCGGACGCAGAACCCCTTCCGCAAGAACAAGGGCCTGGTGCAG	0
Co02360D	TGCAGGTTTTGGTAGCGGGCTGTAGCACTGTATTGTCCTCAAAGCGAGCAAAGAAGTTGTTTAGTCTGTCTGGG	0
Co02361D	TGCAGGTCCTGCATGAAGTCCAGGTCTTTGAAGGTGGGCTTGGCTTTCTGTCTCTCCTTCTTGGAGGCACAGCG	0
Co02368D	TGCAGGATGCCGTGATGCCATAGTGATTGTCTTTACTGTGTCTTTGTCAGATCCTGGGCCGGCAGGACGGGGTG	0
Co02370D	TGCAGGACAGGCCAGAAACAGTCCTCAGCCGGGGCTATGACCACGTCCAGAGGCATCACCCTCAACACGCTCAA	0
Co02375D	TGCAGGACCCCTGTTCATGTTTACATGCCTTAAGGGGTCTGTCTGTCAACTACACCTTCCACACTGTGAGATTC	0
Co02376D	TGCAGGCCCCGGTGTGAAAAATGGGGCCATTTGTGCTTGTTTGTAAGTCCTGTCAAGAAGCAGCACCTCTGGTC	0
Co02378D	TGCAGGACACTGGTTGGCACCTCGCAGACATGAGCTAATTGAGCTTTAGGACTTGTTGTGAAGAAGATAAACAC	0
Co02381D	TGCAGGTGTCTGGCCATCCCCTCCTTCAGAGTCTGGATCTCCTCCTCCAGATGACCCACCATATCCTGGTAACC	0
Co02382D	TGCAGGACTATTCAATGTCCATGATCCAGACTTATTATCTCATAATTATAACGTACATATCTCATAATAATGAA	0
Co02389D	TGCAGGTTGTTGTCGGTGATGTGCAGCAGGCGCAGTGTGGGGCAGGGCACAGTAGAGGCTGACACGGTGGTGTA	0
Co02390D	TGCAGGGATGATGACAGTTCACATTTGGCTTTCTCAGCTGCCTCCCTTACTCTCTGCAGAGCCATGCTGTCTTT	0
Co02393D	TGCAGGGTGAGTGGCTCCCCAAAGCTCTTCTGTCAAACACATACAGGTCATGTCAGGTCTTAAGACACTATTCA	0
Co02394D	TGCAGGTTCCTCACGCTCTTCTTCAGGATAGCCGTGAAGATGCTCCACACCTCCGCCTGGCACGTGGGCTCACA	0
Co02395D	TGCAGGAAGGGTACCACATGAGGGAGGAGGAAGTCTTCCCTGTACCGCACAGCTTTGAGATTGCTTGCAATGAC	0
Co02396D	TGCAGGCAGACTGAAGGTAATTAAGTGGCAGCAGACTGGGACATGCTGTTGCAGGTTTCTCCTATGATATGATA	0
Co02397D	TGCAGGTGACACGACCTCTTAGTCACACCAAGAGACAGTTTGTAGCCTCTAAGCAACTCTGTCTCTGTCTCTGT	0
Co02398D	TGCAGGTCCACCAGCTGGAGCTGGGCAGCCTGGGGCAGCAGATAAGAGAGAGCAAGAGAAATGGCCGTCTGGTG	0
Co02405D	TGCAGGGCTCCGCGCCTCCCTCGATCAGCGTCACATTGTCAGTGCACTCCGTGTCCCACTCCTTCCTCACTACA	0
Co02406D	TGCAGGTCTGGGAGAGTGTATCGCTGGTCTGGGCGGGGTGTCTATTGATCTGTTGCTCCTGTGTGGAGTGTTGG	0
Co02408D	TGCAGGTAGGAGAAACCGCCCCAGATGTAGCGCAGGTCCTCAAAGGGGTCCGCCCGGGGACCAGGGTCCCAGTA	0
Co02415D	TGCAGGTGACCTGGGCCACGTAGGAGCCGGGGACGCAGTTGAGCGAGGCGTATGTCACGTTGCACACCGACAGG	0
Co02416D	TGCAGGTTGTGCATGCTCTCTCCATGGCGACACAGGTAGATGACTCTGGGCTGGACGTGGATGTTCATCAGGTA	0
Co02418D	TGCAGGTGAAGAAGCTGGATGTGGAGGTCCTGTGCTGGCGGGGTTACACACGGTCTGCGGTTGTGAGGCCGGTT	0
Co02425D	TGCAGGTCAGAAGGACGTGACTTGGTCAACACTGCATCCGCCACCAAAGTCTAAATCTGATGTCCTTGGTAAGT	0
Co02426D	TGCAGGAGGATCTGAAAGAAATATGCGGAGATGAAGAAATGGTAGAGAGAGTTATGGACAGCATAAGGAAACAC	0
Co02461D	TGCAGGTTGTTGGAGAGATGTTGTAGAGATGTAAAGGCACTACGTTGTAACAACGGCTGTCTTGGGAGTTTGAA	0
Co02463D	TGCAGGCTGGCTGACATCGGCCTGGAGACCTTTAAGCTGACCGAGCTGTTCACCAGCATCCTGATCCCAGGCTT	0
Co02466D	TGCAGGATTTGAGTCTCTTGTGGCGTAGTGTGTTACTGATGGTAGGCTTTGTGACTTTGGTCCCAGCTCTCTGC	0
Co02467D	TGCAGGGGACGTCCTGTACGAGCTGCTGCAGCACATCCTGAAGCAGAGGAAGCCGCACGCCTCCTACCCCTCCG	0
Co02468D	TGCAGGACAATAAAAGGGAGGCATCTTTTCAATTAGCCTCTTCACAGGTAGTTGATGTTGACTGCCGCCAGAGT	0
Co02470D	TGCAGGTACACAGACACAATTCATCAATTTGTCCTAACATAATAAGAATACATAGACTGCTTAAGTTGCCTAAC	0
Co02476D	TGCAGGTTGATGCCTTCAGGCTTCTGGGACAGCTGGACCCAGGCACCCGACTGCTCCATCACCGCCTTGACTGT	0
Co02477D	TGCAGGTTGAACCAGGTGTAGGCGAAGGCACGCACATGCGGCAGAAGGGCCTCGATGAACGGATGAAACTCATC	0
Co02479D	TGCAGGTATTTCAAGTACCTTCTACATGTAGACAAGTTGTCTCAATTTGCCTTCCAATAGTCTCTCATTACTGA	0
Co02481D	TGCAGGTTTTGCTCAGTTGTAACCCAGTGACCTCCGACCCCGAGCAGGGTGATGATGTCATGCTTGTAGGGCAG	0
Co02484D	TGCAGGCATGACAGACACTGCAGACAGACACTGAGCAGTCTTGCTGAATCATTCTGTCTTTTCATGATAGCAGC	0
Co02485D	TGCAGGATCATCTGAGGAGGGGTGCTGAGGAGTATTTTTGTCTGTAATAAAGTCCTTTTGTGGGGAAAAACTCA	0
Co02488D	TGCAGGAGGGTACGACATGAGGGAGGAGGATGTCTTAAACGGCAATCCAACCATCACCCCTGGTGAGACAAAAC	0
Co02495D	TGCAGGTATGAGACCCCTGGGTCTGCGCTGAACTGTGGCATCATGCTGAGGGAGTGTATCAGACACGAGCCACT	0
Co02499D	TGCAGGCTGAAGTCGTTCTGGTCTTTGAAGTTGGCAGCCCCAGCGCTCAGCTCCATCAGCATCTTGGCGATCTC	0
Co02501D	TGCAGGTATGATGACAGACAGGGCTGTGGTGGAAGCAGACTTGATGACCTTGGTCACGGGTCGCGAGTTGCGTT	0
Co02506D	TGCAGGCCTTCCTGGAGGACTACTTCACGGCCACAGAGCCGCAGTACCAGCCAGGGGACAACCTCTAAACGCTG	0
Co02507D	TGCAGGCAAAATAACACTCAAACCGATCTGTTTATTAATATTCTCACATACAGTGTTGTAATTGACATAAAATC	0
Co02508D	TGCAGGCTGCAGCGCTACACTTCAGACTTCCGTGACCTGACCAGCTGGGTGACGGAGATGAAGGCCCTGATCAA	0
Co02511D	TGCAGGTTACCATGGTAACATGACTTGTTATGTTTATACCTCCTGTGAGATTAAGTCTGACTAGTAGAAGAAGG	0
Co02516D	TGCAGGAAGAGCCCTATGGCTTCAGGCTAAGAAATAGAGCCTTCGGGAAGAGCCCTATGGCTTCAGGCTAAGAA	0
Co02519D	TGCAGGTGCCTCAGGTCCTCTACTGTCTGGTAGCCATTCAGAAGCAGTGCAGATGCATACTCCTTGAATAAACA	0
Co02521D	TGCAGGTCATTGATAGACACCTTGGTGGCCCTGAGGCTCAGCTGCTGGGGGCTGAAGTGGACCCCGTTCCCACA	0
Co02524D	TGCAGGTCCTGGCTGTAGTCCAGTTTGAATTTGGGCAGCTTGACCTGCATGGGTCTCTCTCTGGGCAGGCGGTT	0
Co02526D	TGCAGGGGACTCTAGGTACAGAACGTTGGCGATCCTGTTCCAGCTGAACTTATTCTCATACAGAGTGGCCCCAT	0
Co02528D	TGCAGGCCTACTCTCTTACCCAAAGATGTTTCCTATCATTAGGCCTATAATGAACTAAGATTCATCTTTCTTGT	0
Co02530D	TGCAGGCAGCCCTGCCCTCCGTCCCCCGTGACACCAAGCTCTCCAAGCTGGACGTCCTGGTCCTGGCCACCGAC	0
Co02532D	TGCAGGAAATAAAGGCACTGATACAGAAACATACATAGAATCAGTCATGTGCTCTCTCTCTGTCTCTCTCACAC	0
Co02533D	TGCAGGCAGCATAATTATTTACAGCTGAAAACTCATATCATTATCAGCATGCTCCTAATTGCCAGAAGTAATAT	0
Co02536D	TGCAGGACACCATGGTTTACCAGGACGACCAGGAGAGAAGGGATCCCCAGGAGAGCCAGTGAGTTGACCAGTAC	0
Co02537D	TGCAGGGGGAAGCTCAACCTTACAGACACCTCAGACTGGTCCACATCCTCTGTATTCAACTGGGATCAGAGAGA	0
Co02538D	TGCAGGACTCTATAACATAGTATACAAACCCAGCCAGTATGCCTGTAGGACTCTGTAACATAGTCTACAAACCC	0
Co02545D	TGCAGGTATGTGAGCTATGACTTACAGAGAGAGACTAATGCATTTAAAAGGAATTGTGAAATTGAACAGAGTAT	0
Co02552D	TGCAGGATCCACTTCCTGTACACCTTGATCACCTTCCGGGTCGCTGACGCCTCACAGGAGGGCAACAGGAAGGC	0
Co02553D	TGCAGGCCTTGTGAACCCGGGGAGCCCTACCTGCTCTACATCTTTAGGAAGAGAAGCCAAGAACAGCCCCTACA	0
Co02555D	TGCAGGGTGTGGACGAGCGCGGGCGGCTGCTGCGACGCACCATGATGCGCTATGCAAGTCTGTCCGCGTTACTG	0
Co02557D	TGCAGGTAGAAAATATCCAGATTAAAAATAAATATCCTATAAATCACATTGGCTACACATGGCCTGTCTGCAAG	0
Co02559D	TGCAGGTTTTGTATCTCTTGCCTCTGCATGTCTCTCTGTTTGGCCACACTCCTCTCTAGACACTGCCTTCTATC	0
Co02563D	TGCAGGTGATCGCTGAGCTAAAGGACATGGTGACTGAGAGGGAGTCCCTCGTCAAGAAGCTGGTGGTAAGTGTA	0
Co02569D	TGCAGGGTATGACCATGTTTGGCCACAGACAGTCTGCAGGGTATGACCATGTTTGGTCACAGACAGTCTGCAGG	0
Co02617D	TGCAGGCGCCCGCCATCCACTGCACACTTGGCCAGGTGTTGGCGCACCAGATCCAGGGCGTGGAGTGAGGGCAG	0
Co02619D	TGCAGGTATCGACGGCCCTGCTGCCTTCATGGGCTCTGAGGCCCCAGACCTGGGTACCAAGATCCAGATTCTGT	0
Co02622D	TGCAGGCAGTGCCACTGTTTCCTGGCCTCGGCTAGCTCTGCCCGCGCCTCCCTCAGGGCAGTCCCTCCGAGGTT	0
Co02625D	TGCAGGTCAGGACTGTCCTCTTTCTGCTCACACACACACGGATTACAAATACAGTTATGGACTAGTTGCAGGTC	0
Co02628D	TGCAGGGCCGACTCTACCTCTCAGAAAACTGGATCTGTTTTTATAGCAACATATTCCGCTGGGAAACGCTGGTA	0
Co02630D	TGCAGGAGCCCTCCACAAGGCTGACCCCTGCTGGCAGCTCCACGATTAGCAGGACCCGAGGAGTCCGGATGTGG	0
Co02633D	TGCAGGGAACCCGTCCCAGATCTCCAGCCAGTCGTAGCGACACAGTGCCCCGGGTGGAGGGGTGGTGTCAGGCT	0
Co02634D	TGCAGGGCATCAAGAATCTTCTGTCTCAGCCTGTAATGGATGGAATAATTTATTACATGGTCAGACCTATGATG	0
Co02638D	TGCAGGCGCTACACAAAACACAGAAATAAAATATAAAACACCCCTTACCTTTGACGAGCTTCTTTTGTTGGCAC	0
Co02640D	TGCAGGTGGGCCGGAGGGTGGAAGTACTTGCACTTCTCCCTGGAGCAGCGGCCCTTGATGTAGTCCATACACAC	0
Co02641D	TGCAGGCTGTGACAGTCGGTCTCGGCTGCGTGGCTGTGTGGTGCTGCGTCTAGCCGGCCTGGACATCAGTGACT	0
Co02642D	TGCAGGATGAGGAGGACCATGAAGGTCTGCAGGATGAGGAGGACCATGAAGGTGTGCAGGATGAGGAGGACCAT	0
Co02646D	TGCAGGTGGTCAAAGAACAGCTCGTAGCCCTCCCTGGGGAGACAGCAGCATAGATAGCGCTGTAATCACTACCA	0
Co02647D	TGCAGGCTGATCCTCCATGTTGGGAGCAGTGTTGATAAGGGCACACACTACATGGATATTGTGTCAGAGATTAA	0
Co02651D	TGCAGGACATCCTGACAGGAGGTTCTCACGCCTTAGAGTGAGTGTTTATTTAACCAGATAGTGCATCTGTTCCT	0
Co02653D	TGCAGGACCTCCAAAAACGCTGGTTGCCTGTAGAATGACGGAATCCCTCCAGGCCCGATTAATCCCATCCCAAC	0
Co02655D	TGCAGGCATCCTGCCTCTAACCCCATGGGGTCAAAGGGCTTCCCCGTCCTGCGGACTTCCTGTAACATGGGATA	0
Co02661D	TGCAGGATCGTCTGAGACCAACCACCCAGACTGCTGATGCAACTGTGGGTTTGCACAAACTAAGAATTTCTGCA	0
Co02663D	TGCAGGAGAAAGTTGTACTTCCCAAAGTCAAACTCGTCTGGCATGATGAGCATGTCTTCACGGGCCTTGGCCAG	0
Co02666D	TGCAGGCCCCCAGAAGGTCGTTTCCTCAGGTCAATGTCCTGATTGGGCGGCAGACCCAGCTTGATCATCCTATC	0
Co02667D	TGCAGGGACAAAAGGGACATGGTCAGTGAGTGAGTGAATAAATGGATGCGAGTTCATTAATGAATGAGGATGGG	0
Co02672D	TGCAGGCAAGGACGAATAACAGGCTGTACGGTGAGAGTGAACCTGTCTGTCAGTGTGTCTGTCTGGGAAGCAAC	0
Co02675D	TGCAGGAGAGAACACAGACAGTCAGAACAGGACTCACACAGCTTCGGGTCAAAACTGGGTCCATAGCATGTCAG	0
Co02677D	TGCAGGTCAGCATCTGTTTGGAGTGCAACAGCAGCAAGCTCCGTGGCCTGAAGCGCAAGTGGATCCGCTGCTCG	0
Co02679D	TGCAGGCTCATCCTGACATGACCCTCCAGCATGACAATGCCACCAGCTATTTTGCTCGGTCTGTGCACGATTTC	0
Co02681D	TGCAGGACTTGCTTTGTGGAGTGTGGTGTCAAAAAAGCAGAGCATCTCTTTGTCACAGCCAGATCTCGCTCCAT	0
Co02688D	TGCAGGTAAATAAGACTCAGACCACCCATCCCCACACCCAAACAAACAGGCCTTATCGCTCTCCTAGCACAGGC	0
Co02690D	TGCAGGTAGATACAGTTGGTGAGCAGGGACTGGACGTTCTCGTAGTTCTCTGGTTTCAGCTTGGAGGCCGACGG	0
Co02691D	TGCAGGCAGCTCGCTCAGTGGCTCTGTGGCTATTTCATGGTCCCACAGATTGATGGATGACAAAGTCATTAATC	0
Co02692D	TGCAGGAGCGAGTTACTGCTTTGATGTTTGAAGAGAATGACAGGGTGTTGTCCAGGGTCATGCCAAGGTTCTTT	0
Co02696D	TGCAGGCCGATGACATTGCGCCCTTCCTTCAGCATGTCTGGGGCGAAACGGCGCTGGTGTGCTGTTGCATACTT	0
Co02697D	TGCAGGTCTCCTCACACAAGTGCAAAGTCATGTACTACACAGAGGTCATTGGCTCCGAGGACTTCAGGTTAGTA	0
Co02698D	TGCAGGCCCTCATCGCCACGGGGGGAGACATCAACGCTGCCATTGAGAGACTGCTGGGCTCCCAGCCCTCCTAA	0
Co02699D	TGCAGGATCATCTGAGAGTTCTCCACAGACCTGGCTTGGATCTAGGAACAGGAGGACAGCCACAGTCAATGGGA	0
Co02705D	TGCAGGCTGAGCTGGCCAAGAGCCAGAGGGGAGGCAGGAGGCCAGGTCCAAGCAACCGGAGGTCCAGACCAAAT	0
Co02706D	TGCAGGACTGCATGAGGCCTGACAAACTCTTGAAAAAGCCTGCGTCTCTTTTCTCTTTCAGATAATCCAGCATT	0
Co02707D	TGCAGGATGTGTGGGAGACGATGGAGGGAGAGTGTAACGTGATGCTGGAGTCTCGCTATGAAAAGATGTATGAG	0
Co02715D	TGCAGGTTCTGGGGGTTAAGACCCTGCCCTGTGTTTGCTGAACCATCAGTGGGCATGGCAACACGCATCCTGGC	0
Co02718D	TGCAGGAGCTATCTTACATTGACTTAGCAGTTCTTCTCTCCCCCTTACGCTGGGATTATCCTTTAACTGTATTA	0
Co02758D	TGCAGGCCCTGCAGCATCCCAACATCATGGCCCTTAAGGATGTGTTTGAGAGCCGGGCCGAGGTGGTGCTGGTG	0
Co02762D	TGCAGGTTTACATCCACACAGAGAGGAACGCCTTGATTGAGATCAACCCACAGACACGCATCCCCCGAACCTTC	0
Co02763D	TGCAGGGAAATAATCTGGCATAGTTTCAGGAAGTCAATTTCCAGAAATGATATCCTGATTCCCTTCATAAATTG	0
Co02765D	TGCAGGCTGGCCTGGCACTGCATGATACTGGTCACAGACTGCACCGTTCCACCCAGGCTCACCTACACACAGGA	0
Co02767D	TGCAGGTCCTCCATAGCCTCCAGACACGACGCTGGTCTCATTCAGGTTGGGACCAGACACCATCACCTGCTGCA	0
Co02770D	TGCAGGGTAACCAACCAAGCTGGAATTGGGTCGACGAGCAAAGACATCTGGAGACAAATACAGGCACTGCACCC	0
Co02773D	TGCAGGGGAATTTCATGGTAACAGAGTGATGCTGAGACTAAAATGTATGTCAAACAAAAACCAGTAATTGTAAA	0
Co02777D	TGCAGGTGGACCAGCTACCCCTGCGCTTCCTGGAAGCTCCATCTGAGGGACACCTCCGCCTCCGGCTCAACAGC	0
Co02778D	TGCAGGTTTGGAGAGGTCTACGGTGACAGTGAAGCTCTCTTTCTCTGTCCTCCATCTGTCTCCCTCTGGCGGGC	0
Co02779D	TGCAGGAGGTACGTAATGAGGTCTGTGTCCACATTATGCTGCTGCACTGGTCGAGGAAATGAGACGTGAGATGC	0
Co02780D	TGCAGGGTGGTGAAAGGTGTCCCAGCAGGGTGGTGACAGGTGTCCCAGCAGGGTCAGATGGTAACAGGTATCCC	0
Co02786D	TGCAGGTGAACACCTTTGACACCCCTCCCTACTACTCCACCTCCTCAGAGAGCTTCAGGAACACCATCGAGGGT	0
Co02787D	TGCAGGCTCTAGTTTTGTCTTATCCTGATTATTGCCCAATCATGTGGTCAAGTGCTGCAAAGAAAGACCAAGTT	0
Co02790D	TGCAGGCAGTTCCTGTGGAGTTTCCGTCTGCCTGGCGAGGCTCAGAAGATTGACAGGATGATGGAGGCCTTTGC	0
Co02795D	TGCAGGCGTGACACAAAACGCAGAAATAAAAATATAATTATTGCCTTCCCTTTGACGAGCTTCTTTTGTTGGCA	0
Co02796D	TGCAGGTTCTCCATGTTGAGAGACAGCTTGGCCGTGTAGATGAAGTCTATGATCTTCTTCAGGCCTATTCGGTT	0
Co02797D	TGCAGGCTCCCTGCCTGGGCATTATCACATAGAGAGAGAGGGGAGGCACAAAGACTTACAGAGAGAGGAGCTTT	0
Co02799D	TGCAGGAATCTTCCACATTTACAGTTGTGTGGGAGAAAGAGAGTGAGTCATGCTTGGCCTCTGCAGAACTAAGG	0
Co02802D	TGCAGGAGAGCACCGGCTACATGGCACCTACACTGCGCTTCTTGGCCATACTACACACAGTCATCTCTTTCCTG	0
Co02803D	TGCAGGAATCAAACAGAGCAGCTACACACAGTAGCATTTACTTTCCCTTGCTCTCTCTCATGTGCCCGGAGAAC	0
Co02804D	TGCAGGCAAAAACAGTGTGTAATGTTAGAACCTCTGGTTGACATTTAAGTCATTTGATCAGTGTGTAGGCTACT	0
Co02805D	TGCAGGTTGAAGGCAGCCAGCCAGGAGGCAGAGGGTGTACGCAGGGAGCAGGTGGTGTGGGAGAGGCAGGTGGG	0
Co02806D	TGCAGGTCCGGCCGGGGCTCCTCCCATACTCATCCCCAGAGCCTGGGCCAGTGTGATGTAACACCTGGGACAAA	0
Co02811D	TGCAGGGGGTGCTGTCCAACATGGCCTCCATACCAGACCTGGGAGGTTAGGGTGCTGTCTGTCTATACCTCTGT	0
Co02814D	TGCAGGAGCTATTATGCTAACTGGCTAGTGATTGTCTTACTGGTCATCTACCTACTGGTCACCAACATCCTGCT	0
Co02815D	TGCAGGCCCCGGTCACTGTCAAAACCTGCCTCATTGTAGTAGGGCTCGTTGACCAGGATCAGGCCTGGGAGAGA	0
Co02817D	TGCAGGATGATGATGTGGACTGTACCCTGACAGAGAAACGCATCCTGGCCCTGGCTAGGAAACACCCCTACCTG	0
Co02818D	TGCAGGCAGGCTGGCACAGTGACGCAGGCCACTCTCTCTCCTCAGAAGTAAGACCAGGCAGTGGGAAGACAGTT	0
Co02830D	TGCAGGGAGGAGTCTCCAACATCCTCAACCACGCAGAGCTCGGAGGACGACTCAACTTCTGGGAGTGAGTGGAT	0
Co02837D	TGCAGGACGTCACGTGTGGCCGCAGACACATGGATCTTCAGCGCTGTGCGGGAGAGAAGGTGAGGAGAGCAATC	0
Co02838D	TGCAGGATTCTAACCCTATCAAATTAAAGCTCTCTGCTCACTTATTCCCTAGCGCTCCGCCGGTGCTAAGCAGC	0
Co02848D	TGCAGGCTCTAGTTGTGTTTTATCTTCATTATTGTCCAGTCATGTGGTCGAGTTCTGCAAGGAAATACCTAGTT	0
Co02857D	TGCAGGCCTTTAGGTCCTGGTTTCCCTGGAATTCCTGCATCTCCTCTCGCTCCTTGAGGACCCTGTAATATGAA	0
Co02892D	TGCAGGGCATAATATTAACCATTTGGGACAGTGTTCCTTCTCTTACATCCCACTTTCATCTGTAATAACCCAAG	0
Co02894D	TGCAGGCCCAAAGCACTACCAGAGGCACTCTGCTCACTGTCCATCAATCACACCTCTACTCTGATTAGTGGGAC	0
Co02896D	TGCAGGAGAGCAGCTATAGTTCCACAGGAGTGCCATAGCATTGGAGCCAAATCTGGCACGGACTCCCGTTTTTT	0
Co02897D	TGCAGGAGCAGTGTGTAGGGGCAACCGGGCTGCCAGGTCATGAAGACAGGCCCAGTGGAATACATCTTGGATAG	0
Co02898D	TGCAGGTCACACACGTCTCCCCTCCAGCCAGACACCCCTGCTGAACCTTGTATCTCAACTGTCAACTCTCACCG	0
Co02901D	TGCAGGCCAAGCCGGAGCGTACGGCCGAGGAGAGCGACCGGCTCAGGAAGTTGATGCTGGAGTGGCAGTTCCAG	0
Co02904D	TGCAGGCAGGCCATATGTTGGGCACCTGATTTTGACCTTTCAACCTAACATATTTTTGTCCTCTTGGTATTCCA	0
Co02907D	TGCAGGGTTGAAATATGCTACTCTTTGTTGACATTGTGCTATCATCAGATAAAAGCTTCTTATGCTTTCGCCGA	0
Co02909D	TGCAGGAAGGAGGCCGTTACTCATTGGTCATCACCCACGTCAGCAGCGACACGGAGGGCTTCTACACAGCCGTC	0
Co02910D	TGCAGGATCGTCAGACCAGCCAGCCGGACAGCTGATGAAACTGAGGAGTATTTCTGTCTGTAATAAAGCCCTTT	0
Co02914D	TGCAGGATTACCCACATTGGGCCTGTTACATAATCATCTCCCTGGAGACCGCTGCAGGCTTTTGCTCCTGCCCT	0
Co02915D	TGCAGGTGGGTGTGGCCTTCCTAGGAGGACTGGGTGTGGCTCTGCTGCTGGTGCCGCTCAATAAGGTGCTGGCC	0
Co02919D	TGCAGGAAGGCTGTGTACTATACTGGGAATACTGGAATCGACGCAGCCATGAACTGGGTCATGGGCCACATGGA	0
Co02922D	TGCAGGAGGCCTTTTGCATTTTGGTTGGCCCTCATTGAAAATAAGAATTTGTTCTTAACTGACTTGCCTAGTTA	0
Co02924D	TGCAGGCACACTGGCACTGGCAGGACTCCTCCTGTTTGATGATGATGACGGGAAGGCTGAGGCCGATCTGCTGG	0
Co02932D	TGCAGGCAGGCAGGGCCCATGCCATAGGCGGTGAAGCTGAACCGGCCCTCACCGCCCTCATCCTCCTGTAACAC	0
Co02934D	TGCAGGTCTTCTCTGTGCACCAGGACAAAGTCCACTAGGGTCTCCAAGAACATACTGAACACCTTGGGAGAGAC	0
Co02935D	TGCAGGCGGCCCAGGCAGAGCTGGATGACAAGCAGGCAGAGCTGGATGTGGTCCAAGCAGAGTATGAGAAGGCC	0
Co02936D	TGCAGGAGGCGCTGGAGAGCAGAGACAAGGAACAGCAGGAGGCCTTCTCCCTCACTGGACAGATACAGGCCCTG	0
Co02937D	TGCAGGAAAGTAGCCATCTCTGACTCCTCCATTGTCTGTATCCCTGTCTCCACGATCTTTGCCATGTTCTCCAG	0
Co02939D	TGCAGGCGCGACACAAAACACAGAAACAAAAATATAATTCATGCCTTAACTTTGACGAGCTTCTTTTGTTGGCA	0
Co02941D	TGCAGGGGGTATGAAGCTAACACTGTTCATGTGTCAAAAGCCTTTTAACTGGCAGGGTCCCAAAGCAAGTATTA	0
Co02942D	TGCAGGCTCTCCTTCACTGCAGCCAACTCGAGTAAAACATTTAAACGTGTTAACGCTCGCAAGGCTGCCGGCCC	0
Co02944D	TGCAGGAGAATGTCTTCATGGCATTCCCAGCCACCGCATTTGCAACCTCCGGGGCGCCACAGGTAAGGGCAAGC	0
Co02945D	TGCAGGAGGTTGGCGTGTTCCACCTGGGGGAGTTTGTCAACGTCTTCTCCCATGGGTCACTGGTGCTGCAGAAC	0
Co02949D	TGCAGGGTTCATACAATAACACAACTGGAGGGTTCATACAATAACAACAACACACCTGGAGGGCTCATACAATA	0
Co02951D	TGCAGGACATGGACGAGAGGCGGACAGTGAAGCTGGGAGAGACGTACCGGAACTTTGCCGAAGTGGAGCGCAGA	0
Co02953D	TGCAGGCCATGGGAGAGAAGGTGGATCTGCTGTCTGAGGTGCTGCAGACGGAGAACATGTCCCAGCAGGTGTGT	0
Co02955D	TGCAGGTACCGCTGATGCCACTACCACCTACAGTCTGGACATTCTGTACTCTGGCTCTGGGGTCCTCAGGAGGA	0
Co02957D	TGCAGGCTCACCCTGACATGACAATGCCATACTGCTCGTTCTGTGCGTGATTTCCTGCAAGACAGGAATGTCAG	0
Co02958D	TGCAGGAGTATGAGATCCTCAAGTCTCTCCACAACGACAAGGTCATGACCCTCCACGAGGCCTACGTCACCCCA	0
Co02966D	TGCAGGCACGCCTGTGTGTGTGACGGCTGTGTCCATCACTTCCAACACTGCCCCATATGCAGAGCTTTCGTATT	0
Co02967D	TGCAGGCTGTTTGACCTGCGTGCCGACCAGGAGCTCAGCCTGTACTCTCACGACAACATCATCTGTGGCATCAC	0
Co02969D	TGCAGGCTCATCCTGACATGAGGGCTAGGGCCAATCCCCCCAGAAATGTCCGGGAACTTGCAGGTGCCTTGGTG	0
Co02970D	TGCAGGCAGAGTTCCATGAACAGCACGGGAAGAAGGTCCCCACTGTGTCCCGGCCGTACTCCTTCATTGAGTTT	0
Co02971D	TGCAGGAATGAGATGTCATCAGATACCAGGTCCTTCTTTATGGCTCTCGTTGTGTCTAAAATGGCTGCTATCTC	0
Co02974D	TGCAGGTGCATGTGACAGGATGTAACACCACCACTCACTGCCTAATATTCATGAACTGAAAACTTAATCACTCA	0
Co02976D	TGCAGGTTTGTCTCCCTGTCTCTCTCTGTATGTCTGCATCGCTGCATCTGTCTGATGCCATCAGTCTGCCTCAA	0
Co02977D	TGCAGGCCCAGGGTTGGTGACCACTGTCTTAGCAGTAGGCCTCTCCCTGTGGTTCTGTCATGCTGTCCAGGCCC	0
Co02978D	TGCAGGGCAGGACTCCTCCTATGATCCAGGCTGGATGACCCGGCATGGGCGACTACTGGGGAGGTGGATCTGGG	0
Co02979D	TGCAGGGCCACAACCTGAGGCGCCACAAGTGTGACCTCTGTGAAAAGTCTTTCCGTGTTCCCGCTGAGCTCCGC	0
Co02981D	TGCAGGTCAATGAGGTCATGAAGAGGATGATGCCCGCTCTGAAGAAAGACAGAATGAAGAGACAGGTATTTAAA	0
Co02983D	TGCAGGCTTCGTGGACATGTGCGTGCAGCACATCCCCTCACCACAGGGGGGCGCCAAGAACAAGATAGAGCACA	0
Co02995D	TGCAGGCTCATCCTGTCATGACGCTCCAGCATGACAATGACACCAGCCATACTGCACGTTCTGTGCGTGATTTC	0
Co03027D	TGCAGGAACGACTCTCCTGACTGCTTCAGACGACGCACCTTAGTCACGTCCTTCAGCACTGACTGGCCCACTGG	0
Co03031D	TGCAGGTCTTTCCACCTTGACTGCTGTGTCATGGTACGCTGCGCGGGTGGTGCAGGAGTTCCATGATCCATTCC	0
Co03033D	TGCAGGCCACACGTGGTGTAATACTTAAAGGTGCTGGCGTCCTTCCCCAGGTTCATACGGCCAATCTCAGACTG	0
Co03034D	TGCAGGACTGCCGGCCTCCTCTCCCTGTGTGTATTGAATCCCTGGCTGTCCTATAGAGTTGACTGTAACAGTCT	0
Co03036D	TGCAGGTCACAGCCTGGCCCGTCCCAGCCCTCCTCACACTGGCACTTCCCACCCACACACACACTGTGGGCACT	0
Co03039D	TGCAGGCTGGAGCTGACATCTCCATGATCGGGCAGTTCGGTGTGGGTTTCTACTCTGCCTACCTGGTGGCTGAG	0
Co03040D	TGCAGGTTCAGGCAACAGCATGAGGGACCGGGCAACTGTCAGGCGTCTGAATATGTACAGACAAAAGCAGAGAT	0
Co03041D	TGCAGGTCAATATGTACAGCAGCATCTTTTTCCTGACATGGATGAGCTTTGATCGCTACGTGGCTCTGGCCAGC	0
Co03043D	TGCAGGAAGGGTACCACATGAAGGAGGAGGATGTCTTCCCTGTAACGCACAGCGCTAAGATTGACAACAAGCTC	0
Co03046D	TGCAGGTAAAGACACACACAGACATTGAAAGTGACTTCAGCCTCCACTGTAATACAATTAGCAACGAAGGTGTG	0
Co03050D	TGCAGGTACAGGCAACTCTGAGGCAATAGAGGATGGGATGGAAGGACATGCATAGTAAGGCTTCAACAAGTTCA	0
Co03055D	TGCAGGACCCCTGGAGCCTGGCCACACTGCACCTGCACCTCCTGAGGGGGTAATGGGGGGCCTGGAGGGGGGAT	0
Co03065D	TGCAGGCTGGAGATAAAATGTATGTGGCCTTCTATAACCTACAGGCTGGAGATAAAATGTATGTGGCCTTCTAT	0
Co03067D	TGCAGGTCTGGTCTCTCGCAGCTATCCCCCATTCCTGACACGTTCACCTTAGACCCAAGTGAACATGCTAGCTT	0
Co03070D	TGCAGGTCGAATCCCTCTGGGTCCATGTTCAAACACAGCTCCATCCTCCCTACGAGTTGAGCTTAGCCAGCCTC	0
Co03071D	TGCAGGCCTGCTGGTGGTCCCGGTCAGCCCCTCCGCTGCACCACCTCCCCAGGTGCCAGGCCCGGCCTTGATCC	0
Co03073D	TGCAGGCCTCAGAGATGTCCAGGGAGAGTGGCATCCCTCGTATCTACATCTCTGCCAACAGCGGTGCCCGCATC	0
Co03074D	TGCAGGCCATGAAGGCAGTGTGCTCCAACATCAATGAGACCAAGAGGCAGATGGAGAAACTGGAGGCCCTGGAG	0
Co03078D	TGCAGGAAGTAATGGTAGTGTTACCCAGAAGGCTCGGCCCACCTACAGGAAGTAATGGTAGTGTTACCCAGAAG	0
Co03081D	TGCAGGACCTGGAGAATGCGGCCTCGGGTGATGCTGCTGTGCGCCAGAAGATTGCCTCTCTGCCACAGGAGGTG	0
Co03085D	TGCAGGTGTTTGTCCAGAGAGAGCTCATGCCTAAAGCCCTTAGCACAGGCCAGGCACCAGAAGGGCTTCTGCTT	0
Co03087D	TGCAGGTCCCTGAGGCCTGGGGTGTTGGGGCTGCTCACGTTCACCACCAGGTAATCAGCCAGAGGGCCCAGCGT	0
Co03088D	TGCAGGAGATCCAGGAGCTGGACCAGGATGACGAGAGCCTCCGGAAGTACAAGGAGGTTCTGCTAGGAGCCGGC	0
Co03091D	TGCAGGAGAGTACATTAAGACGTGGAGGCCGCGGTACTTCATCCTGAAGAGTGATGGCTCCTTCATCGGCTACA	0
Co03092D	TGCAGGGTCAGGAGGACACAGATGTTGAGTTTGGCACTTTCAATGAATTTTACAACTTTTCAAACCCCTAGCCT	0
Co03093D	TGCAGGGTTGAAATATGTTTTCTCTCTTTTGTTTACGGAGGTGCTATCCTCGGATAATAGTTTGCTTTCGCCGA	0
Co03099D	TGCAGGCAGTTGGTCACCCTGCGGGGGGTTGGCTGGTTGGCTGTGGCACCTGAGCCCACCTGGCCACAGTTGTT	0
Co03100D	TGCAGGTAGCTAACCAACCAGGTTCAATGTTAGCTAGCTAACATTAGGCTATAACTAGCAATGCAAATGGCTCT	0
Co03101D	TGCAGGGGCAAGGTTTCTTCCAATATGTCATCCAGAGGCTCCTCCCCACTGTGGTTCTGAGCATTGAGGGTGAC	0
Co03103D	TGCAGGGAAGAAGATGTCCATCTTTGTGGACGACATCAACATGCCAGTCATCAACGAATGGGGAGATCAGGTCG	0
Co03104D	TGCAGGCCCACCTGATGTACTACTGCAGTGGCAGGCAGAGGGAGCCAGAGAGCCAAGGGGAGGAGAATGACAAC	0
Co03113D	TGCAGGTGCAGCTATAGACTAAACCCTGGGGGCTTACACATTACTTCCCCATGTCAACTGAATTTCATGTTTAC	0
Co03160D	TGCAGGATCGTCAGAGGGGGTGAAGAGTATTTATCTTTGTAATCGAGCCTTTTTGTGGGGAAAAACTCATTCTG	0
Co03161D	TGCAGGTCCTGCTCTGGGTCCAGAGGCTCACCCACCAGGCTCTTCCAGAAGGAGCCCAGCAGGTCCAGGGGCAG	0
Co03163D	TGCAGGTAGATGACCCTCTGTGCCCACAGGGGCACATGGAGGACCCTCCGTACTTGTACATCCATCTCTGCTGG	0
Co03165D	TGCAGGAGGAGCTCATCCTGGGAGTAGTGAATGATCCAGACTTCCATCCCAAAGAGTTTCGCCATTCTTATCTG	0
Co03168D	TGCAGGTCATCTATGAACATCTTGGCCATGTTCTGTTATAATCTCCACCCGGCACAGCCAGAAGAGGACTGGCC	0
Co03169D	TGCAGGGCTCCTTCCTGCGCAGCCCGGAGTATCAGCACTTCATGGAGGACATCATTCTGTCCAAGACAGATGGG	0
Co03171D	TGCAGGATGAATGAAGAAGGTCTCTAACCAAATGTCACTATTGGGATTCCACAGATTTCTGTGCTGCTTTCCTC	0
Co03173D	TGCAGGCCAACCACCTGGGCAAGGCCAAGCAACGCAAGGAGGGCAAGGAGCACCAGGGAGAGCCCTCCCACTTC	0
Co03176D	TGCAGGTCCTCCCAGGTCAGGTCCCGTACGATGCTGATGGAGTCATAGCCGTTCTCTGACAGCTTCCTTTGGTA	0
Co03180D	TGCAGGACATTGAAGAGTTCAGCTTCATCACCCAGCTAGCCGGCCTCACTGACCACCTGTCTGTGGCCATGCGT	0
Co03184D	TGCAGGGTAGATACGGTGTGCTTCCTCACATTAATGATCAGGGAAGGGTATTTAACTACAGATGGTATATAGCC	0
Co03188D	TGCAGGATGGTCAGCTGCTGCTGGCTGAAGCGTTTGATCAGATCCTGCACCGCCTCCACAGACTCAGCATACAC	0
Co03191D	TGCAGGAGACTACATCCTCGATGCCAAGCCGAAAGAGATTTCTGAAGCCCAGCGGCTAAACTATGAACAGGTAA	0
Co03192D	TGCAGGGTGAGATTCTGGTAAGTACCCCACAGATCCAAGCCAAACCCTGTTAGGAGTCAGCAGGGGTCACCAGA	0
Co03195D	TGCAGGAAGCTGTGTCCACTCTCATCTGGGCAGCCCCACGTCTGCAGTCTGAGGTCAACGAGCTCAAAATTGTG	0
Co03196D	TGCAGGTGACGGCGGAGCTGGACGCGTGGAACGAGGACCTGCTGCGCCAGGTGAACGACTTCAACTCGGAGGAC	0
Co03197D	TGCAGGCGTTTGGAAATTGCTCCCAAGGATGAACCTGACTTGTGGAGGTCTACAATGTTTTTTTCTGAGGTCTT	0
Co03198D	TGCAGGCTGTGGCCCCTGGCCCTCCAACATGTTCACTATGTCCATCCGGTCAATGCTCTTCAGAGCTGTATACA	0
Co03199D	TGCAGGCTAGCACATTGTCATTGGGGGTTGCCAATCCATTCTTCCATAGTTCACAGTCAAAGGTAGGGTACTAC	0
Co03201D	TGCAGGCACTTTGCTCACCACTTCCCTTCACGTTAGGTGTGTGTTTTGTGCCACATCGAGAAGTTCACCATTCA	0
Co03205D	TGCAGGAGCAGGTCTGATGCGGGTCGGACTCGCTGCTGGAAGAGGACACTCATGGTCCGGTTTTGTTGCTCCAG	0
Co03206D	TGCAGGGGGAGACAAATGGGGTTGAGTTTGGAGCAATGGTCCCTATATTATTATTTTTTATTAACAGTGAAACA	0
Co03207D	TGCAGGACCCTGGTTAATTTGCTGTTGCCAGTGATGTGTTAAATGGCCATCTGTGAAAAGGTGAGAGCCTCAAT	0
Co03208D	TGCAGGTGTGGAAGATACTGGTCGTCCTGGGTTTCCCCCCTTGCCACTGGAATTCACCTTCCTACAGTGAGGAA	0
Co03210D	TGCAGGAGGCGCTGTCCTCCATCCTGGGGATCCTGAAGGCCGTAAACGACTCCATGCACCTCATCGCCATCACA	0
Co03213D	TGCAGGTGTTCTTCTCGGCCTACATCTTCAACAGCAACGTGATGGTGAAGGTAGCCACCCAACCGGCTGACAAC	0
Co03218D	TGCAGGGAGGAGGAGATATCAGCATCATCTACACCAGGGCTCTACATCCTGAGTTTTAAACTCCAACCCTGTTC	0
Co03219D	TGCAGGTCTATGTTGGCCATGGCCAGCCGGTTCTGCTGCACTGCCAGGTTAGCCTAAGAGGAAAGTACAGTATC	0
Co03220D	TGCAGGTCTGCACTCAGTCTCTCATAGTTCTCCAGCTTGGGCAGGAGCCCCCGGAGCTCAGCCTCCCTCTCGGC	0
Co03221D	TGCAGGGCTTTGTGGATGCTGGCCAGGGGGTACTTGGTGCCCAGGGTAGCCTGGTAGGCATGTTTGACCAGGTT	0
Co03222D	TGCAGGAGCTGGACCTGAAATCCAACAACATTCGTACCATTGAGGAGGTCATCAGCTTCCAGCACCTCAAGAGG	0
Co03226D	TGCAGGTGTCCACATACTTTTGGTAATGTGGTGTATTTTTCTTTCTCTTAACCTTGATCGTCAACCTTGCCAGA	0
Co03228D	TGCAGGAGTTTCAAGAGGGTTCCAAGGCAGACCCCTCCATTGTGCAGGCACTGTCACTGTACGATGGGCTGGTA	0
Co03229D	TGCAGGCCTGAGATGGTGCTGACCAGACCCTTCCTCCCCTTCTTAATGTTCTCCTCTTCCTGACGCTGGTAGTC	0
Co03234D	TGCAGGGAGCCACCATTGGGAGACATCAGGAGTTGCTACTGGGCCTTTTGGAAGGGCCCAGTTCCTTGACGGAA	0
Co03246D	TGCAGGGTTTCTGAGTACCGGGGACCAGTCAGCCAAGGGGAACTATGGTCTGTTGGACCAGATCCAGGCTCTGC	0
Co03252D	TGCAGGGATCAGAGAAGACCCGTTTGATCTGTTCTACGGCCTCCTCCCTCAGCCATGCCTTGCTCTGCTGCTCC	0
Co03253D	TGCAGGCAGCTTAAATAATAATCAGGAGTCAATGCTTAGACTAAATAGGCCCTCGTTTCTCATCCCACCGCCTC	0
Co03256D	TGCAGGCAGAGTGCCTCCAGGCTCCTGACCCCAGAACTGCAAAGAGACGAAAGGTAAGTCCGGTCAAGTCAAGG	0
Co03259D	TGCAGGTCTCCCTGGATGATGGCTGAGCAGGCCGGCAGGTCGGCAGCGTAGTCCGGGGGCAGGAGGTCCAGAAC	0
Co03261D	TGCAGGTGCACGTAGACTAGACAGCCAAGCCATCAATGTAGAGCGGTTTATCATACTCTCTCGTACACGTTTCT	0
Co03302D	TGCAGGGCGGAATACAGATGTCAGGGCAGCATACTACCCTGCAGAACAGAATTACAGATGTCAGGGCTACAGGG	0
Co03323D	TGCAGGACATTCACTGTGTCAGCTCTCTCTGCAAGGCCTACTTCAGAGAGTTGCCCAATCCTCTCCTCACATAC	0
Co03328D	TGCAGGACTTGCATTTTTGGAGTGTGGTGTCAAAAAAGCAGAGCATCTCTTTATTACGGACAGACCTCTCCCCA	0
Co03331D	TGCAGGGAAGGGCATCTTTGGTACATTTGTTATGGCACTTTAACCTGGAAGCAGAGGAGACAGTAGTTCGCAGA	0
Co03338D	TGCAGGCTCATCCTGACATATGACCCTCCAGCATGACAATGCCACAAGCCATACTGCTCGTTCTGTGTGTGATT	0
Co03340D	TGCAGGGCTTTGAATCAAAACGGACCAAACCCAGAGTAGGATGAGGAGATGCTTGCCATCAGATCTTTTTCAAA	0
Co03344D	TGCAGGAACCCATGGTTGCTGGGGTGGAAGTCGTGGCTTTCCAATATTGCGTACAGCTCCTTGAATTCTTCCCG	0
Co03351D	TGCAGGATGACGCTGTCAGGCTGGCTGAAGTTGGGGAAGCTGGAGCGAGCGTTACTTCCTGGGGTGGAAGGCCA	0
Co03352D	TGCAGGCAGGGTATAACATCATTGCTCTCCTCAACACCTGGGCTTGGTGCTGATGTTGTTGCCAACAGCCATAA	0
Co03354D	TGCAGGCACTGCAGCATGTCCAGGCCAGCTGTGACGAGGCCCACAAGATGAGGTGAGACCCCAGACTCTCTCAC	0
Co03360D	TGCAGGAAGCCGGATCTGATAAACAACTTGATTGTTCTGTCTCCATCTGCGATTCCTCCCAGGAAAAATAACAT	0
Co03362D	TGCAGGCGTGGCAGTGTTTCCTCTCCTCCGCCGACCGCCTCGCCGCCCTACACTCGTCCGTGTGTCGCTCCCTG	0
Co03364D	TGCAGGAAGGGTACCAACATGAGGGAGGAGGATGTCTTCTCTGTAACGCACAGCGTTGAGATTGCCTACAATAA	0
Co03365D	TGCAGGTGTATCTCACTGATCATCCCTAAAGCCAACACCTCATTTGGCCGCCTTTCGTTCCAGTACTCTGCTGC	0
Co03367D	TGCAGGATCCCTCCAACACCAACAACTGGAAGATCTTCAGAGAGTGCTGGAAACAGGGCCAGGTGAGAGAGACC	0
Co03371D	TGCAGGCAGTGGAGGCTGCCACCAAAAAGCACGAGGCCATTGAGACGGACATCGGCGCCTACGAGGAGCGTGTG	0
Co03372D	TGCAGGTGCCTGGTGCATGCGGTGAGGTCCAGCAGCGTGCACTACACTAAGATCCGCCCGCTGTACACCCAGTG	0
Co03373D	TGCAGGTGGAGACACAGTCCCTGAGGGAGAGGCTCAGCCTCAGTAACCCACAGGATGCTTCTACCACCATCACT	0
Co03374D	TGCAGGACCTGGTCGGCTAGCTCCAGTATATTTCCCCCAGACTTGGCCAGCAGAATCAGTCTGCCATATCTGCC	0
Co03375D	TGCAGGAAGGGTACCACATGAGGGAGGAGTATGTCTTCCCTGTAACACACAGTGTTGAGATTGCCTGGAATGAC	0
Co03376D	TGCAGGGCAGCAGTAATGATCTCCCCGACACGGGCCCAGATACGACCCGACTCCTTGGAACAGAACGGGTTCTG	0
Co03379D	TGCAGGTACTCCAGTGCCTCCAGGCCAGAGAAGGTGTCGTTGCGGAACACCTCCAGTTTGTTCTCGTGGAGGTA	0
Co03381D	TGCAGGCAGGATCTTCACATTCTCTTGGTCCTCCTAGTAACAGGTCAGGACAACAAGAAACAGACAGAGAGAGC	0
Co03383D	TGCAGGCCATGTTTATCGAGAACGCTCTTCTTCTGCTGGCAGGTTCCGACTTCTTCAGTGTTGCATCATGGGAT	0
Co03385D	TGCAGGACAGGTACAGGATGGCAACAACAACTGCCTGAGTTACACCAGGAACGCACAATCAGTGCTCAGACTGT	0
Co03386D	TGCAGGTATCAGATAAGGAACATTTGTTGTCACCTTGCCTTAAAAGCACCTCATAAGTACACATTTCCCTTTTA	0
Co03389D	TGCAGGCCATGGTGAGGAGACAGTCCAAGGTGAACTCGTGAGAGAGTAACTACAAACAAAAGCACAGCGTGAAT	0
Co03398D	TGCAGGTGTTTGTCCCCCTGTGTGCTGAGGGTGTCAGGTTCTTGTCCGGTTCTGGCATTTAGGTCGCCATAGAC	0
Co03404D	TGCAGGAGAGATAAAACGGCCTTGGTGGGGAAAAGGCGGACGCAGACCAGCGGTGTGAAACAGGATCACAGATG	0
Co03405D	TGCAGGCCAACGACAGCCTGACTCAGGTCATCAACCTGTACAGACAGCTGGTGAAGGGAGAAGAGGTGAACGGA	0
Co03410D	TGCAGGCGATCCAGGGCCCGGATGTGATCCAGTGTGTCTATGGAGGGGGAGAGGCCACCGTGCAGACAGAAGAT	0
Co03411D	TGCAGGGCTACTTTGAGAGCTGCAACATCCACAGGAACCGCATAGCTGGCTTTGAGGTGAAGGCGTACGCCAAC	0
Co03414D	TGCAGGACTGACATCAGACAGACGCCCACCCCAGGGGGCTGGGCCCGCTCACCCGCCCGCTCTCAGGAGGAGGT	0
Co03421D	TGCAGGTAACATACTTTACATTCCCTTCATTTAATCCTATTCTCTATTTTAATACCTGTAATATCTTCATATGC	0
Co03425D	TGCAGGAGGTAAACAAAAACAAACAGTTGACCCTTCAACCAGCGATGTCGATGATGACATTTGCCACGGGCCTA	0
Co03428D	TGCAGGATCTCCTTGGCCTTGGTGCGAAGCGGCACAAACTCAGGGAAGTGCTTGTCGTAGTACTCGTCCAGCGC	0
Co03449D	TGCAGGAAGGGTACTACATGAGGGAGGAGGATGTCTTTCCTGTAACGCACAGCATTTAGATTGCTTGCAATGAC	0
Co03468D	TGCAGGTGTGATGTCCGGATGTACCGATCCTGTGCAGGTGTTGTTACACATGTTCTGACACTGCGAGGACGATC	0
Co03469D	TGCAGGCTCTAGTTTTGTCTTATCTTGATTATTGTCCAGACATGTGGTCAAGTGCTGCAAGGAGAGACCTAGTT	0
Co03484D	TGCAGGCACTGTCTGAGTCTCAAACTATTTTATTAAAACATTTAAATCATTTTAACAGAGTCTTTAAAAGTAAT	0
Co03487D	TGCAGGTGTACCCCATCAGCCAGGCTAACGCCAATCAGCGTGCGGGCAGAGCAGGACGTACAGGGCCGGGCCAG	0
Co03488D	TGCAGGAGGCATTTTGCCTTGTGGTAGGCTGTCATTGTAAATAAGAATTTGTTCTTAACTGACTTGCCTTGTTA	0
Co03491D	TGCAGGTAAGAAGCTGTTTGGGGAGGGCTACAGTGGACTGGAATACGACTACAGGGGCCTAATTAAACTTTACA	0
Co03496D	TGCAGGGTCACACATGTGTCACTGAGTTCCGAGGGCTCTGTCTCTGCATTCCCACTGGAGAACCCTAGACAACA	0
Co03498D	TGCAGGCCGTCAAAGAAGTTGTCCCCAATGATGATGACAGTGGCCCCTCCTGTGGTCCATCCCTCACTGGGGCT	0
Co03499D	TGCAGGGCCACGTTTGGGGCAACTAGTGAAGCTTTCTGACCACTGGACAGGAACTTAAACCTGGCTGGTTGTTG	0
Co03503D	TGCAGGGAGAGAGAGACCGGTCAGCACAGACACAACATGGTGGTCACCTTTTAAAGAGAGGGTGATACAAGTAA	0
Co03508D	TGCAGGAAGGCACGGCGCTCGTGACTCGACGACTTCTGGTCAAACATGCCGGCCTGGATGACCTTCTGGTCCAC	0
Co03512D	TGCAGGTTGAAATGCTTGATACATGTTGATGACAGACATTAGTGAACTAGAAATGGATGCCGGTGAAAACAGTC	0
Co03514D	TGCAGGAGAGGCAGAAGGGCCGCAACCGCCGGACCCACGAACTGGAGAGAGCCCCCCGCAGCGTCTGACCTCTC	0
Co03515D	TGCAGGGTGATCTGAACCTCTCCCACTCTGCACCGCCATCTCTTCCACCGCCTCCTGGTGGACGGCATCTAACT	0
Co03516D	TGCAGGTCTGTGTCTGATTCAGGCAAAGCTCTCAGAAACAGAGGTTCGATCTGCTAGGTAAGACTAGACTCACT	0
Co03517D	TGCAGGCTGGGGCCTAGGAAGCCGTTGTGATGTAGGTGGTGGAGGGCGTCACCGTGGACACCAGCCATCTTGGC	0
Co03521D	TGCAGGACTCTATGTGAACCAGTTGGGGGCACTAGATCACTGTGTGTTCTCTCTAGCTGTACCATCAGCTTGGG	0
Co03522D	TGCAGGAGCCAAACCTGCCCCAGGGATCTGCTTTGAGAGGGTCAACTCAGCAGGAGATCCTTACGGGAACTGTG	0
Co03524D	TGCAGGCCCACCTCCACCCAGTCCAGCTTAGTCGACTGGAAGAACTTGGTGGCTTTGAAGGAACGGAACAAGTA	0
Co03529D	TGCAGGCTCATTCCTGACAATGCCACCAGCCATACTGCTCGTTCTGTGCGTGATTTCCTGCAAGACAGGAATGT	0
Co03531D	TGCAGGTATTGAGGGAATTCTCCCAGACAGCACTCTGATCTGATTGAAGACTCATCAGGATACTGTCTGTAGAG	0
Co03532D	TGCAGGAGTTGGAGGAGAGGGGTCTGCACATCTCCGACATTGCCCAGCATGACACCACCCGGGACCTCATCCTG	0
Co03533D	TGCAGGAGGAGCTTGACAGCCCTGAGCTCCAGGAGGCATATGCAGAGCAGGTACAGTCCTCCACTAACACTCAC	0
Co03535D	TGCAGGGTGGCATGCTGCCCTGTAGCCCTGACATCTGTATTCCACCCTGCAGAGTGGTATGCTGCCCTGACATC	0
Co03538D	TGCAGGCGGCCAACCTGGACATCAAGCAGGTGTGGGTCCAACATGTCAGCCAGGTCCTGGATGCCCAGAGCAAC	0
Co03542D	TGCAGGGAGTTGAAGATGGTGAAGAGGTAGGCCATGATGACCGTGCTCTCGTTGACATACATCAGGCCGAAGGC	0
Co03543D	TGCAGGGGGAAGGAGATGTCCACCAGATGGACTGAATACGTGCAGGGGGAAGGAGATGTCCACCAGATGGACTG	0
Co03545D	TGCAGGACGTGCGTCACGAGGAGGCGGTTGCGGCGCTGAAGAACACCTCTGACATGGTCTACCTCAAGGTGGCC	0
Co03551D	TGCAGGTGAGAGCTCTGAAAGACTACTGGAACATCCACGACCCCACTGCTCTCAACATCCGGGCCGGGGATGTC	0
Co03553D	TGCAGGTTTTGGTAGCGGGCCGTGTCGGTGGCACTGTATTGTCCTGAAAGCGAGCAAAGAAGCTGTTTAGTTTG	0
Co03557D	TGCAGGATCATCCAATCGCAAGAGGTCGTAGGGGACTACAATCAAAACATGAAGCCCACAAGGTATTTTTAAAC	0
Co03567D	TGCAGGTCCTCATACCACGCCTCCAACTCTGCACCACACAGCGGCCCCACACCAGGGGGGTACGGAGGGGGCAG	0
Co03568D	TGCAGGTCCAGACAGTCCAGCCACAGCTGGTTCTGAACAACCAGGGCCAGATCATTGCCACCATAGGAAATGGA	0
Co03575D	TGCAGGCCGGAGACCTGAACAACGTGTGTCTGGAGCTCACCGTCTGGGACAAGGAGGCTCTGGCCAGCAACGTC	0
Co03576D	TGCAGGCCCTGTCTGATTGATGTTGTTCCTGTGAAGAAAGCGGAGGGACAGGTCATCATGTTCATCCTCAACTT	0
Co03636D	TGCAGGTCTGCCTCCAGCTCAGACTGAGACAGGCCCATGCCCTGGGGGGTGTTGGGGGGCGTCAGCAGGCAGGA	0
Co03639D	TGCAGGGATATTCTAGACATAGAGACGTCACAACGTTCCATGCTGTATATTTGTTCAGTATAATGGCTGTTGCA	0
Co03640D	TGCAGGAGGCCTTTTGGTAGGCCGTCATTGTAAATAAGAATTAGTTCTTAACCGACTTTCCTAGTTAAATAAAA	0
Co03642D	TGCAGGCTCATCCTGACATGACCCTCCAGCCATACTGCTCGTTCGGTGCGTGATTTCCTGCAAGACAGGAATGT	0
Co03645D	TGCAGGCTTTGTAGCCGAGCAGTTTCTGCACAGCACGGCCACCCAGCTGACGTACCACGGCCTGTGTGAGCTCA	0
Co03646D	TGCAGGAAGGGTACCACATGAGGGAGGAGAATGTCTTCCCTGTAACACAATGACAACAAGCTCAGTCCGATGAT	0
Co03649D	TGCAGGGTCTTGGTGATGTGGCACTGGGAACCCATTGTCACCTCGCAGTACGGGTTGCTCTTACCTGAGAAGAG	0
Co03650D	TGCAGGCCATGGGCTGGGGCAACAACGAGATCGGATCCATGCAGGTCCAGAGTGGAGCGTAAGTAGTAGGAGTA	0
Co03653D	TGCAGGGGTTGGTGCTTCACCATGCTCCTTCAGTCCTGGCACGCCTCCAGACCACTAACATCCCATTGACCAAA	0
Co03654D	TGCAGGTAGGCCTGACATCATTACTACCCATTAGAACCATCAATAAACACTGTGGTCAATCCTCATCAATAATC	0
Co03656D	TGCAGGGAGAAACTTTGTAGTGGGGAAGGGGAAAAAGAGGGAGAAGCATCGGGGACAGTCGCATTAGAAGGGGT	0
Co03661D	TGCAGGACAGGTACAGTAAGCAGGACACAATAAGGAAGCTATTGTAAGGCTATGAGGCAAGCACTGTAAAACAG	0
Co03664D	TGCAGGAGCCACTGGTACCCTGGCAGGAGCTCAGCATCTCTGGAGTCCTCCTCCATGGGCTGGTCCCTCTCCTC	0
Co03667D	TGCAGGTGTAGAGAAACCATGCCCTATTGATTTACTGAAACAGTATGCTCACTTGCTTGTAGGAAAACCAATAT	0
Co03669D	TGCAGGACCTCAATCTCTCGTATGAGCAGCAGAGAGAAGATCTGCCTCCACGAGAGAGAGAAGCACCCTCCCCC	0
Co03671D	TGCAGGAGTGCAAGGCACAGAACCGCCGGCTGCTGCTCTTCCTCTCCCAGGACCACTGCATGACAGAGCTGGTC	0
Co03673D	TGCAGGCCACAGCCTGTACCCCTGGAGCACAGATCAACCACACGGCTGGATACACACAAAAGAGACTGGAGGAG	0
Co03677D	TGCAGGAGTTGCACTAAGTATTCTTTCATTTTGATTAGTCAGTCATTGTTGTCAGGTAGGTTTTACAGTCAGTG	0
Co03680D	TGCAGGAAGCGGCTGTACTGCTGGTCAATCTCCCCCAGCAGGTTGTGGAACACCAGCGTGGCGTGGGACTCCTT	0
Co03681D	TGCAGGTGATCCGCGCCATGGCCTCCCTCAAGTCCAGGGGCTACTTGAGGGAGACGTTCGCCTGGAGGCACTTC	0
Co03682D	TGCAGGGAAGTATGTGGTGTTCTTCTTCTACCCACTGGACTTCACCTTTGTGTGCCCTACTGAGATCATCGCCT	0
Co03683D	TGCAGGATTATTGTCTTGCTGTAGCAAGCTGGCTCAAATTAAGATCCTACATCTATGTATGGCTTTAGTCTGTT	0
Co03685D	TGCAGGTCGTTGAACGTGGACTGTGCTGTGATGGAGTATACCAGGGCAAAGCCCTGACCGTTCTTCATGTACAG	0
Co03688D	TGCAGGCCGTCAGGAACACCCCCAGCCACGCCCTGGCCCAGAGGTGAGACCCACAATCCCCGGTACCTTCCCTT	0
Co03707D	TGCAGGCCCATAAGAGTGAGCTGTGTATGTAAATTGTCCCTATTTGATATGTTGTGGGAATGGGAGGGGATACG	0
Co03716D	TGCAGGATCGTCTGAGACCAGCCACCCAGACAGCTGATGAAACTGTGGGTTTGCATAGCCGAAGAATTTCTGCA	0
Co03717D	TGCAGGGTCCTGAAGCTGCGTTGACAGAGGCAGCACATGGTGGCTGCTCTGATGACGTGGTACTGCGAGTGCAG	0
Co03719D	TGCAGGGGATCTTGGAGCTGCGGGTGAGCTGGGGACTTAGACGGAGGGGGTTGCCTGGTTGTGCCTGGTTCATC	0
Co03778D	TGCAGGAGAAGCCCACCCTGGGGTTGATCCAGGAGGAAGCAGAGGCCCATCAGGCCCAGGGAGTCAAAAGCATC	0
Co03780D	TGCAGGAACCAGAGGACTTGTTTGAGACCATCTCCCAAGCCATGCTGAATGCAGTGGACAGGGATGCCGTTTCA	0
Co03782D	TGCAGGAATGTCAGTGCCCTGCCATGGCCAGTGAAGAGCCCGGATCTCAGGGTGAGGGCTAGGGCCATTCCCCC	0
Co03785D	TGCAGGCTCTCACCGTATGTCTCATGCAGTTAGAGAGTATGAAGGGTGAGCTTTATAAAGCCTGTCACCTGACC	0
Co03786D	TGCAGGCCAAGTCAGTGGTTCTACACTTTCAAAGATAGATATAACAAACAGTATATGGGTGTTTCTCTGACTGT	0
Co03793D	TGCAGGGCACGCAAGGTCCCCCTGCTCAAGCCAGCGCATGTCCAGGCCCGTCTGAAGTTTGCCAATGACCATCT	0
Co03794D	TGCAGGTCCTGCTCCAGCTGGAGCCTCTGGGCCTCCAGACGTTGGAGGTCCTGCGGGGTGCGTCGCCGTGGCGA	0
Co03797D	TGCAGGCTTTGTGTTCTGCAGGCAGCCTGGCAGGGTCCCTCACCAGCACTGTCACATTGTAACCTGTGGACAAT	0
Co03799D	TGCAGGAGGAAACAAAGATGAGGGGATTGTTTAGTGTAACAGGACTCTGGGGCAGGTGCCCCTCTTGGACACTT	0
Co03801D	TGCAGGAGAAGCCATATAAATGCAGTGAATGTAACAAGGCCTTCAGTCAGAAGAGAGGTCTGGACGAACACATG	0
Co03804D	TGCAGGCGCCAGGCCCACCACAATGAGTCGCTAGAGCGCGATGAGCCAAGCAAAGCCCCCTCGGCCAAACCCTC	0
Co03805D	TGCAGGTACCAGCTGAACCTGTTTGCGCGAATGTGTCTGGACCGTCAGTACCTGGCCATCAATAAGATCTCTGG	0
Co03814D	TGCAGGCTTTCTCTGATCTAAGGATTTCAGGGCTTTATGTACCACCTGCACTGAGAATGGTAAAAAAGCTAAAG	0
Co03815D	TGCAGGAGCTCCGACCCAGGCCAGGCCCAGCACCCCGTCGTCAAAGTCCCTGTCGCTGAAGACGTAGGCCAGGC	0
Co03823D	TGCAGGGTGGAGGTGGTCTCAGTGATGATAGGATCTTCCAGAGGCACCACCGTCTCACACAGCCTAGGGTGAGA	0
Co03826D	TGCAGGAACTTTGCCAAGGACCAGAAAGCCAGGAAGTCTTATGCCATCACGGAAAACGGGAACGTGATCAACGG	0
Co03828D	TGCAGGGAGAAACTTTGTAGCGGGGCAGGGGGGAAAAAAGGGAGGAGCATCGGGGATAGTCGCATTAGAAGGGG	0
Co03831D	TGCAGGGACAATTTATGTGAGCATATGCTAATGAGTTGGTAAAATATGCAAATAATCTGGTGTACTATGCTAAT	0
Co03832D	TGCAGGCCCCCACATCCCACATCTGAGGCTGCTACTGCTGTCCTCACTGCCAAGCCAACCTATCTGTCTGAGGG	0
Co03842D	TGCAGGAGCGAGTCACTGCTTTGATGTTTGCAGAGAACGACAGTGTTGTCCAGGGTCAAGCCAAGGTTCTTTGC	0
Co03843D	TGCAGGGGTTTTTGTCAAAGAGGCTTTGTGTTATGCAAACACATCAGGATGCTTGTGGGTGGATGGATGTTTTG	0
Co03852D	TGCAGGAGGCTATCTGCAGCTCTTTAGAGGAGTACAACCAGCATATAGACGAGCTGAAGCAGGAGATGGAGGAG	0
Co03853D	TGCAGGCGATCCGTAAGACCATCTGTGACTGGGAGGGGGCTCGGGAGCCTCCCAATGACCCTTGTCTCAGGGGG	0
Co03854D	TGCAGGCACATCCGTCAGACAGAGCTGCAACAGCTAAGAGAAGACAGGACAGGCAGGGCCGCACAAACAGACAA	0
Co03864D	TGCAGGACCTCCCCAAGCTTCCCCTGTTCGACAGCGTCCGGGGCATGACCTCCACCGCTCTGCAGCAAGTCAGT	0
Co03869D	TGCAGGTACATGTGACGGCTGTACGTTTCACTTCCTGTGGGAGAGTGGGAGCGCCTGTCCCCGCTGCACCCAGG	0
Co03870D	TGCAGGGAAGAGCAAGGCTGGGCGAAGATGGAGTTTGTAGAGTTTGGTCATGACATCTCTGTAGCCGGCGCGGT	0
Co03875D	TGCAGGAACTCGGCCGGGGCAGTCTACCACCAGGCTCGAATAAACGTAAGAGGTGCTTGTCAGATCAGCTCCTC	0
Co03879D	TGCAGGTGGAGGCTACAGACCAGGACTGTTCTCCTCAGTACAGCCAGATCTGTAACTATCAGATCACCACCTCC	0
Co03912D	TGCAGGCTAGCTCCCTACGAACGTCCTTGTGTATACTACACCTGTAGTGGTCGATCAGGGCCCGCACATTCCAT	0
Co03955D	TGCAGGAGGACGGTGCCCCCGGGGAAGCTGAGCTGCACACAGTATTTGGGGGCGTTATCCCAGGAGAGCAGCTG	0
Co03958D	TGCAGGGTCTGTTCCAGTCTGAATCATGACCCCCGGCTGACATCAGAGACACGAGCAGCACACACAGCCTTCTA	0
Co03959D	TGCAGGTTGGTGAAGCTTGGCGGGGAGATTTTTACACACTCCGCTAGCACCGTTAATGGTGCTCCTGCTCCCCA	0
Co03963D	TGCAGGATGGACATGACATGTGCTCGTAACTGGGCCAGAGACCCAAGAGGACAGAACTGCACTGGGAACTGTGT	0
Co03966D	TGCAGGGTCTTTCACTCCTTCTGCCTTCGCTTCCAAAGAGCCGTACAGGTGAGACCGACTGCTTTACATCAAAC	0
Co03971D	TGCAGGTGTGATGTTCGGATGTATCGATTCTGTGCAGGTGTTGTTACAGGTGGTCTGCCACTGCGAGGACAATC	0
Co03973D	TGCAGGAGATTGACCCCAGCCTGGGTGTGGCGGAGCTCCCAGATGAGTTCTTTGAAGAGGACAACATGCTGAGT	0
Co03977D	TGCAGGAACCTCAAACATCTGGAAGCGGTTTTACTCTGTGCCGATTAAGAAGAAGGTCCACGCACAGATACCAC	0
Co03982D	TGCAGGATGGGATCAGAGCACAGGCTATCTTTTAGCAACTGGAAGGCGTCTTCCGTCTCGTCCTTCCACGCTAC	0
Co03989D	TGCAGGACCTGCTCATCCACTCTGACTGTGTGTCACTGCACTGCAGCCTCAACGAGCACAACCATCACCTCATC	0
Co03991D	TGCAGGTGTTTGACGGGGCAGTCATCGTATTGTCCCTGGCCCCTATGGTAGCCTCCACAGTAGCCAATGGCCCC	0
Co03994D	TGCAGGACTAAACTGATGGCCCTGGAAAACATGACAACAGGCCAACGTGGATATGGGAAATGGGGAGAAATGGT	0
Co04000D	TGCAGGTGAAGTGAATACTGTACCTCTGTTATGTTGTTGCTCTCAGGTATAGTGAACGTCCTGTATCTGTTCTG	0
Co04001D	TGCAGGCGTCTACTGTGATGTCCTCACATGCTGCATCCATTGCAGCCAGCAGGGTCATCTGTGTGTGTGGCTGA	0
Co04004D	TGCAGGCCAGGTCTGCTCCTTATCACTCCCCTGTTCTGATTGGCTCTTATCAGCCCTCTGAGCTCTGATTGGCC	0
Co04005D	TGCAGGCTGGTATGCTGCCCTGACATCTGTATTCCGTCCTACAGGGTGGTATGCTGCCCTGACATCTGTATTCC	0
Co04011D	TGCAGGAGTAGAGACCAACAGAGCCTCCTGCTTTAACCTGACCTCTGCTTTAAGTACAGACAACAGGGAGAAAT	0
Co04013D	TGCAGGCTCATTCTGACATGACCCTCCAGCATGACAATGCCACCAGCCAAACTGCTCGTTCTGTGAGAGATTTC	0
Co04014D	TGCAGGATCCTCCACTGACATGTTGCCTGACGTCACCCTGGAAACACGTTGCCGACAAGCCAGATTGCCGACCA	0
Co04017D	TGCAGGGCCTTGAAGGAACCTGATTGCCGGGGCTCCTGGGGCTCCTCCTGGTCTTTCAGGAGCATGCGGTACAC	0
Co04025D	TGCAGGGCCTGCTTCTCAGCACTCAACTGGGGGAGACAGAGACAATATGGTGTTACGGGTTCATGAATGCATTT	0
Co04029D	TGCAGGGCAGGAGGGCAGGGGCCTGGGGGCATGGAGCTGGGAGTACAGCACTCATGAATACACGATGAGACAGT	0
Co04030D	TGCAGGCGGGAGCAGGAGGCGGAGCTGAGACGTGTGGAGTTAGAGAAGGGGCGTGCCTTGGATCTGCAGCGCAG	0
Co04032D	TGCAGGGGCTTTGAAGTACCACAGCGAGGCTCCAGGCACCAACGGCACGTCGGTAGACAAAAGCACAGAGCACC	0
Co04045D	TGCAGGAGAGAATTTAAATGACAAAAAACGAAATCAGCTCCTAAATTGAATGCAATTCCACCAAACACAACATG	0
Co04054D	TGCAGGCTGTGTGTGTCTGAGATAGGAGGCCTGGCCACGGCTGCAGCCGGAGAGCTCCACAGCCCAGTAAGCTG	0
Co04057D	TGCAGGATCATCTGAGACCAGCCACCCAGACAGATGATAAAACTGAGGAGTATTTCTGTTTGTAATAAAGCCCT	0
Co04060D	TGCAGGTACATGGAGGTGACCACCATGGGCTGCTACAGCATGGAGGAGATCCAGCAGCACCTCAACCTGACTGG	0
Co04075D	TGCAGGCAGGGGCCTCCAAGCCAGACGAGAACCCCACCATCAACATCCAGTTCAAGATCCAACAGTCAGCCCTC	0
Co04140D	TGCAGGGTTCAGAGCGGCTGCTTCATGGTGTACGAGCGCCCCAACTATATGGGAAACCAGTACTTCATGAGGAG	0
Co04146D	TGCAGGGACACCACCCTTACCTTCAACCAGCTGGTGGACCTGTCCATTTGGCTGGATAACCTGCTGGCTACCCT	0
Co04149D	TGCAGGCCATTGTTACAGGATTAACAAATGATAATGTCAGGGCAGAGATGAGAGTGCATCTCCAAAATATTAAC	0
Co04150D	TGCAGGACGAAATACAGATGTCAGGGCTATAGGACAGCATACCACCCGGCAGGGGCGGAACACATATGTCAGGG	0
Co04152D	TGCAGGGTTAGTTTTTTTTTACCCAAAATAAACCTCATGCGTCATCCCTATGACAGAAATGCAGCGTGGCGACA	0
Co04153D	TGCAGGACCGTGGTGTATGTAGGACCCAACCAGGAAGTGTAACTACCCACAACCCTGAGCAGGTGGTGGGTAGA	0
Co04154D	TGCAGGTAGGCTGCAGAAGGACTAACAGTTCTTCGCAGTTCTTCTGGAGAAAGATCAACATATTTGCCTTCTCT	0
Co04155D	TGCAGGGCCAAAGAGCCAGCCTCAGGAACGTGGGGGAACAACAGAGGAGGAAAGAGGAGAGAGAAAACGCCTCT	0
Co04164D	TGCAGGACTACAGCGAGCACTGCAAGCTCAACGAGAACATCGTCAAGGAGATGCTGGAGCTGGCCAAGAACTAC	0
Co04165D	TGCAGGGCACATTTTAAATACTGAACAAGTTAATCATATTTGCATGAGCTTTATAGTGATGTGTTGTCGTTTTA	0
Co04166D	TGCAGGAGACCTATGAAGCCAAGCGTCACGAGTTCCTGGGAGACTTGCAGCGGAGAGAGGAGGAGATGAGGCAG	0
Co04167D	TGCAGGCGTCCCGCGCCATGACCATCATCAGCTGCATGGTCACCTCCCTGGCCATCCTCATCTTGTTCGCCGGC	0
Co04171D	TGCAGGGTCTGGAAGTCCAGCTCGCTGGCCACCAGGTCCACGTCCACCGCACTGATCCGGCGCCAGTCAACGCT	0
Co04177D	TGCAGGGGTGCCCAGCAGAACCCACAGCACCACAGAACAGGTCATCAGAGCCCCTCGGTTAGCTGGAGACAGGA	0
Co04179D	TGCAGGCTGCAGATGACCCTGCTGAGCTGTCCAGTCAGATGTCTGCCCCAGGTATCCTAAGGATCTTTGGCAGC	0
Co04181D	TGCAGGGAGGACATTGGTTTTATGATACAAACATCACTGTGACCCATCCTCTTGCTTGTGTTTTATCCTGGTGA	0
Co04183D	TGCAGGAGGATTTCTGTCTCAACGATGGGAAGTGTGATGTCATCCCCGGCAAGGGAGCCATCTGCAGGTGGGTG	0
Co04192D	TGCAGGGTGTGATTTTGATTGTATTATGAGAGATCTCATTTTCTCCTCTGAATGCTCCACTGCTGTCTGTCTGC	0
Co04197D	TGCAGGTTGAGGATGATTTTATCTGGCCCAAAACTGTTGCTAGCCACACAGGTGTAGTTCCCAGAATCCTCAGC	0
Co04201D	TGCAGGATTATAATCTACTGTCTTGGTCCTAGTTAAAAATGATCTGCAGGATTATAATCTACTGTCTTGGTCCT	0
Co04203D	TGCAGGCGTTTGAGCTGGCTACAGGAGACTACCTGTTTGAGCCCCACTCTGGAGAGGACTACTCCCGGGATGAG	0
Co04204D	TGCAGGTTCAAGCGGACCTGGCTGGGACCCTGTGCTGGTCTGGATGGTCACGACGAAAACTTTGGCTTCAAGGA	0
Co04205D	TGCAGGCGCCCGTCCCGCCACAAGGAGTCGCTAGAGTGCGATGAGCCAAGTAAAGCCCCCACTGGTCAACCCAG	0
Co04209D	TGCAGGCTCGCCAGATAACAACAGCTTTATGCCTATGACCTATATTCACAAATAGGTTGTAAACCCACTTTTAT	0
Co04220D	TGCAGGACAGTGAAGCCAAACGGAGTGAAGGCCAGGAAGGCAGGGTTCCCTGACACATCCTGACACAGACACAA	0
Co04221D	TGCAGGAACAGCAGGTCCTCCTGCGGCCCAAACGAACCAATCTTGTGTGTGATGTCATTACTGATCACAATGAT	0
Co04229D	TGCAGGCCCTGCAGCAGCTGCTGAGCTTTGGAGCCTGGGAGGAGAAGAGGGATAAAGCAGGTCAGAGTAGAGAC	0
Co04247D	TGCAGGTGAGGCCCTGCCCTGAATACTACAATTCTTCCAAATGGTAGATTCAGACTGGAAGATTTCACTATTAC	0
Co04255D	TGCAGGCCAACCCAGAGCTGAGTGACGGACACATCCAGTCCATGCTGCGCCGCTGGTTTGTGGAGACAGAGGGC	0
Co04258D	TGCAGGGAAAGAAGCCGGATGTGGAGGCCCTGGGTTGGCATGGTTACACGTAGTCTGTGGATGTGAGGCTGGTT	0
Co04261D	TGCAGGGTGGACAGCTCAGCCAGACTCTGTAGAAACAGTCATGAGGCAACATCAACAAGGATAAGTTGACTCAC	0
Co04267D	TGCAGGAGTTGGAGAAGAAAGACGCGGCGGCGATGCCTGTCATGGTTGCTGGCTAGTGCATTCACTGGGAGTTC	0
Co04367D	TGCAGGGCCCATGCCAGGGCAGCCTCAGCCCTCAGCTCTGGGGTCCTGGCCCCAGTAGGGAGGGAGAGAGGGAG	0
Co04369D	TGCAGGAGAGCTGAGGAAGAAAGATTTTTCATTTTACTAAATTATATCAGATTAAACCCGGGCAGTAAAGTAGT	0
Co04376D	TGCAGGGTGGCACACAGTAGAGACTGGAGGTCGTTGAACTGAATTCTGTCCGACGTGCTCTGGATGTGAGACTG	0
Co04377D	TGCAGGGTGCGGGTGCACTGCTCCACGCACTCTCTGAAGCTCATGTTGCCGTGATCTGGGGTGTAGTCCAGGTC	0
Co04381D	TGCAGGCAGTCATTAGGAGGTTGCCCTTTTCTCTCACTACTAAGGGAGGGTGCTCCTCTCTCTCTCTCTCTTTC	0
Co04383D	TGCAGGGACCTCCAGGACAGGCTCCTGCAGTGACCTCCAGGACAGGCTCCTGCAGTGACCTCCAGGACAGACTC	0
Co04387D	TGCAGGGCTCTGATTGGCTCTTGGTCTCTGTGGACTGCAGTACCCCATGCTACAGCAGGAGGGCGTTTCATCAC	0
Co04388D	TGCAGGGACAGGGAAGACTGAGACCACTAAAGACATGGGCCGCTGCCTGGGGAAGTACGTGGTGGTCTTCAACT	0
Co04389D	TGCAGGGTCCATGACCTCCTCGATGACCGGTGGCAGGCGTAGTCCATCCATGGTTGCCCTGGCAACTCAGTGTG	0
Co04390D	TGCAGGGCGGAATACAGATGTCAGGGCAGCATACCACCCTAAAGGGCGGAATTACAGATGTCAGGGCTACAGGG	0
Co04393D	TGCAGGAGCTACAGACTCGGCCTCCTCTTCCTCCACCTCCTCCTCATCCTTCGTCAACGGGGCCACCAGTAAGA	0
Co04394D	TGCAGGGATCCTTTTGCAAGTCCTCCATAATAGAGGTCAAAGATCCCATAATGAATTTGGCTGAATAACTGCCA	0
Co04397D	TGCAGGTGTGGCTGTGGAACAATAACACTTTGTAAACATGCCAATTCCCCTGCTAACATTCAGGACATGCAGAC	0
Co04399D	TGCAGGAATGTCAGCGTTCTGCCATGGCCAGCGAAGAGCCCGGATCTCAATCCCATTGAACACATCTGGGACCT	0
Co04401D	TGCAGGGGGACCTTCAGCAGGAGGAGCTGTACGTAGCAGTGGAGATGCTCTCGGCGGTGGCTCTCATCAACCAG	0
Co04404D	TGCAGGTGGGCTGCAGAAGACAATACAGTGGTATAGAGCAACACGGGTGGGGAATGCAGGTGGGCTGCAGAAGA	0
Co04405D	TGCAGGGTGTTGGGCTGTAAGCACAACCCCCACCTGTGGACGTCGGGCCCTCATACCACCCTCATGGAGTCTGT	0
Co04406D	TGCAGGGCCTAGAACCAGACTCAGGCCCCAGACTGCACCTGTCCATGCAACAACCCAACTCAACAGCTTTTATA	0
Co04412D	TGCAGGAGAGGAAGGAGGTGATTGAGATGATGGCCAGCAGAGGTACGTGGGTGGAGTTGTAACGTTGTTGTCAA	0
Co04423D	TGCAGGGTGGCCATTCTCTGCAGGCCCAGAGAGCGTTCCACTCCGTCTGGCAGGTAGGGGTCGTAGAATATCAC	0
Co04427D	TGCAGGGAACTCTAGGGTACAGCACCCTATTGGTGGACGGAACTGCTTCACCATGACAACGCAGTCTTTGTGGA	0
Co04429D	TGCAGGTCCCTGTGACAGCTGCCCAGGGCCTCCCGCCACCACCTCCACCACCACCTCCCATGCAGCAGGGCAGC	0
Co04432D	TGCAGGAGTTCCAGACCTCTGTGGTGGAATGCGTGAATGTTTCATCTTCGGACAACATTTGTACCGGACCTGTG	0
Co04443D	TGCAGGGTCCAGCACAGATGTCAGTGAGGACTGGGAGAAGGACTTTGACCTGGACATGACAGAAGAGGAGGTGC	0
Co04447D	TGCAGGCCACCATCTTCCTACCAACCATCCTGTACAAACCAGACATGCTGAAGCCCACTGCAAACACACCATCC	0
Co04450D	TGCAGGAGGGAGAGATCTACAACGCAGACAGAGAGGACATGTATGGTTGAGACTGGCGCTCCGCTCAGAGATGA	0
Co04457D	TGCAGGGTGGACGACTCCAGGCGCAGGGCCCCTGGGTACTGGCCTGACATAGGGGCCCCTGTGATGGTCACTAG	0
Co04459D	TGCAGGATCCTTATCTTGTTCTGGGATGTGAATGTTTGGCTGGTAGCCCTTACCACACGACTCCCTGGGTCAGA	0
[truncated: 5,236 more rows]

## Sheet: S1.3 - Loci_removed
Marker	Sequence
Co00002R	TGCAGGAAGCAAGCGAGGCTTACCTGGTCGGCCTGTTCGAGGACACCAACCTGTGCGCCATCCACGCCAAGAGG
Co00008R	TGCAGGAGCACCCCGTCGTGATCCGAAAAGAAAACAGGCAACAGCCGCCCAGACAACTTACCCAAAGACCTGGG
Co00020R	TGCAGGATTTGAGTCCCTGGCGGCGTAGTGTGTTACTGATGGTAGGCTTTGTTACTTTGGTCCCAGCTCTCTGC
Co00042R	TGCAGGAATGTGAAATTGACTGGCCTGATGAACACAGGATGGCCTGGCAGTGATAGTTGCTCCTTTCCATCGCT
Co00045R	TGCAGGAAGGGTATCACATGAGGGAGGAGGATGTCTTCCCTGTAACGCACAGCTTTGAGATTGCCTGCAAAGAC
Co00046R	TGCAGGTCTCTATCTGATACCTTTACTACCAGGTATTGATCCTACAGGTCATCTCTGATACCTTTACTACCAGG
Co00060R	TGCAGGCAGAGGAGGACAAAGTCAACACTCTGACCAAGGCCAAGACCAAGCTGGAACAGCAAGTGGACGACGTG
Co00086R	TGCAGGAATATTTTCACATTTCTATCTCATGGTTCGTTCCTAGGATAATGCAACTCATACATTTATACTCAGAG
Co00129R	TGCAGGACAGGTACAGGAAGGCAACAACTGCCCGAGCTGCACCAGGAACGCACAATCCCTCCATCAGTGCTCAG
Co00130R	TGCAGGTGGGGTCGCCAGTCTGCCTCTTCGGTAGGGGGTACTGGAAGTTAGACCGGGATATATTGGAGGAGGAG
Co00138R	TGCAGGTGTTGCTTTTGCCTGCGATCCAGCTCTTCTGCCGTAGGGTAGCAGGGCTTTAGGTCAACAACATGCAC
Co00166R	TGCAGGAGTTGCACCTGCTCAGGTAGGAGGTCAACTCAGGGCAGTCTGAGCTGGTCTCATAGGAACGACCCTGG
Co00183R	TGCAGGGACACCACTCTCATATTCAACCAGCTGGTGGACTTGTCCATCCGACTGGATAACATGCTGGCTACCCG
Co00201R	TGCAGGGTTCTTCAGGGTGAAGGTGAGGGACTTTCCAGTGATGTAGATGGTGATGTTGTTCAGAGACTCGTCCA
Co00207R	TGCAGGAAGGTTACCACATAAGGGAGGAGGATGTCTTCCCTGTAACACACAGCGTTGAGATTGCCTGTAGTGAC
Co00257R	TGCAGGCCAATCAGAATCGAGTTTTAAACAATACCGTGGGTTCCATGGAACGTCACAAACATATTCGGCCACTT
Co00301R	TGCAGGAAGGGTACCACATGAGGGAGGATGTCTTCCCTGTAACGCACAGCGTTGAGATTGCCTGCAATGACAAC
Co00302R	TGCAGGACAGGAATGTCAGTGTTCTGCCATGGCCAGCGAAGAGCCCGGATCTCAATCCCATTGAGCACGTCTGG
Co00327R	TGCAGGTCTTGGAGCGTATCTCGCTGGTCTGGGTGGGGTGTCTATTGATCTGTTGCTCCTGTGTGAAGTGTTGG
Co00353R	TGCAGGGTTGAAATATGCTACCCTCTTTGTTTACTGGTTGTGCTATCATCAGATAATAGCTTCTTATGCTTTCG
Co00356R	TGCAGGCAGAGGAGGGTCGTTAGTGATTGGAGTCACCTGGGCTCAGGGTATTTAAACGGCTTCACTAATCACTC
Co00413R	TGCAGGTGCAATAAGACCTCTAGCCCATTAGAGGACAGCATTGATTTATTTTTCACAGCTATGTCTACTAATAG
Co00435R	TGCAGGTAATAGTGATCATTGAATAAAAAGTCATTGCTAGTCAGGCTGATTTCTAATAGTTGTAATATTTCTTT
Co00503R	TGCAGGCAGAGGAGGGTCGTTAGTGATTGGAGTCACCTGGGATCAGAGTATTTAAACTGTCACTAATCACCTCT
Co00526R	TGCAGGTGAAGAAGCCGGATGTGGAGGTCCTTGGCTGGTGCGGTTACACATGGTCTGCGGTTGTGAGGCAGGTT
Co00619R	TGCAGGTGAAGAAGCCGGGTGTGGAGGTCCTGGGCTGGCATGGTTACACGTGGTCTGCGGTTGTAAGGCCGGTT
Co00629R	TGCAGGTCTCCATCTGCACATCCAGGCCTCTCTTCATAGAACACATCTCCATGTATTCATGTAGGTGACGGTTC
Co00684R	TGCAGGCATACTGGCTGGGTTTGTAGACTATGTTATAGAGTCATGCAGGCATACTGGCTGGGTTTGTAGACTAT
Co00740R	TGCAGGCTGCCCAGTGCCAGAACACAGACTGCCTTATGAAGAGGAGCTAGGGGCCAGTCCTAACCCTAACCCTA
Co00746R	TGCAGGCTGATTTCGGTGGTCAGTTGAACGGTGTTTCCTCCGACACATTGGTGCAGCTGGCTTCCAGGTTAAGC
Co00788R	TGCAGGATTTTAATCCATGACGGCGTAGTGTGTTACTAATGGTTTTCTTTGAGACTGTGGTCCCAGCTCTCTTC
Co00899R	TGCAGGACCCCTGTTCAAGTTTACATGCCTTAAGGGGTCTGTCTGTCAACTACACCTCCCCCACTGTGAGATCT
Co01008R	TGCAGGAAGGGTACTACATGAGGGAGGAGGATGTCTTCCCTGTTCTTCCACTTTAAGATGACATATTATCATCA
Co01034R	TGCAGGCTCTAGTTTTATCTTATCTTGGTTATTGTCCAGTCATATGGTCAAGTACTGCAAAGAAGGACCTAGTT
Co01060R	TGCAGGTCTGGGAGGGTGTGTCACCGGTCTGGGTGGGGTGTCTATTGATCTGTTGCTCCTGTGTGAAGTGTTGG
Co01072R	TGCAGGCTCATCCAGCATGACAATGCCACCAGTCATACTGCTCATTCTGTGCATGATTTCCTGCAAGACAGGAA
Co01136R	TGCAGGACAGGAATGTCAGTGTTCTGTCATGGCCAGCGAAGAGCCCAGATCTCAATCCCATTGAGCACATCTGG
Co01213R	TGCAGGTATCAACAAGCTGTAGTCACCAGTCCTGACAAGCAGGCGTCAACAAGCTGTAGTAACCAGTCCTGACC
Co01257R	TGCAGGAAGGGAGGAGGATGTCTTCCCTGTAACGCACAGCGTTGAGATTGCCTGCAATGACAACAAGCTCAGTC
Co01278R	TGCAGGTCATCTCTGATACCTTTACTACCAGGTATTGATCATGCAGGTCTCTATCTGATACCTTTACTACCAGG
Co01318R	TGCAGGCTGTGTAAGGGCTATTTGACCAAGAAGGAGAGTGATGGAGTGCTGCATCAGATGACCTGGCCTCCACA
Co01343R	TGCAGGTGTGATGTTCGGCTGTACTGATCCTGTGCAGGTGTTGTTACACGTTGTCTGCCACTGCGAGGATGATC
Co01359R	TGCAGGGTTGAAATATGCTAACCCCTTTGTTTACTGCTGGTGCTATCATCAGATAATAGCTTCTTATGCTTTCG
Co01422R	TGCAGGATTTTTGAGCATGACAAATTTGTGATGGTAAATGCCCATTGAACCATATTGCAAATGCACATTGAATT
Co01526R	TGCAGGAGGATGATGTAAAAGGTGGAAAGGCTGCCTTTTTGGCAAAGTTGGCTACTCTGAAGACCAGTGCCTCA
Co01617R	TGCAGGATTTCAGTCCTTCACGGCGTAGTGTGTTACCAATTGTTTTCTTGGTGACTATGGTCCCAGCTGCCTTG
Co01658R	TGCAGGAGCACCCCGTCGTGATCTGAAAAGAAGACAGGCAACAGCCGACCAGACAACTGACCCAAAGACCTGGA
Co01712R	TGCAGGTGTGATGTTCGGTTGTACCGATCCTGTGCAGGTGTTGTTACACGTGGTCTGCCACTACAAGAACGATC
Co01759R	TGCAGGACAGGTACAGGATGGCAACAACAACTGCCCGAGTTACACCAGGAACGCACAATCCCTCCATCAGTGCT
Co01762R	TGCAGGCTATCTTTGCAGTAGATTGCAACACCGCCCCCTTTGGCAGTTCTATCTTGTCTGAAAATGTTGTAGTT
Co01766R	TGCAGGTGATCCAGGTCACAATAGAGGTCAAGCAGTGGGAGGAGGAAGACGAGGAAGACGTGGTGGTCAAAGGA
Co01823R	TGCAGGAGGCTAGCGAGGCCTACCTGGTCGGCCTGTTCGAGGACACCAACCTGTGCGCCATCCACGCCAAGAGG
Co01926R	TGCAGGATTTTTGAGCATGCCAAATTCGTGATGGTAAATGCCCATTGAACCATATTGCAAATGCACAGTGCATT
Co02024R	TGCAGGCTGACCTCGGTCGTCAGGTGAACAGTGTTTCCTCCGACATATTGGTGCATCTGGCTTCCGGGTTAAGC
Co02039R	TGCAGGAAGGGTACCACATGAGGGAGGAGGATGCCTTCCCTGTAACGCACAGCGTTCAGATTGCTTGCAATGAC
Co02093R	TGCAGGCTGGCAGCTCTGTCTGCGCTAAACAGGCAGGAGACTCCAGCAGCGCAGGAGAGGAGAAAAGCGCTAGC
Co02095R	TGCAGGCTCATCCTGACATGACCTTCCAGCATGGCAATGCCACCAGTCATACTGCTCGTTCTGTGCGTGATTTC
Co02175R	TGCAGGGAGAAACATTGTAGTGGGGCAGTGGAAAAAGAGGGAGAAGCATCAGGGATAGTCACATTAGAAGGGGT
Co02186R	TGCAGGCCTCTCTCTATCGTCGCTCTGGTATAAATGTAGAAAGATCCGTTCTCACACAGCTCTCCATCCCAGTC
Co02200R	TGCAGGGTGGTATGCTGCCCTGTAGCCCTGACATCTGTAATTCTGTTCTGCAGGGTAGTATGCTGCCCTGACAT
Co02201R	TGCAGGAAGGGTACCACATGAGGGAGGAGGATACCTCCCCTGTAACTCACAGTGTTGAGATTGCCTGCAATGAC
Co02226R	TGCAGGTGGTGACCACAGACCACTTCTCAGTTCCTATGCTTCCTGGCTGATGTTTTGGTCACTTTTGAATGCTG
Co02250R	TGCAGGAAGGGTACCACATGAGGGAGGAGGATGTCTTCCTTGTAACGCATAGCGTTGAGACTGGCTGCAATGAC
Co02263R	TGCAGGAAGGTTACCACATGAGGGAGGAGGATGTCTTCCCTTAAACGCACAGCATTGAGATTGTCTGCAATGAC
Co02288R	TGCAGGCGCTACACAAAACGCAGAAATAAAACATGCCTTACCTTTGACGAGCTTCTTTTGTTGGCACTCCAATA
Co02311R	TGCAGGTGTCTGTGGGGATGTTGCGCAGCAGCAGGTACTGGCGCAGGTCTTTAACGCGCAGCGCCATGAGCTGT
Co02330R	TGCAGGGTCTCCCACTTCCAACACACCCAGGCCTCCCCCCTTCGCAGGAGCCAGTGTCTGGTCTAGGGACTACT
Co02401R	TGCAGGGTTGAAATATGGTTTCTCTCTTTGTTTACAGAGGTGCAATCCTCAGATAATAGCATCATTTGCTTTCG
Co02459R	TGCAGGAAAGGTATCACATGAGGGAGGAGGATGTCTTCCCTGTAATGCACAGCGTTGAAATTGCCTGCAATGAC
Co02500R	TGCAGGCATTTGGAAATTGCTCCCAAGGATGAACCAGACTTGTGGAGGTCTACAATTGTTTTTCTGAGGTCTTG
Co02527R	TGCAGGCTCATCCTGACATGACCCTCCAGCATGACAATGCCACCAGCCATACTGCTCATTCTGTGCGTTACAGG
Co02561R	TGCAGGTGTGAGGTTTGGATGTACCGATCCTGTGCAGGTGTTGTTACACGTGGTCTGCCACTGCGAGGAAGATC
Co02581R	TGCAGGAAGGGTACCACATGAGGGAGGAGGATGTCTTCCCTCTAAAGCACAGCGTTGGGATTGCCTGCAATGAC
Co02624R	TGCAGGGACACCACCCTTAATCTGGACCAGCTGGTGGACCTATCCATCCGGCTGGATAACCTGTTGGCATCCCG
Co02626R	TGCAGGCTCATCCTGACCCTCCAGCATGACAATGCCACCAGCCATACTGCTCGTTCTGTGCGTGATTTCCTGCA
Co02643R	TGCAGGTCAGCTGTCAGAGCAAACGTTTCACCACAGTCACAGCAGCGGTGAGTTTTTCTAGACGTGGTGCTGGG
Co02649R	TGCAGGATCATCCTGACATGACCATCCAGCATGACAATACCACCAGCCATACTGCTCATTCTGTGCGTGATTTC
Co02650R	TGCAGGCGGTCACTGAGTCCGAGGTGCTAAAGGAGCTCCTTAAACTTGACCCCAACAAAAACATCTGGGCCAGA
Co02669R	TGCAGGAGGGTTACTTACTGGCTCTTGTAGTTGACCAGAAATTCATGTTGCTTCTTTCAAATCTGATGAATATA
Co02689R	TGCAGGTAACCCTCCTCGTTTATCAACAGGCAGTTCCGGCCTCCCACCTCTGGGTGGGGGGATGGCGTTGGCGA
Co02717R	TGCAGGAGGCCTTTTGCCTTCTGGTAGGCCATCATGGTAAATAAGAATATGTTCTTAACTGACTTGCCTAGTTA
Co02722R	TGCAGGTATGATGAGACCCGCTGTAGGCATTATTTTCATACAGAAACCCCCAGCCACAGGCTTAATGGTGAAGT
Co02743R	TGCAGGTTATTGGCCCAACACTCTAACCATTAGGCTACCTGCTGGTTACTGGCCCAACGCTCTAACCACTAGGC
Co02747R	TGCAGGAGGAGAAATATGGATGTCAAGAAATTGTGAAATGTAATGGTCTTCTTGCCCAAGGAATGAGCCACCCC
Co02764R	TGCAGGACAGGTACAGGATGGCAACAACTGCCCGAGTTACACCAGGAACGCACAATCCCTCCATCAGTGCTCAG
Co02776R	TGCAGGGAGCCACCATTAGGAGACATGAGGAGTTGGTACAGGGCCTTTTGGAAGGGCTCAGGTCCTTGACGGAA
Co02809R	TGCAGGAAGGGTACCACATGAGGAGGGAGGATGTCTTCCCTGTAACGCACAGCGTTGACATTGCCTGCAATGAC
Co02839R	TGCAGGAGCGGGTCACTGCTTTGATCTTTGCAGAGAACGACAGGGTGTTGCCCAGGGTCACACAAAGGTTCTTT
Co02842R	TGCAGGAAGGGTACCACACGAGGGAGGAGGATGTCTTCCCTGTAACGCACAGCGTTGAGATTGTCTGAAATGAC
Co02900R	TGCAGGTGCCTTGGTGGAAGAGTGGGGTAACATCTCACAGCAAGAACTGGCAAATCTGGTGCAGTCCATGAGGA
Co02931R	TGCAGGCTCATCCTGACATGACCCTCCAGCATGACAATGCCACTACCCATACTGGTCGTTCTGTGCGTGATTTC
Co03006R	TGCAGGACAGGTCAAGGATGGCAACAACAACTGTCAGAGTTACACCAGGAATGCACAATCCCTCCATCAGTGCT
Co03013R	TGCAGGCGGTGAATCATCTGGACCAACTATTGAGGAAGCCGACTAAACCATTCCAACGTTCCTGCCACTACCTT
Co03026R	TGCAGGTGTGATGTTCGGATGTACCGATCCTGTGCAGGTGTTGTTACACGTGGTCTGCCACTGCGAGGACGATC
Co03037R	TGCAGGCTCGACACAAAACGCAGAAATAAAAATATAATTAATGCCTTACCTTTGATGAGCTTCTTTTGTTGGCA
Co03056R	TGCAGGCTCATCCTGACATGACCCTCCAGCGTGACAATACCACCAGCCATTCTGCTCGTTCTGTGTGTGATTTC
Co03062R	TGCAGGCTCATCCTGACATGACCCTCCAGCATGACAATGCTACTAACCATACTGCTCGTTCTGTGCATGATTTC
Co03069R	TGCAGGAGGGGTACCATATGAGGGAGGAGGATGTCTTCCCTGTAACGCACAGCGGTGAGATTTCCTGCAATGAC
Co03120R	TGCAGGTTTATACCATCGCTGGTCAGAGCCCTGGAGTCTATGGGTCTTGTGCGTCTATTCCCAGAGTTTACGGG
Co03127R	TGCAGGATCGTCTGAGACCAGCCACCCAGACAGCTGATGAAACTGTGAGTTTGCACAACTGAATAATTTTTGCA
Co03172R	TGCAGGTTGTGTAAGGGCTATTTGACCAAGGAGAGTGATGGAGTGCTGCATCAGATGACCTGGCCATCACAATC
Co03181R	TGCAGGTGCGACACAAAACGCAGAAATAAAAATATAATTAATGTCTTACCTTTGACGAGCTTCTTTTGTTGGCA
Co03211R	TGCAGGTTTCCACTCCTACCCTGTTCCTAGAGAGCTACCCTCCTGTAGGTTTCTACTCCAACCCTGTTCCTGGA
Co03231R	TGCAGGTTCATGCTCTACAACATCCGTAGAGTACGACCCTACTCACACAGGAAGCGGCGCAGGTCCTAATCCAG
Co03233R	TGCAGGTGAAGAAGCCGGATGTGGAGGTCCTGTGCTGACATGGTTACACGTGGTCTGCGGTTGTGAGGCCGGTT
Co03270R	TGCAGGCTCATCCTGACACGACCCTCCAGCATGACAATGCCACCAGCCATACTGCTCATTCTGTGCGTGACAGA
Co03279R	TGCAGGTACCCCTCCTCGTTTATCAACAGGCAGTTCCGTTCTCCCACCTCTGGGTGGGGGGATGGCGTTGGCGA
Co03308R	TGCAGGTAGAAAATATACTATAAATCACATTTTCTGCACATGGCCTGTCTACAACAATCTTGAAACATTGTATC
Co03325R	TGCAGGTAGAAAATATCCTGATAAAATAAATATCCTATAAATCACATTGGCTACACATGGCCTGTCTGCAACGA
Co03339R	TGCAGGATACAGTGTAACTAGCTACTGTAGCCATGTCGAATCATCCGGTGGATGGAGAAAAAGTAGCTAGCTAT
Co03345R	TGCAGGCTCATTCTGACATGACCCTCCATCATGACAATGCCACCAGCCATATTGCTCGTTCTGTGCGTGATTTC
Co03382R	TGCAGGTGTGATGTTCAGATATACCGATCCTGTGCAGGTGTTGTTACACGTGGTCTGCCACTACAAGGACGATC
Co03392R	TGCAGGCTCATCCTGACATGACCCTCCAGCATGACAATGCCACCAGCCATACTGCTCGTTCTGTGCGGTATTTA
Co03393R	TGCAGGGAGACAGTGTGACAGAGCTGGTCCAAGTCTGCTGGATCAGTCATGGCCAGTTCGTACTATAATGACAC
Co03399R	TGCAGGCTCATCCAGCATGACAATGCCACCAGCCATACTGCTCGTTCTGTGCATGATTGTCTGCAAGACAGGAA
Co03403R	TGCAGGTTAAGTTCAATAACTACAGGCAGATGTATGGTGAGATGCCGGAGGAAGCTTTGAATAGGTCAGTAGCC
Co03457R	TGCAGGTACATCCATTCCAAAGAGAAGCCCTTCAAGTGCCAGGAGTGTGGAAAGGGATTTTGTCAGTCCAGAAC
Co03486R	TGCAGGAAGGGTACCACATGAGGGAGGAGGATGTCTTCCCTGTAACGCACAGCGTTGAGACAGCCTGCAATTAC
Co03490R	TGCAGGACAGGTACAGGATGGCAACAACTGCCTGAGTTACACCAGGAATGCACAATCCCTCCATCAGTGGTCAG
Co03540R	TGCAGGAAGGGTACCACATGAGGGAGGAGGATTTCTTCCCTGTAACACCCAGCGTTGAGATTGCCTAGAATGAC
Co03541R	TGCAGGCGCTACACAAAACGCATAAATAAAATATAAAACATGCATTATCTTTGACAAGCTTCTTTTGTTGGCAC
Co03548R	TGCAGGAAGGGTACCATATGAGGGAGGAAGATGTCTTCCCTGTAACGCACAGCGTTGAGATTGCATGCAATGAC
Co03566R	TGCAGGCTCATCCTGACATGACCCTCCAGCATGACAATGCCACACTGCTCATTCTGTGCGTGATTTCCTGCAAG
Co03584R	TGCAGGGACACCACCCTTAACCTTGACCGGCTGGTGGACCGATCCATCCGACTGGATAACCTGTTGGCCTCCCG
Co03637R	TGCAGGTATAAGGTGTTCGTCGGAACTCGCATTGCGGAAATCCAAGACCTAACAGAAGTCCAGGACTGGAGGTA
Co03657R	TGCAGGCTCATCCTGACATGACTCCAGCATGACAATGCCACCAGCCATACTGCTCGTTCTGTGCGTGATTTCCT
Co03660R	TGCAGGTTCATCCTGACATGACCCTCCAGCATGACAATGCCACCAGTCAAACTGCTCATTCTGTGTGTGATTTC
Co03662R	TGCAGGCTCATCCCGACATGACCCTCTAGCATGACAATGCCACCAGCCATACTGCTCGTCCTGTGTGTGATTTC
Co03711R	TGCAGGCTCATCCTGACATGACCCTCCAGCATGACAATGCCATCGCACACAGAACGAGCAGTATGGCTGATTTC
Co03727R	TGCAGGACCCATGGAGTGATGCAGAGGTAGAGGTGAGTTTGTCCTGCTGGACCCATGGAGTGATGCAGAGGTAG
Co03749R	TGCAGGGTTCTTCAGGGTGAAGGTGATGGTATTTCCAGTGATGTAGATGGTGATGTTGTTCAGAGACTCGTCCA
Co03753R	TGCAGGACTCCAGTGTCTTGTACCCAGAACACGGGGTCCCAGAGTCAGGTAACAGAGCCAGCCACAGGGGGCTA
Co03789R	TGCAGGAAGGGTACCACATGAGGGAGGAGGATGTCTTCCCTGTAACGCAGCGTTGAGATTGCCTGCAATGACAA
Co03889R	TGCAGGAAGGGTACCACATGAAGGAGGAGGTCTTCCCTGTAACACACAGCGTTGAGATTGCCTGCAATGACAAC
Co03987R	TGCAGGTACCACGTTCATCTGTACAAACAATAGTACGCAAGTATAAACACCATGGGACCACTCAGCTGTCATAC
Co03997R	TGCAGGTGCTCCCGTCTGTCCTGAGCTGCCAGAGTCTCCCGTCTGTCCTGAGCTGCCAGAGTCTCCCGTCTGTC
Co04033R	TGCAGGGACACCACTCTCATATTCAACCAGCTGGTGGACCTGTCCATCCGACTGGATAGCGTGCTGGCTACCCG
Co04058R	TGCAGGAAGGGTACCATGAGGGAGGAGGATGTCTTCCCTGTAACGCACAGTGTTGAGAATGCCTGCAATGACAA
Co04161R	TGCAGGAGGAACCACCCCTGCAATGCAGAGGAGGCGCCGTGACACCCCCCTCCTTAAAATGAGGGTCCCACCCT
Co04162R	TGCAGGCCCATCCTGACATGACCCTCTAGCATGATAATGCCACCAGCCATACTGCTCGTTCTGTGCGTGATTTC
Co04168R	TGCAGGCTCATTCTAGCATGACAATGCCACCAGCCATACTGCTCGTTCTGTGTGTGATTTCCTGCAAGACAGGA
Co04174R	TGCAGGCTCATCCTGACATGACCCTCCAGCATGACAATGCCACCAGCCATACTGCTCGTGCGTGATTTCCTGCA
Co04196R	TGCAGGACTCCAGTGTCTTGTACCCTGAACACGGTGTCCCAGAGTCAGATAGCAGAGCCGGCCACAGGGGGCTA
Co04215R	TGCAGGTCCAGGAGATGTAATACAGGACATGCACAGTCTGACGTAACATTATAGCCTTCGGGATGAATAGGTAG
Co04268R	TGCAGGAATGAGATGTCCTCAGCTCCCAGCTCTTCCTTTATGGTTCTGATTGTGTCTGAAAGTGATGATATCTC
Co04273R	TGCAGGCTGCCCAGTGCCAGAACACAGACTGCCTTATGAAGAGGAGCTAGGGGCCAGTCCTAACCCTAACCTCT
Co04288R	TGCAGGGATCAAGCAGAGTCTATCCAAGAAGAGGACAACGGGGAAGAAAATATGCATTCCATGACTCTGCAGGA
Co04378R	TGCAGGAAGGGTACCACATGTGGGAGGAGGATGTCTTCCCTTTAAAGCACAGCGTTGAGATTGCCTGCAATGAC
Co04421R	TGCAGGCTCATCCTGACATGACCCTCCAGCATGACAATGCCACCAGCAATACTGCTCGTTCTATGCATGATTTC
Co04440R	TGCAGGTTCATGCTCTACAACATCTGTAGAGTATGACCTATCCTCACACAGGAAGCGGCGCAGGTCCTAATCCA
Co04480R	TGCAGGTGTGATGTTCGGATGTACCGATCCTGTGCAGGTGTTGTTATACATGGTCTGCCACTGCGAGGATGATC
Co04491R	TGCAGGCTCATCCTGACATGACCCTGCAGCATGACAATGCCACCAGCCATACTGCTCGTTCGGGGCATGATTTC
Co04532R	TGCAGGTGGTGTCACCAGTCTGCCTCTTTGGTAGGGGGTACTGGAAGTTAGATCGGGATGTTCTGGAGGAGCAG
Co04620R	TGCAGGAAGGGTACCACATGAGGGAGGAGGAAGTCTTCCCTGTAATGCACAGTGTTGATTGCCTGCAATGACAA
Co04642R	TGCAGGTATATCTCTCTAGTCACCCCCAAAACCAATTCTTTCTTTGGCCGCCTCTCCTTCCAGTTCTCTGCTGC
Co04646R	TGCAGGACAGTGAGGTACCGGAGGTCCCTCCCCCCCCTCTGGACATCGAGGGGACCCCGGCGTACACGATCCGG
Co04657R	TGCAGGTGTGATGTTCAGATGTACCGATCCTGTGCAGGTGTTGTTACATGTGGTCTGCCACTGCAAGGACGATC
Co04680R	TGCAGGCTCATCCTGACATGACCCTCCAGCATGACAAGTCCACTAGCCATACTGCTCGTTCTGTGCGTGATTTC
Co04689R	TGCAGGCGCGACACAAAACGAAGAAATAAAAATATAAATCATGCCTTAACTTTGACGAGCTTCTTCTGTTGGCA
Co04706R	TGCAGGACTCCAGTGTCTTGTACCCAGAACACGGGGTCCCAGAGTCAGGTAGTAGAGCCGGCCACAGGGGGCTA
Co04725R	TGCAGGCACCTATAAAGTTTGTACCTCGATCAGACCGTAGCACTTTTGCTGGACCACGGATAGCGAAAAAACGC
Co04821R	TGCAGGCTCATCCAGCATGACAATGCCACCAGCCATACTGCTCATTCTGAGCGTTATTTCCTGCAAGACAGGAA
Co04873R	TGCAGGCTCATCCTGACATGACCCTACAGCATGACAATCTCACCAGCCATACTGCTCGTTCTGTGCATGATTTC
Co04883R	TGCAGGCTGTCTCGTCATTGTTGGTAATCAGGCCTACTACTGTTGTTTCATCTGCAAACTTGATGATTGAGTTG
Co04886R	TGCAGGCTCATGCTGACATGACCCTCCAGCATAACAATGCCACCAGCCATACTGCTCGTTCTATGCGTGATTTC
Co04908R	TGCAGGCTGACTTCGGTCGTCAGTTGAATAGTGTTTCCTCTGACACATTGGTGCATCTGGCTTCCGGGTTAAGC
Co04923R	TGCAGGTGTGATGTTCGGATGTACCGATCCTGTGCAGGTGTTGTTACATATGGTCTGCCACTGCGAAGATGATC
Co05016R	TGCAGGTTCATCTCTTTCTGAGCAATGAGAGATGACAGCTGGTGGTCAGGGTCAGCTGATGGCTGGTCTCCGCT
Co05057R	TGCAGGAAGGGTACCACATGAGGGAGGAGGATGTCTTCCCTGTAATGCACAGCGTTGAGACAACCTGCAATGAC
Co05123R	TGCAGGAAGGGTACCACATGAGGGAGGAGGATGTATTCCCTGTAACGCACAGCGTTTTGATTGCCTGCAATGAC
Co05133R	TGCAGGGATGCCACCACCACCTTTGACCAACTGGTGGATATGTCCATCCGGTTGGATAACCTGCTGGTCATCCG
Co05168R	TGCAGGAATGTGAAATTGACTGGCCAGATGAACTCGGGATGGCCTGGCAGTGATAGTTGCTCCTTTCCATCGCT
Co05190R	TGCAGGCACCCATCCCACCACAAGGAGTCGCTAGAGTGCGATGAGCCAAGTAAAGCCCCACCGGCCAAACCCTC
Co05195R	TGCAGGCTGACTTCGTTCGTCAGTTGAACGGTGTTTCCTCTGACACATTGGTGCAGCTGGCTTCTGGGTTAAGC
Co05200R	TGCAGGGTTGTAATATGCTAGCTCCTTTGTTTACTGCTGGTGCAGATGGGTGCAGGCTATCAGATAATAGCTTC
Co05457R	TGCAGGTCCAGGAGATGTAATACAGGAAATACACAGTCTGACGTAACATTATAGCCTTCAGGATGAATAGGTAG
Co05479R	TGCAGGAAGTGTACCAAATGAGTGAGGAGGATGTCTTCCCTGTAACGCACAGCATTGAGATTGCCTGCAATGAC
Co05481R	TGCAGGAATTGTACCACATGAGGTAGGAGGATGTCTTCCCTGTAACGCACAGCATTGAGATTGCCTGCAATGAC
Co05493R	TGCAGGAGGGCCCCTGACCTGGGGGACAGGCCGTCCACACCACCAGGGTATGGGCTAGTAGTCATGACCTGCAG
Co05591R	TGCAGGAGCACCCCGTCATGATCCGAAAAGAAGACAGGCACCAGCCGCCCAGACAACTGACCCAAAGACCTAGG
Co05729R	TGCAGGATAGTATTGATCTCCCAGGAGGCCCATGCAAACCATTCTCAAACCAGCAACAGTGGGACGGTCAACTT
Co05732R	TGCAGGAGTGGATCAACATGACAGGCTTCCTGTGTGCTCTGGGTGGGGTGTGTCTGTCCCAGCACAGCAAGCCC
Co05742R	TGCAGGCCCAGGCATGGATCAAAGCTGGCGAGACATTCAATGACATCATCTTCACTGACGAATCAACCGTGGCC
Co05757R	TGCAGGCTCATGCTGACATGACCCTCCAGCATGACAATGCCACCATCCATACTGCTCGTTCTGTGCTTGATTTC
Co05759R	TGCAGGAAGGGTACCACATGAGGAAGAAGGATGTCTTCCTTGTAACGCACAGCTTTGAGATTGCCTGCAATGAC
Co05829R	TGCAGGAAGGTACCATATGAGGGAGGAGGATGTCTTCCCTGTAACGCACAGTGTTGAGATTGCCTGCAATGACA
Co05859R	TGCAGGGAAAACACTGGAGTGGATTGGAAATGTATATTCTGGAGACACAGAATACAAGGATTCACTGAAGAACA
Co05866R	TGCAGGCTCATCCTGACATGACCCTGCAGCATGACAATGCCACCCGCCATACTGCTCATTCTGTGCGTGACTTC
Co05975R	TGCAGGTACCACGTTCATCTGTACAAACAATAGTACGCAAGTATAAATAGCATGGGACCACGCAGCTGTCATAC
Co06009R	TGCAGGTTCCTCTCACTGCGGTACCAGATCCCACACGCCTTACATGGGAAGATGTCCTCTGGAGAGAGAGGGTA
Co06058R	TGCAGGTTAGCTCTGGTCTCGAATACTTTGGTCTGTTTCCACTGCAAGTTAGCTCTGGTCTCGAATACTTTGGT
Co06075R	TGCAGGTGTGAGGTTCAGATGTAACGATCCTGTGCAGGTGTTGTTACACGTGGTCTGCCACTGCGAGGACGATC
Co06107R	TGCAGGAAGGGTACCACATGAGGGAGGAGGATGTCTTCCCTGTAACAGTGTTGAGATTGCCTGCAATGACAACA
Co06109R	TGCAGGCTGACTTCAGTGGTCAGTTGAACGGTGTTTCCTCCAACACATTGGTGCGGCTGGCTTCCTGGTTAAGC
Co06130R	TGCAGGCTCATCCTGACATGACCCTCCAGCATATGACAATGCCACCAGCCATACTGCTCGTTCTGTGCGTGATT
Co06141R	TGCAGGTCATGACTACTAGCCCATACCCTGGTGGTGTGGACGGCCTGTCCCCCAGGTCAGGGGCCCTCCTGCAG
Co06163R	TGCAGGAAGGGTACCACATGAGGGAGGAGGATGTCTTCCCTATAACGCACAGCATTGATATTGCCTGCAATGGC
Co06171R	TGCAGGGTGGTATGCTGCCCTGTAGCCCTGACATCTGTATTCCGCCTTGCAGGGTGGCATGCTGCCCTGACATC
Co06182R	TGCAGGCTGCCATTCCTGAGCAAGCTCTGTACTGGTGGTGCCCCGATCCCGCAGCTGAATCAACTTTAGGAGAC
Co06202R	TGCAGGAAGGGTACCACATGAGGGAGGAGGATGTCTTCCCCAAAACGCACAGCGTTGAGATTGCCTGCAATGAC
Co06213R	TGCAGGCTCATCCTGACATGACCCTCCAGCATGACAATGCCACCAGCCATACTGCTCGTGTGTGATGTCCTGCA
Co06239R	TGCAGGACAGTCCTTTTGGCACATCAGCCTGTGTGGCTGTGTTGAGCTGGGAGGTTTCACTGTATACAGGGAGA
Co06299R	TGCAGGAAGTGTGCCACATGAGGGAGGAGGATGTCTTCCCTGTAACACACAGTGTTGAGATTGCCTGCAATGAC
Co06334R	TGCAGGTGAAGAAGCCGGAAGTCGAGGTCCTGGGCTGGCGTGGTTACACGTGGTCTGCGGTTGTGAGACCGGTT
Co06337R	TGCAGGTGAAGAAACCGGATGTGGACGTCTTGGGCTGGCATGGTTACACGTGGTCTGCGGTTGTGAGGCCGGTT
Co06378R	TGCAGGGTAGTATTGATCTCCCAGGAGGCCCATGCAAACCATTCTCAAACCAGCAATGGTGGGACGGTCAACTT
Co06431R	TGCAGGTGGGGTCGTCAGTCTGCCTTTTCGGTAGGGGGTACTGGAAGTTAGATCGGGATGTGCTGGAGGAGCAG
Co06483R	TGCAGGTTAAAATATTGTTGAAAACCAACTAATTGATTAGTTATGTTTGAGAATAGCATTGTGTGACCGTGATA
Co06531R	TGCAGGAATGTGAAATTGACTGGCCCGATGACCTCGGGATGGCCTGGCAGTGATAGTTGCTCCTTTCCATCACT
Co06534R	TGCAGGAAGGGTACCACATGAGGGGGGAGGATTTCTTCCCTGTAATGCACAGCGTTGAGATTGCATGCAATGAC
Co06653R	TGCAGGCTAGCTCCCTACGAACGTCCTCACGTAGACCACACCTGTAGTGGTCGATCAGGTCCAGCTCATTCCAT
Co06661R	TGCAGGTTTTGGTAGAGGGCCATGTCAGTGGCACTGTATTGTCCTCAAAGCGAGCAAAAAAGTTGTTTAGTCTG
Co06731R	TGCAGGTGCAATAAGACCTCTAGCCCATTAGAGGACAGCATTGATTTATTTTTCACTGTTATTTCTACTAATAG
Co06834R	TGCAGGTGGGGTCGCCAGTCTTCCTCTTCGGTAGGGGGTACTGGAAGTTAAATCGGGATGTGCTGGAGGAGCAG
Co06860R	TGCAGGTGTGATGTTCGGATGTACTGATCCTGTGCAGGTGTTGTTACATGTGATCTGCCAGTGCGAGGACGATC
Co06897R	TGCAGGTAGAACAATAGGGTTTTAAAACATTGGGTCCATATTTGCGAATAAGCAACCATTTCATTTTAAATAGT
Co06922R	TGCAGGGTTAAAATATGGTTTCTCTCTTTGTTTACGGAAGTGCTATCCTCAGATAATCGCATCGTTTGCTTTTG
Co06973R	TGCAGGTGAAGAAGCCGGATGTGGAGGTCCTGGGCTGGCTAGGTTACACATGGTCTGCGGCTGTGAGGCCGGTT
Co07035R	TGCAGGCTCATCCTGACATGACCCTCCAGCATGGCAATGCCACCAGCCATACTGCTCGTTCTGTGCGTGACAGG
Co07058R	TGCAGGGAGCTACCATTAAGAGACAGGAGGAGCTACTTCAGAACCTGATGGAGGGGTTCCGATCTCTGGCGGAA
Co07067R	TGCAGGAAGTGTACCACATGAGGGAGGAGGATGTTTTCCCTGTAACGCACAGCGTTGAGATTGCATGCAATGAC
Co07069R	TGCAGGGACAGAGGAACATCTTGTTAATAGGATCTCTGTTTTCTAAGATTGAAAATGGATTCTGAGGTATCATA
Co07075R	TGCAGGTGTGATGTTCGGATGTACCGATCCTGTGCAGGTGTTGTTACACGTGGCCTGCCACTGCAAGGACTATC
Co07080R	TGCAGGTGTGATGTTCGGATGTACCGATCCTGTGCGGGTGTTGTTACATGTGGTCTGCCACTGCGAGGACCATC
Co07097R	TGCAGGTTCATGCTCTACAACATCCATAGAGTATGACCCTACCTCACACAGGAAGCAGTGCAGGTCCTAATCCA
Co07102R	TGCAGGTAAAGAAGCCGGATGTGGAGTTCCTGGGCTGGCGTGGTTACACGTGGTCTGCTGTTGTGAGGCCGGTT
Co07119R	TGCAGGACTCCAGCGTCTTGTACCCTGAACACGGTGTCCCAGAGTCAGGTAGTAGAGCCGGCCACAGGGGGCTA
Co07124R	TGCAGGGAGAAACTTTGTAGCAGGGCAGGGGAAAAAGAGGGAGGAGGATCAGGGATAGTCGCATTAGAAGGGGT
Co07135R	TGCAGGGAGTGAGGATGGATGACAAGAAGGTAGATGTGGTCAGGTCATGGCCAGTCCCAACCACCATAAAGGGG
Co07149R	TGCAGGTCTCTATCTGATACCATTACTACCAGGTATTGATCCTCCAGGTCATCTCTGACACCTTTACTACCAGG
Co07183R	TGCAGGAAGGTATCACATGAGGGAGGAGGATGTCTTCCCTGTAACGCACAGCGTTGAGATTGCCTGCAATGACA
Co07189R	TGCAGGCTCATCCTGACATGACCGTCCAGCATGACAATGCCATCAGCCATATCGCTCGTTCTGTGCGTGATTTC
Co07199R	TGCAGGCTGACTTCGTTCATCAGTTGAACGGTGTTTCCTCCGGCACATTGGTGCAGCTGGCTTTCGGGTTAAGC
Co07219R	TGCAGGAGCGAGTCACTGCTTTGATGTTTGCAGAGAACGAGAGTGTGTTGTCCAGGGTCACGCCAAGGTTCTTT
Co07282R	TGCAGGTGAAGAAGCCGGATGTGGAGGTCCTGGGCTGGCGTGGTTACATGTGATCTGCGGTTGTGAGGTCGGTT
Co07303R	TGCAGGTTCATGCTCTACAACATCCGTAGAGTACAACCCTACCTCACACAGGAAGCGGTACAGGTCCAAATCCA
Co07323R	TGCAGGTTATAGGTGGAGCCTGGGGTGTCATACAGATGCAGAGGTAGCCGCTCAATGGACTCCAGGACTGCTAG
Co07469R	TGCAGGTATATTTCACTGGTCACCCCCAAAGCCAATTCCTACTTTGGCTGCCTTTCCTTCCAGTTCTCTGCTGC
Co07518R	TGCAGGTTTGAAATATGCTACCCTCTTTATTGACATTGTGCTATCATCAGATAATAGCTTCTTAATGCTTTCGC
Co07548R	TGCAGGATCAAGTCACTGTTTTGATGTTTGCAGAGAACAACAGGGTGTTGTCCAGGGTCACACCAAGGTTCTTT
Co07558R	TGCAGGTGTGATGTTCAGATGTACCGATCCTGTGCAGGTGTGGTTACACATGGTCTGCCACTGCGAGGACAATC
Co07636R	TGCAGGTTTGATATGTGCTGAGAGAAGGACAGTGAACCATCTAGCCATAATCCCAAGTACTTGTATGAGGTGAC
Co07662R	TGCAGGTCAATGGGCGGGGCGTCCTCCACAATCCTCTGCACAGACATCTGGATGAACTCGTCAAAGGAGTCGAG
Co07697R	TGCAGGAGGCCCTTTGCCTTTTGGTAGGTTGTCATTGTAAATAAGAATTTGTTCTTAACTGACTTGCCTAGTTA
Co07819R	TGCAGGTAAAGAAGCCGGATGTCTAGGTCCTGGGCTGGTGTAGTTACACATGGTCTGCGGTTGTGAGGCCAGTT
Co07823R	TGCAGGTTGGTCAAACTGAAAATAGCATGGGGTATCCTCTCCAGTTCACAGTTGTGAAGCTCTAGTTCAGCTAG
Co07835R	TGCAGGCTGTCTTGTCGTTGTTGGTAATCAAGCCTACTACTGTTGTGTCGTCTACAAACTTGATGATTGAGTTG
Co07861R	TGCAGGTATCATTAAGCTGTATTCACCAGTCCTGACAAGCAGGCGTCAACAAGCTGTAGTAACCAGTCCTGACC
Co07956R	TGCAGGTGCGACACAAAACGCAGAAATAAACATAATTCGTGCCTTACCTTTGACGAGCTTCTTTTGTTGGCACT
Co07982R	TGCAGGTTCGATGTTCGGATGTACCGATCCTGTGCAGGTGTTGTTACACATGGTCTGCCACTGTGAGGATGATC
Co08127R	TGCAGGCTGCTGATGAGCTGGTTGCTGATGGACTGGTCCTGGGGCTGGCTGCTGATGGGCTGGTCCTGGGGCTG
Co08157R	TGCAGGAACTCTTTGTAGCGTCCCATGGTGACACTGAATGTGTCTATGACCTCATACCCATAGTGCTTTGCGGC
Co08201R	TGCAGGAGCGGGTCACTGCTTTGATGTTTGCAGAGAACGACAGGGTGTTGTCCAGGGTCACACGTTCTTTGCAC
Co08212R	TGCAGGAAGGGTACCACATGAGGGAAGAGGATGTCTTCCCTGTAATGCACAGCGTTGAGATTGACGGCAATGAC
Co08232R	TGCAGGAAGGGTACCACATGAGGATGTCTTCCCTGTAATGCACAGCGTTGAGATTGCCTGCAATGACAACAAGC
Co08296R	TGCAGGAAGGGTACCACATGAGGGAGGAGGATGTCTTCCCTGTAACGCACAGCATTGAGACAACCTACAATGAC
Co08332R	TGCAGGTTATAGGTGGAGCCTGGGGTGTCATACAGGTGCAGAGGTAACCTCTCAATGGACTCCAGGACTGCTAG
Co08342R	TGCAGGTGTGATGTTCGTATCTACCGATCCTGTGCAGGTGTTGTTACACGTGGTTTGCCACTGCGAGGACGATC
Co08346R	TGCAGGCCTTTCTCTATTGTCGCTCTGGTATGAATGTAGAAAGATCCGTTCTCACACAGCTCTCCATCCCAGTC
Co08387R	TGCAGGTGTGATGTTTGGATGTACCAATCCAGTGCAGGTGTTGTTACACGTGGTCTGCCACTGCGAGGACAATC
Co08468R	TGCAGGAATGGTACCACGTGAGGGAGGAGGATGTCTTCCCTGTAACGCACAGCATTGAGACTGCCTGCAATGAC
Co08471R	TGCAGGTGAAGAAGACAGATGTGGAGGTCCTGGGCTGGCGTGGTTACACATGGTCTGCGGTTGTGAGGCCGATT
Co08484R	TGCAGGTCCCATATGTAGTCAATGACGTGTTGGAGGATCTCCACCTTGCTGGCCTTCTTGTTGGTAGGCAGAGT
Co08486R	TGCAGGTAGCGAATGACAGCCTGAAGCTGAGAGTATTTGCGGTGGTGAGGATCAATGTCTGTCTCACAATACGT
Co08509R	TGCAGGCTCATCCTGACATGTCCCTCCAGCATGACAAAGCCACTAGCCATACTGCTCGTTCTGTGCATGATTTC
Co08548R	TGCAGGTCTGGGAGGGTGTCTCGCTGGTCTGGGTGAGGTGTCTATTTATCTGTTGCTCCTGTGTGAAGTGTTGT
Co08618R	TGCAGGTGGGGTCGCCAGTCTGCCTCTTTGGTAGGGGGTACTGGAAGTTAGATCGGGATGTGCTGGAGGAGCAG
Co08648R	TGCAGGAAGGGTACCACCTGAGGGAGGAGGATGTCTTCCCTGTAACGCACAGCGTTGAGATTGTCGGCAATGAC
Co08654R	TGCAGGCAGGCATTAGACAGATGGGGCCAGGGCTTTGGTCCTCTCTAAAGCCAATTAGAGCATCTGTTCAGGTT
Co08656R	TGCAGGAAGGGTATCACATGAGGGAGGAGAATGTCTTCCCTGTAAAGCACAACGTTGAGATTGCCTGCAATGAC
Co08682R	TGCAGGCTCACCCTGACATGACCCTCCAGCTTGACAATGCCATCAGCCATACTGCTCATTCTGTGCGTGATTTC
Co08720R	TGCAGGTAAGAACAGTTAAAGTAGCCGACCTTGATCTTTGCTGTGGGCATATTTATGGGTGTGGGTTTATTCAT
Co08752R	TGCAGGAAGGGCACCACATGAGGGAGAAGGAGGTCTTCCCTGTAACGCACAGCGTTGAGATTGCCTGCAATGAC
Co08764R	TGCAGGAAGGGTACCACATGAGGGAGGAGGATGTCTTCCCTGTAATGCACAGTGTTGAGATTTCTTGCAATGAC
Co08809R	TGCAGGCTGACTTCAGTCGTCAGTTGAACAGTGTTTCCTCCAACACATTGGTGCAGCTGGCTTCCTGGTTAAGC
Co08866R	TGCAGGGAGCCACCATTAGGAGACATGAGGAGTTGGTACAGGACCTTCTGGAAGGGCTCAGGTCCTTGACGGAA
Co08929R	TGCAGGATCGAGTCACTGTTTTGATGTTTGCAGAGAACAACAGGGTGTTGTCCAAGGTAATGCCAAGGTTCTTT
Co08986R	TGCAGGAGCGAGTCACTGCTTTGATGTTTGCAGAGAACGACAAGGTGGTGTCCAGGGTCACGCCAAGGTTCTCT
Co09095R	TGCAGGTATATCTCACTGGTCACCCCCAAAGCCAAATCCTCCTTTGGCCACCTCTCCTTCCAGTTCTCTGCTGC
Co09108R	TGCAGGTACCACTTTCATCTGTACAAACAATAGTACGCAAGTATAAATACCATGGGACCACGCAGCCGTCATAC
Co09163R	TGCAGGTAAAGAAGCCAGATGTCTAGGTCCTGGGCTGGTGTGGTTACACATGGTCTGCAGTTGTGAGGCCAGTT
Co09218R	TGCAGGTCAATGGGCGGGGCATCCTCCACGATCCTCTGCACAGACATCTGGATGAACTCGTCAAAGGAGTCCAG
Co09251R	TGCAGGCTCATCCTGACGTGACCCTCCAGCATGACAATGCCACCAGCTATATTGCTTGTTCTGTGCGTGATTTC
Co09260R	TGCAGGAGGCCTTTTGGTAGGCCGTCATTGTAAATAAGAATTTGTTCTTAACTGACTTGCCTAGTTAAATAAAG
Co09264R	TGCAGGATAAATACCTGGTAGTAATGGTATCAGAGATGACCTGTAGGATCAATACCTGGTAGTAATGGTATCAG
Co09277R	TGCAGGTCCCTGAGAATCTCGTCTACAAAGGATTGAAAGACGGCTGGGGCATTCTTTAACCCATACGGCATGAC
Co09282R	TGCAGGAGGTTTGTTTGTTGTGATTGAGTGGGGAGGAAACAGCTGCGGGCAAGGTTCTGACAGATGGGTGTGTC
Co09293R	TGCAGGGAAAACACTGGAGTGGATTGGAAATGTATATTCTGGAGAAACACGATACAAGGATTCACTGAAGAACA
Co09304R	TGCAGGTTGGCTCTGCGTCTGGCCAGACTGGGTCTGCTACTGCTGCTGGCCAGGCTTTCATTGCTTCCTCCCTG
Co09330R	TGCAGGGTTGAAATATGCTTTTCTCTCTTTGTTTACTATGGTGCTATCCTCAGATAATAGCATATTTTGCTTTT
Co09350R	TGCAGGTGTCGCTCATCTTCTCCATTATCCCCTGTGTATTTATACCTGTGTTCTCTGTTTGTCTGTTGCCAGTT
Co09414R	TGCAGGAAGGGTACCACATGAGGGAAGATGATGTCTTCCCTGTAACGCACAGGTTTGAGATTGCCTGCAATGAC
Co09441R	TGCAGGATCGAGTCACTGCTTTGATGTTTGCAGAGAACAACAGGGTGTTGTCCAGGGTTAAGCCAAGGTTCTTT
Co09478R	TGCAGGAGCGTGTCACTGCTTTGATGTTTGCAGAGAACGACAAGGTGTTGTCAAGGGTCACGCCAAGGTTCTTT
Co09541R	TGCAGGCCCTAGTTTTGTCGCACCTGGACTACTGTTCAGTCGTGTGGTCAGGTGCCACAAGAAGGGACTTAAGA
Co09542R	TGCAGGTGTGTATATAGGCGACCACTTGTACGATAAGACACCTATTTGCATGTGTGTAGTCACTCCTTCCTGGC
Co09606R	TGCAGGTGAAGAAGCCGGATGTGAAGGTCTTGGGCTGGCGTGGTTACACGTGGTCTGTGGTTGTGAGGCCGGTT
Co09689R	TGCAGGTTAAAATATTGTTGAAAAACAACTAATTGATTAGGTAGGTTTGAGAATAGCGTTGTGTGACTGTGGTA
Co09757R	TGCAGGTCGTGTCACTCTATGCATAACAATCCATGTCTGTGTGGCCGAAAGAAAAGCACGTTGAGAGTAAGGAG
Co09764R	TGCAGGTTTGATGTTCGGATGTACCGATCCTGTGCAGGTGTTATTACACGTGGTCTGCCACTGTGAGGACGATC
Co09887R	TGCAGGAAGGGTACCACATGAGGGAGGAGGATGTCTTCCCTGTAACGCACAGCGTTGAGATTGAGCTTGTTGTC
Co09901R	TGCAGGCTCATCCTGACATGACCCTCCAGCATGACAATGCCACCAGCCTACTGCTTGTTCTGTGCGTGATTTCC
Co09956R	TGCAGGATGCCCCTGATGTAGACGATAGGGCTCTTCTTGGTGATGAAGAAGTACATGGCTGGGAGGATGAAGAG
Co10039R	TGCAGGCTCATCCTGACCTGACCCTCCAGCATGACAATGCCACCAGCCATACTGCTTGTTCTGTGCGTTATTTC
Co10056R	TGCAGGAAGGGTACCACATGAGGGAGGAGGATATCTTCCCTGTAATGCACAGCGTTGAGATTGCAGGCAATGAC
Co10067R	TGCAGGAAGGGTAACACATGAGGGAGGAGGATGTCTTCCCTGTAACACACAGCGTTGAGATTGCCTGCAATGAC
Co10068R	TGCAGGCTCATCCTGACATGACCCTCCAGCATGACAATGCCACCAGCTTTACTGCTCGTTCTGTGCTTGATTTC
Co10078R	TGCAGGGAGTGAGGATGGAGGACAAGAAGGTAGATGTGGTATGGTCATGGCCAGTCCCAACCACCATCAAGGGG
Co10087R	TGCAGGCTCATCCTAACAAGACCCTCCAGCATGACAATGCCACCAGCCATACTGCTCGTTCTGTATGTGATTTC
Co10104R	TGCAGGAAGGGTACCACATGAGGGAGGAGGATGTCTTCCCTGTAACACACAGCGTTGAGATTGACGGCAATGAC
Co10130R	TGCAGGAGGCCTTTTGGTAGGCTGTCATTGTCAATAAGAATTTGTTCGTAACTGACTTGCCTAGTTAAATAAAG
Co10141R	TGCAGGAGGGGTACCACATGAGGGAGGAGGATGTCTTCCCAATAACGCACAGCGTTGAGATTGCCTGCAATGAC
Co10176R	TGCAGGTTCATCCTGACATGACCCTCCAGCACGACAATGCCACCAGCCTAACTGCAAGTTCTGTGCGTGATTTC
Co10238R	TGCAGGCTTATCCTGACATGGCCCTCCAGCATGACAATGCCACCAGCCATACTGATCGTTCTGTGCGTGATTTC
Co10241R	TGCAGGTTGATGGCCTCCGCCAGCTGGACCTTCAGGAAGCACACGATCTCATTGTCTGGGAAGGAGACGGGAGA
Co10270R	TGCAGGCTCATCCTTTCATGACCCTCCAGCATGACAATGCCTCCAGCCATACTGCTCGTTCTGTGCGTGATTTC
Co10277R	TGCAGGTCTGCTGCCAGCCGCACGATGAGCTCCTCGGGCCAGGCAGACACCATTTCAGCACTGCGGTACTTCCC
Co10286R	TGCAGGCTCATCCTGACATAAACCTCCAGCATGACAATGCCACCATCCATACTGCTCGTTCTGTGCTTGATTTC
Co10340R	TGCAGGATGATCAGTCTGGAAGTGGACCCCGCTTACAACAACTACTACTTTCGCAGGCTGTCTGACTCGGCCCT
Co10392R	TGCAGGCTCATCCTGACATGACCATCCAGCATGACAATGCCACCAGCGATACTGCTCATTCTGTGCACGATTTT
Co10410R	TGCAGGAAGGGTACCACATGAGGGAGCAGGATGTCTTCCCTGTAAAGCACAGCATTGTGATTGCCTGCAATGAC
Co10429R	TGCAGGTCTTCCAGGTAAGCAAAGGCAAGTTTTTTGGGAAAGCTTGCTTCAGACAGCACTAGGTAAACTACTCC
Co10439R	TGCAGGATCATCTGAGACCAGCCACCCGGACAGCTGATGAACCTGTGGGTTTGCACATCCAAAGAATTTCAGCA
Co10446R	TGCAGGTGTGATGTTCGGATGTACCGCTCCTGTGCAGGTGTTGTTACATGTGTTCTGCCACTGCAAGGACGATC
Co10451R	TGCAGGCACTACACAAAACGCAGAAATAAAACATGCCTTACCTTTGACAAGCTGCTTTTGTTGGCACTCCAATA
Co10456R	TGCAGGTTCATCCTGACATGACCCTCCAGCATGACAATGCCACTAGCCATACTGCTCGTTCTGTGCGGGATTTC
Co10524R	TGCAGGTCCCAGATGTAGTCAATGACGTGCTGGAGGATCTCCACCTTGCTGGCCTTCTTGTTGGTGGGCAGAGT
Co10543R	TGCAGGAGTGAGTCACTGCTTTGATGTTTGCAGAGAACAACAGGTTGTTGTCCAGGGTCACGCTAAGGTTCTTT
Co10595R	TGCAGGTACGAAGGGAACTCCTCTTCCAGTTTGGTTTTCTTTTTGCGGTATCTTTTCTTGACTTTCTCCTGACA
Co10618R	TGCAGGTACAAAGGCTTTATAAAGGACTGTCCAAGTGGTCAGCTGGATGCAGTGGGCTTTCAGAACATCTACAA
Co10619R	TGCAGGTGATGCTGTGTGGGATGCAGGAGATCGACCTGACAGACTGGCAGAGGAACACCATCTACAGACACTAC
Co10645R	TGCAGGTGAGATCATGTGAGTTTCACAATTGTATGTAGACAGACCTGCTGGAGTTGCATTGTTTAGCTCCTCCT
Co10664R	TGCAGGTCCAGCTCTAGGTCCAGACTGGTCCGCAGCAGCCCGTCCAGGCTCCGCACCGGCACCGAGGGCTGGGG
Co10703R	TGCAGGATCGTCTGAGACTAGCCACCCAGACAGCTGATGAAACTGTGGGTTTGCACAACCAAATAATTTCTGCA
Co10708R	TGCAGGAAGGGTACCACATGAGGGAGGAGGATGTCTTCCCTGTAATACATAGTGTTGAGAGTGCCTGCAATGAC
Co10727R	TGCAGGCATCTCACCAAGCATGAGAAACTGTAGTAGCATAAAAGCAAAACAAGTGGAAATATTCCACAGGTAGA
Co10764R	TGCAGGAAGGGTACCACATGAGGAAGGAGGATGTCTTCCCTGTAACGCACAGCTTTGAGATTGCCTGCAATGAC
Co10784R	TGCAGGCTCATCCTGACATGACCCTCCAGCATGACAATGCCACCAGCCATACTGCTCATCCTGATATGACCCTC
Co10826R	TGCAGGCTCATCCTGACATGACCCTCCAGCATGACAATGCCACCACACTGCTCATTCTGTGCATGATTTCCTGC
Co10828R	TGCAGGTGTGATGTTCGCATGTACCGATCCTGCGCAGGTGTTGTCACACGTGGTCTGCCACTGCGAGGATGATC
Co10843R	TGCAGGTGTGATGTTCGGATGTACCGGTCCTGTGCAGGCGTTGTTACACGTGGTCTGCCACTGCGAGGACGATA
Co10848R	TGCAGGTGCTGCCCATCGAGAAGTATAAGGAGTTTGCAGAGTTTGTGACAGTGGACTATGTGGGCATGTGTCGG
Co10859R	TGCAGGACAGGTACAGAATGGCAACAACAACTGCCTGAGTTACCCCAGGAACGCACAATCCCTCCATCAGTGCT
Co10969R	TGCAGGTACATCCATTCCAAGGAGAAACCTTTCAAGTGCCAGGAGTGTGGAAAGGGATTTTGTCAGTCCAGAAC
Co11049R	TGCAGGTGAAGAAGCCGGATGTGGAGGTCCTGGGCTGGAGTGGTTACACGTGGTCTGAGGTTGTGAGGCCGGTA
Co11067R	TGCAGGTGAAGAAGCCGGATGTGGAGGTCCTGGGCTGGACTGGTTACACGTGGTCTGCGGTTGTGAGGCCGGTC
Co11099R	TGCAGGTGTTGCTTTTGCCTGCGCTCCAACTCTTCTGCCGTAGGGTAGCAGGGCTTTAGGTCAATAACATGCAC
Co11102R	TGCAGGCTCATCCTGACATGACCCTCCAGCATGACAATGCCACCAGCAATACTGCTCGTTTTGAGTGTGATTTC
Co11136R	TGCAGGCTCATCCTAACATGACCCTCCAGAATGACACTGCCACCAGCCATACTGCTCGTTCTGTGCATGATTTC
Co11186R	TGCAGGTGCCCGGCCCGCCACAAGGAGTCACTAGAGCACAATGAGCCAAGTAAAGCCCCCCCCGGCCCAACCCT
Co11272R	TGCAGGTGAAGAAGCCGCATGTGGAGGTCCTGGGCTGGTGTGGTTACATATGGTCTGTGTTTGTGAGGCCGGTT
Co11350R	TGCAGGTGAAGAAGCCGGATGTGGAGGTCCTGGGCTGGCGTGGTTACACGTGGTCTGCGGTTGTGAGGCCGGTT
Co11381R	TGCAGGGTGTAGTGGTGTATATCGATGATATTCTGATATACTCCGCTACACGCGCCGAGCATGTGTCCCTGGTG
Co11437R	TGCAGGCTCTAGTTTTATCTTATCTTGGTTATTGTCCAGTCATGTGGTCGAGTGCTGCAAAGAAGGACCTAGTT
Co11467R	TGCAGGATACAGTGTAACTAGCTAGCTACTGTAGCCATGTCGAATCATCCGGTGGATGGAGAAAAAGTAGCTAG
Co11480R	TGCAGGCTTTCGAACCCAACCTGTGGCAAAGCTTATGCTGCTATCACTAACAGAATACCCAGAGACCTTACAGG
Co11523R	TGCAGGAAGGGTACCACATGAGGGAGGAGGATGTCTTCCCTGTAATGCACAGCGTTGAGATTCCCTGCCATGAC
Co11551R	TGCAGGATCGTCTGAGACCAGCCATCCAGACAGCTGATGAAACTGAGGAGTATTTATGTCTGTAATAAAGCCCT
Co11561R	TGCAGGATTGTCTGATACCAGCCACCCAGACAGCTGATGAAACTGAGGAGTATTTCTGTCTGTAATAAAGCTCT
Co11570R	TGCAGGCGGTCACTGAGTCCGAGGTGCTAAAGGAGCTCCTGAAACTTGACCCCCAAAAAACATCTGGGTCAGAT
Co11585R	TGCAGGTTCATGCTCTACAACATCTGTAGAGTACGACTCTACCTCACACAGGAAGAGGAACATCTGTAGAGTAC
Co11586R	TGCAGGTACCATGTTCATCTGTACAAACAATAGTATGCAGGTATAAACACCATGGGACCACGCAGCCATCATAC
Co11598R	TGCAGGAAGGGTACCACATGAGGGAGGAGGATGTCTTCCCTGTAACCTACCACATTGAGATTGCCTGCAATGAC
Co11600R	TGCAGGTAAGAACAGTTAAAGTAGCCGACCTTGGTCTTTGGTGTGGGCGTATTTATGGGTGTGGGTTTATTCAT
Co11638R	TGCAGGTGGGATGTTCGGATGCACCGATCGTGTGCAGGTGTTGTTACACGTGGTCTGCCACTGCGAGGACGATC
Co11734R	TGCAGGATTAGAAGAATGGATCCTATCCACAACCACAAAGACATGTGAGGGAACTGTAGAAGGCCTAACCGCAG
Co11737R	TGCAGGCTCTAGTTTGATCTTATCTTGATTATTGTCCTGTCATATAGTCAAGTGCTGCAAAGAAAGACCTAGTT
Co11749R	TGCAGGCTCATCCTGACATGACCCTCCAGCATGACAATGCCACCACGCACAGAATGAGCAGTATGGCTGGTTTT
Co11837R	TGCAGGTGATGAAGCCGGATGTGGAGGTCCTGGGCTGGCGTTGTTACACGTGGTCTGCGGTTATGAGGCCGGTT
Co11947R	TGCAGGCTCATCTTGACATGACCCTCCAGCATGACAATGTCACCAGCGATACTGCTCGTTCTGTGCATGATTCC
Co11967R	TGCAGGGTTGAAATATGCTACTCTTTTTGTTTACCGTTCTGCTATCATCAGATAATAGCATCTTATGCTTTCGC
Co12036R	TGCAGGGTGGTGATGGACTTGTGGGCATGCATCAGGTGGGGCATGACAGCCTCCAGGGAGCCCTGCCACTTACA
Co12079R	TGCAGGCTCATCCTGACATGACCCTCCAGAATGACAATGCCACCAGCCATACTGCTCGTTTTGTGCGTGTTTTC
Co12146R	TGCAGGTGTTCAATGCCACCACCACCACTCTGAACGTCAAGTGGGACCACGCCCCTGGTCGTGTCCAGAACTAC
Co12160R	TGCAGGCTGTGTTAGGGCTATTTGACCAAGAAGGAGAGTGATGGAGTGCTGCATCTGATGACCTAGCCTCCACA
Co12170R	TGCAGGTGAAGAAGCCGGATGTGGAGGTCCTGAGCTGGCGTGGTTACACATGGTCAGCGGTTGTGAAGCCGGTT
Co12172R	TGCAGGCATCTCCTCAATGATGTGGAACACGTTCATCGTTAAACGTTTCTCAGCTGCTGCTTTCCTTATGGAGA
Co12215R	TGCAGGCTGACCTCGGTCATCAGTTGAACGGTGTTTCCACCGACACATTGGTGCAGCTGGCTTCTGGGTTAAGC
Co12232R	TGCAGGGAGCAGCCAGAGCTGTCAGTCTGCATGGAGCAGCTGGAGCTGCCAGCCTGCATGGAGAAGCCAGAGCT
Co12324R	TGCAGGCTCTAGTTTAGTCTAATCTTGATTATTGTCCAGTCACGTGGTCGAGTGCTGCAAGGAAAGACCTAGTT
Co12348R	TGCAGGTGTGATCTTCGGATCTACCGATCCTGTTCAGGTGTTGTTACACGTGGTCTGCCACTGCGAGGACGATC
Co12398R	TGCAGGTGTGATGTTCAGATGTACTGATCATGTGCAGGTGTTGTTACACGTGGTCTGTCACTGAGAGGACGATC
Co12404R	TGCAGGTGTGATGTTCGGATGTACCGATCCTGTGCAGGTGTTGTTACACGTGGTCTGCCACTGTAAGAACGATC
Co12425R	TGCAGGTTTGAAACATGCTACCCTCTTTGTTTACTGTTGTGCTATCATCAGATAATAGATTCTTATGCTTTCGC
Co12464R	TGCAGGTTGGTCAAACTGAAAATAGCATGGGGAATCCTCTCCAGTTCACAATTGTGAAGCTCCAGTTCAGCTAG
Co12489R	TGCAGGGTTGAAATACAGTGGGGCAAAAAAGTATTTAGTCAGCCACCAATTGTGCAAGTTCTCCCACTTAAAAA
Co12497R	TGCAGGTGTGATGTTCGGATGTACCAATCCTGTGTAGTTGTTGTTACACGTGGTCTGCCACTGCGAGGACGATC
Co12518R	TGCAGGAATGGTACCACATCAGGGAGGAGGATGTCTTCCCTGTAACGCACAACGTTGAGATTGCCTGCAATGAC
Co12521R	TGCAGGTGTGATGTTCGGATGTACCGATCCTGTGCAGGTGTGGCTACATGTGGTCTGCCATTGCGAGGACGATC
Co12565R	TGCAGGCTCATCCTGACATGACCCTCCAACATGACAATGTCACCAGCCATATTGCTCGTTCTGTGCATGATTTC
Co12645R	TGCAGGAAGGTTACCACATGAGGGAGGTGGAGGTCTTCCCTGTAACGCACAGCGTTGAGATTGCCTGCAATGAC
Co12723R	TGCAGGATTTTTGAGCATGCCAAATTTGTGATGGTAAATGCCCATTGAACCATTTTGCAAATGCACATGCATTT
Co12736R	TGCAGGTGAAGAAGCTGGATGTGGAGCTCCTGGGCTGGCATGGTTACACGTGGTCTGCGGTTGTGAGGCAGGTT
Co12754R	TGCAGGATCGAGTCACTGCTTTGATGTTTGCAGAGAACAACAGGGTGTTGTCCAGGATCACCCCAAGGTTCTTT
Co12779R	TGCAGGTGATCCAGGTCACACTAGAGGCCAAGCAGTGGGAGGAGGAAGACGATGAAGACGTGGTGGTCAAAGGA
Co12827R	TGCAGGCCTTTTGCCGTTTGGTAGGCCGTCATTGTAAATAAGAATTTGTTCTTAATTGACTTGCCTAGTTAAAA
Co12837R	TGCAGGTAACGTCCCTGTCACTATCACATTGTCCATTGTAGTAACTGCCCAGCCTGTCTTCCTCACACCCCCCT
Co12888R	TGCAGGTGTGATGTTCGGATGTACCGATCCTGTGCAGGTGTTGTTACATGTGGTCTGCCACTGAGAAGACGATC
Co12920R	TGCAGGCAGTCTGCCACATCCTGGGGCTCAGGGAGACGCTGCACCATGGGGCGGGCCACGTTTCCAGCTGGGTT
Co12994R	TGCAGGCAGAGGAGGACAAAGTCAACACTCTGACCAAGGCCAAGGCCAAGCTGGAACAGCAAGTTGATGACGTG
Co13035R	TGCAGGCTCATTCTGATATGACCCTCCAGCATGACAATGCCACCAGTCATACTGCTCGCTCTGTGTGTGATTTC
Co13111R	TGCAGGTACGAAGGGAACTCCTCTTCCAGTTTGGTTCTCTTTTTGCGGTATCTTTTCTTGACCTTCTCCAGACA
Co13120R	TGCAGGTGTTACATTATGAGTTCAATCTGAGACTGTTTGAATAGAGGTCATTATGGAACTGACTGGTCTTCCTC
Co13124R	TGCAGGTATATCTCACTGGTCACCCCCAAAGCCAATTCCTCCTTTGGTCGTCTTTCCTTCCAGTTCTCTGCTGC
Co13135R	TGCAGGTAACGTGCCTGTCACTATCACATTGTCCATTGTAGTAACTGCCCAGCCTGCCTTCCTCACACCCGCCT
Co13175R	TGCAGGCTGTTTTTCACCGAGTGCTGGGGAGTTGGCGTTACCCTTTTCAGTAAAAGTGGCAGGATTCCATACAC
Co13215R	TGCAGGCTCATCCTGACATGACCCTTCAGCATGACAATGCCACCAGCCATACTGCTCGTTCTGTTCGTTCCTGC
Co13220R	TGCAGGCTTATCCTGACATGGCCCTCCAGCATGACAATGCCACCATCCATACTGCTTGTTCTGTGCATGATTTC
Co13225R	TGCAGGTGAGAGAAAGTTCCGTTTAGTACAGAAAAGAGATAATGGAGATAGGATGGGGTCATGAGGAAAGAGAT
Co13266R	TGCAGGAACTCTTTGTAGCGGCCCATGGTGACGCTGAATGTGTCTATGACCTCATACCCATGGTGCTTTGCGGC
Co13281R	TGCAGGTGTGATGTTCGGCTGTACTGATCCTGTGCAGGTGTTGTTACACGTGGTCTGCCACTGTGAGGACAATC
[truncated: 9,455 more rows]
