# Supplementary material for: Comparative Mapping Between Coho Salmon (Oncorhynchus kisutch) and Three Other Salmonids Suggests a Role for Chromosomal Rearrangements in the Retention of Duplicated Regions Following a Whole Genome Duplication Event
Source: G3 (Bethesda). 2014 Jul 21;4(9):1717–30. doi: 10.1534/g3.114.012294 (PMC4169165; doi:10.1534/g3.114.012294)
Supplement: Supporting Information [file supp_g3.114.012294_FileS2.xlsx]

## Sheet: S2.1-Female (Haploid)
Linkage Group	Marker	Position (cM)
Co01	Co48859D_Co01a	0
Co01	Co69687D_Co01a	18.48
Co01	Co60706_Co01a	22.84
Co01	Co65157_Co01a	22.84
Co01	Co56359_Co01a	22.84
Co01	Co57190_Co01a	22.84
Co01	Co50104_Co01a	22.84
Co01	Co55945_Co01a	22.84
Co01	Co43213_Co01a	22.84
Co01	Co61392_Co01a	22.84
Co01	Co45014_Co01a	22.84
Co01	Co64378_Co01a	22.84
Co01	Co47052_Co01a	22.84
Co01	Co61562_Co01a	22.84
Co01	Co38959_Co01a	22.84
Co01	Co50859_Co01a	22.84
Co01	Co59596_Co01a	22.84
Co01	Co31103_Co01a	22.84
Co01	Co40537_Co01a	22.84
Co01	Co39633_Co01a	22.84
Co01	Co50000_Co01a	22.84
Co01	Co27381_Co01a	22.84
Co01	Co40794_Co01a	23.01
Co01	Co42222_Co01a	23.01
Co01	Co35086_Co01a	23.01
Co01	Co48294_Co01a	23.01
Co01	Co09892_Co01a	23.01
Co01	Co64805_Co01a	23.01
Co01	Co08098D_Co01a	23.01
Co01	Co44465_Co01a	25.72
Co01	Co30747_Co01a	27.33
Co01	Co36825_Co01a	27.33
Co01	Co41241_Co01a	27.53
Co01	Co31853_Co01a	27.53
Co01	Co08202_Co01a	29.09
Co01	Co20630_Co01a	29.09
Co01	Co38045D_Co01a	29.09
Co01	Co42945_Co01a	29.09
Co01	Co24350_Co01a	29.09
Co01	Co26655_Co01a	29.09
Co01	Co41242_Co01a	29.09
Co01	Co20301D_Co01a	29.09
Co01	Co38064_Co01a	29.09
Co01	Co18060_Co01a	30.31
Co01	Co03969_Co01a	30.31
Co01	Co02004D_Co01a	30.31
Co01	Co43164_Co01a	30.32
Co01	Co25265_Co01a	30.32
Co01	Co69894_Co01a	30.32
Co01	Co62572_Co01a	30.73
Co01	Co56710_Co01a	31.86
Co01	Co51357_Co01a	31.86
Co01	Co63747_Co01a	31.86
Co01	Co61430_Co01a	31.86
Co01	Co61832_Co01a	32.21
Co01	Co44938_Co01a	32.21
Co01	Co66015_Co01a	32.21
Co01	Co16940_Co01a	33.35
Co01	Co49873_Co01a	33.35
Co01	Co58809_Co01a	33.35
Co01	Co48333_Co01a	33.35
Co01	Co53802_Co01a	33.35
Co01	Co69037_Co01a	33.35
Co01	Co26536_Co01a	34.02
Co01	Co13935_Co01a	34.79
Co01	Co12287_Co01a	34.79
Co01	Co39077_Co01a	34.79
Co01	Co30826_Co01a	34.79
Co01	Co43046_Co01a	34.79
Co01	Co25202_Co01a	34.79
Co01	Co54425_Co01a	34.79
Co01	Co31077_Co01a	34.79
Co01	Co24289_Co01a	34.79
Co01	Co35182_Co01a	34.79
Co01	Co53558_Co01a	36.36
Co01	Co57477_Co01a	36.36
Co01	Co23074_Co01a	36.36
Co01	Co06605_Co01a	36.36
Co01	Co45182_Co01a	37.17
Co01	Co59177_Co01a	37.79
Co01	Co48938_Co01a	37.79
Co01	Co30836_Co01a	37.79
Co01	Co60613D_Co01a	39.36
Co01	Co68781_Co01a	39.36
Co01	Co38127_Co01a	39.36
Co01	Co16789_Co01a	39.36
Co01	Co31858_Co01a	39.36
Co01	Co38085_Co01a	39.36
Co01	Co52454_Co01a	39.36
Co01	Co38613_Co01a	39.36
Co01	Co63553_Co01a	39.36
Co01	Co59838_Co01a	39.36
Co01	Co37156_Co01a	39.36
Co01	Co62787_Co01a	39.36
Co01	Co61007_Co01a	39.36
Co01	Co45209_Co01a	39.36
Co01	Co39605_Co01a	39.36
Co01	Co33307_Co01a	39.36
Co01	Co56688_Co01a	39.36
Co01	Co35300_Co01a	39.36
Co01	Co54786_Co01a	39.36
Co01	Co16971_Co01a	39.36
Co01	Co38882_Co01a	39.36
Co01	Co39093_Co01a	39.36
Co01	Co43843D_Co01a	39.36
Co01	Co21096_Co01a	39.36
Co01	Co55178_Co01a	39.36
Co01	Co32154_Co01a	39.36
Co01	Co57189_Co01a	39.36
Co01	Co34051_Co01a	39.36
Co01	Co69962_Co01a	39.36
Co01	Co17907_Co01a	39.36
Co01	Co34301_Co01a	39.36
Co01	Co15836_Co01a	39.36
Co01	Co05189_Co01a	39.36
Co01	Co06528_Co01a	39.36
Co01	Co47589_Co01a	39.36
Co01	Co15101_Co01a	39.36
Co01	Co37745_Co01a	39.36
Co01	Co44398_Co01a	39.36
Co01	Co66833_Co01a	39.36
Co01	Co20399_Co01a	39.36
Co01	Co12576_Co01a	39.36
Co01	Co03686_Co01a	39.89
Co01	Co23469_Co01a	39.89
Co01	Co11592_Co01a	39.89
Co01	Co06570_Co01a	40.9
Co01	Co54129_Co01a	41.55
Co01	Co56095_Co01a	41.55
Co01	Co57612_Co01a	41.55
Co01	Co46320_Co01a	41.55
Co01	Co42533_Co01a	41.55
Co01	Co17004_Co01a	41.55
Co01	Co62794_Co01a	41.55
Co01	Co08776_Co01a	41.55
Co01	Co05129D_Co01a	41.55
Co01	Co64516_Co01a	41.55
Co01	Co49076_Co01a	41.55
Co01	Co34040_Co01a	41.55
Co01	Co58086_Co01a	41.55
Co01	Co48358_Co01a	41.55
Co01	Co41436_Co01a	41.55
Co01	Co61573_Co01a	43.11
Co01	Co43755_Co01a	43.11
Co01	Co26367_Co01a	43.11
Co01	Co44807_Co01a	43.14
Co01	Co64296_Co01a	44.73
Co01	Co46400_Co01a	46.35
Co01	Co43078_Co01a	46.35
Co01	Co55098_Co01a	46.35
Co01	Co30825_Co01a	47.85
Co01	Co60048_Co01a	47.85
Co01	Co53881_Co01a	47.85
Co01	Co23175_Co01a	47.85
Co01	Co43126D_Co01a	47.85
Co01	Co24493_Co01a	47.85
Co01	Co29611_Co01a	47.85
Co01	Co50508_Co01a	47.85
Co01	Co31033_Co01u	47.85
Co01	Co65626_Co01a	47.88
Co01	Co21279_Co01a	47.88
Co01	Co49387_Co01a	47.88
Co01	Co55621_Co01u	47.88
Co01	Co28718_Co01u	51.08
Co01	Co20944_Co01u	51.08
Co01	Co66903_Co01u	51.08
Co01	Co15754_Co01u	51.08
Co01	Co36830_Co01u	51.08
Co01	Co33116_Co01u	51.08
Co01	Co55845_Co01u	51.72
Co01	Co16678_Co01u	57.23
Co01	Co24467_Co01u	57.95
Co01	Co56651_Co01u	59.96
Co01	Co11433_Co01u	59.96
Co01	Co44266_Co01u	59.96
Co01	Co27379_Co01u	59.96
Co01	Co38199_Co01u	59.96
Co01	Co22214_Co01u	59.96
Co01	Co32830_Co01u	66.44
Co01	Co61764_Co01u	66.44
Co01	Co20133_Co01u	66.44
Co01	Co33324_Co01u	70.26
Co01	Co08854_Co01u	71.82
Co01	Co27453_Co01u	71.82
Co01	Co57774_Co01u	72.82
Co01	Co55521_Co01u	72.82
Co01	Co02652D_Co01u	72.82
Co01	Co50967_Co01u	72.82
Co01	Co38863_Co01u	72.82
Co01	Co39060_Co01u	72.82
Co01	Co34056_Co01b	72.82
Co01	Co51943_Co01b	77.68
Co01	Co62560_Co01b	77.68
Co01	Co48216_Co01b	77.68
Co01	Co47649_Co01b	77.68
Co01	Co24571_Co01b	79.86
Co01	Co40705_Co01b	81.43
Co01	Co38766_Co01b	83.41
Co01	Co58691_Co01b	84.18
Co01	Co54755_Co01b	84.18
Co01	Co35963_Co01b	84.18
Co01	Co55495_Co01b	92.05
Co01	Co00090D_Co01b	93.62
Co01	Co01483D_Co01b	93.62
Co01	Co14978_Co01b	97.13
Co01	Co41563_Co01b	97.13
Co01	Co33262_Co01b	97.13
Co01	Co27076_Co01b	102.81
Co01	Co68713_Co01b	105.65
Co01	Co18683_Co01b	108.49
Co01	Co31720_Co01b	108.49
Co01	Co44279_Co01b	108.49
Co01	Co45675_Co01b	111.39
Co01	Co49600_Co01b	111.39
Co01	Co03054D_Co01b	111.68
Co01	Co25623_Co01b	111.68
Co01	Co25333_Co01b	111.68
Co01	Co62146_Co01b	112.97
Co01	Co42004_Co01b	113.27
Co01	Co05763_Co01b	114.56
Co01	Co53609_Co01b	114.56
Co01	Co13351_Co01b	114.56
Co01	Co02206D_Co01b	114.56
Co01	Co62569_Co01b	114.56
Co01	Co29676_Co01b	114.56
Co01	Co67842_Co01b	116.12
Co01	Co50516_Co01b	116.12
Co01	Co50342_Co01b	116.12
Co01	Co02085D_Co01b	116.12
Co01	Co02531D_Co01b	116.12
Co01	Co25312_Co01b	116.12
Co01	Co13027_Co01b	116.12
Co01	Co07011D_Co01b	117.06
Co01	Co31995_Co01b	117.06
Co01	Co08317D_Co01b	118.68
Co01	Co30684_Co01b	118.68
Co01	Co44343_Co01b	118.68
Co01	Co34968_Co01b	118.68
Co01	Co29557_Co01b	118.68
Co01	Co42160_Co01b	120.24
Co01	Co00364D_Co01b	120.24
Co01	Co51028_Co01b	120.79
Co01	Co44944_Co01b	120.79
Co01	Co02142D_Co01b	120.79
Co01	Co00934D_Co01b	120.79
Co01	Co11485D_Co01b	120.79
Co01	Co04023D_Co01b_Co20b	122.41
Co01	Co00898D_Co01b	122.41
Co01	Co02225D_Co01b	123.97
Co01	Co04649D_Co01b	123.97
Co01	Co31789D_Co01b	123.97
Co01	Co67952D_Co01b	123.97
Co01	Co05115D_Co01b_Co20b	129.91
Co01	Co04026D_Co01b_Co20b	131.52
Co01	Co02574D_Co01b	131.52
Co01	Co00894D_Co01b	132.44
Co01	Co53361D_Co01b	133.3
Co01	Co02119D_Co01b_Co20b	133.3
Co01	Co10716D_Co01b	133.3
Co01	Co03822D_Co01b	133.3
Co01	Co07761D_Co01b	133.3
Co01	Co05267D_Co01b	133.3
Co01	Co04002D_Co01b	133.3
Co01	Co56032D_Co01b	133.3
Co01	Co01378D_Co01b	133.85
Co01	Co01974D_Co01b	133.85
Co01	Co04707D_Co01b	133.85
Co01	Co03327D_Co01b	133.85
Co01	Co16990D_Co01b_Co20b	133.85
Co01	Co03705D_Co01b	133.85
Co01	Co16679D_Co01b_Co20b	133.85
Co01	Co05464D_Co01b	133.85
Co01	Co03260D_Co01b	133.85
Co01	Co02543D_Co01b	135.47
Co01	Co01985D_Co01b_Co20b	138.7
Co01	Co02710D_Co01b	138.7
Co01	Co02509D_Co01b_Co20b	138.7
Co01	Co09363D_Co01b_Co20b	138.7
Co01	Co25668D_Co01b	139.95
Co01	Co01274D_Co01b	139.95
Co01	Co02076D_Co01b	139.95
Co01	Co02217D_Co01b_Co20b	139.95
Co01	Co04418D_Co01b	139.95
Co01	Co00093D_Co01b_Co20b	139.95
Co01	Co03179D_Co01b	139.95
Co01	Co02157D_Co01b_Co20b	139.95
Co01	Co02139D_Co01b	139.95
Co01	Co02215D_Co01b_Co20b	139.95
Co01	Co19877D_Co01b_Co20b	139.95
Co01	Co08139D_Co01b	139.95
Co01	Co00058D_Co01b	139.95
Co01	Co33992D_Co01b	139.95
Co01	Co02487D_Co01b	139.95
Co01	Co01630D_Co01b	139.95
Co01	Co04852D_Co01b	139.95
Co01	Co43821D_Co01b	139.95
Co01	Co61254D_Co01b	139.95
Co01	Co00242D_Co01b	139.95
Co01	Co33961D_Co01b	139.95
Co01	Co02635D_Co01b_Co20b	139.95
Co01	Co65017D_Co01b	139.95
Co01	Co04076D_Co01b	141.51
Co01	Co51558D_Co01b	141.51
Co01	Co58404D_Co01b	141.51
Co01	Co65670D_Co01b	141.51
Co01	Co02108D_Co01b	141.56
Co01	Co69325D_Co01b	143.45
Co02	Co69586D_Co02a	0
Co02	Co03570D_Co02a	0.36
Co02	Co02847D_Co02a	2
Co02	Co02241D_Co02a_Co13b	2
Co02	Co33998D_Co02a_Co13b	2
Co02	Co44531D_Co02a	2
Co02	Co19770D_Co02a_Co13b	2
Co02	Co00155D_Co02a	2
Co02	Co68402D_Co02a	2
Co02	Co03097D_Co02a	2
Co02	Co02115D_Co02a_Co13b	2
Co02	Co08646D_Co02a	2
Co02	Co02768D_Co02a_Co13b	2
Co02	Co54306D_Co02a	2
Co02	Co00989D_Co02a	2
Co02	Co03809D_Co02a	2
Co02	Co23494_Co02a	2
Co02	Co20003D_Co02a	2
Co02	Co04500D_Co02a	2
Co02	Co07648D_Co02a	2
Co02	Co18754D_Co02a_Co13b	2
Co02	Co57811D_Co02a	2
Co02	Co32831D_Co02a_Co13b	2
Co02	Co47750D_Co02a_Co13b	2
Co02	Co00789D_Co02a	2
Co02	Co01844D_Co02a	2
Co02	Co02560D_Co02a	2
Co02	Co01682D_Co02a	2
Co02	Co01699D_Co02a	2
Co02	Co09329D_Co02a	2
Co02	Co29543D_Co02a	2
Co02	Co01514D_Co02a	2
Co02	Co41328D_Co02a_Co13b	2
Co02	Co00897D_Co02a	2
Co02	Co00815D_Co02a	2
Co02	Co01373D_Co02a	2
Co02	Co16834D_Co02a	2
Co02	Co00671D_Co02a	2
Co02	Co11934_Co02a	3.61
Co02	Co02114D_Co02a	3.61
Co02	Co01507D_Co02a	3.61
Co02	Co01962D_Co02a	3.61
Co02	Co02156D_Co02a	3.61
Co02	Co35243D_Co02a	3.61
Co02	Co11621D_Co02a	3.61
Co02	Co01613D_Co02a	3.61
Co02	Co06613D_Co02a	3.61
Co02	Co22333D_Co02a	3.61
Co02	Co00434D_Co02a	3.61
Co02	Co13977D_Co02a	3.62
Co02	Co15704_Co02a	3.62
Co02	Co03658D_Co02a	3.62
Co02	Co66949D_Co02a	3.62
Co02	Co24452_Co02a	3.62
Co02	Co10096_Co02a	3.62
Co02	Co60312_Co02a	3.62
Co02	Co03170D_Co02a_Co13b	3.62
Co02	Co61715D_Co02a	3.62
Co02	Co61100_Co02a	3.62
Co02	Co38645_Co02a	3.62
Co02	Co63754_Co02a	3.81
Co02	Co03232D_Co02a	3.81
Co02	Co62788_Co02a	3.81
Co02	Co60403_Co02a	3.81
Co02	Co36056_Co02a	3.81
Co02	Co03236D_Co02a	5.42
Co02	Co66449D_Co02a	7.37
Co02	Co04410_Co02a	8.84
Co02	Co08278_Co02a	8.84
Co02	Co63028_Co02a	8.84
Co02	Co58280_Co02a	8.84
Co02	Co51195_Co02a	8.84
Co02	Co04207D_Co02a	8.84
Co02	Co21761_Co02a	8.84
Co02	Co23252_Co02a	8.84
Co02	Co56311_Co02a	8.84
Co02	Co26303_Co02a	9.09
Co02	Co21929D_Co02a_Co13b	9.09
Co02	Co40530_Co02a	9.09
Co02	Co61883_Co02a	9.09
Co02	Co59242_Co02a	11.91
Co02	Co60350_Co02a	11.91
Co02	Co45071_Co02a	11.91
Co02	Co45066_Co02a	11.91
Co02	Co39515_Co02a	11.91
Co02	Co53605_Co02a	11.91
Co02	Co03359_Co02a	11.91
Co02	Co54686_Co02a	15.04
Co02	Co15961_Co02a	15.12
Co02	Co42110_Co02a	15.12
Co02	Co23069_Co02a	15.12
Co02	Co65864D_Co02a	15.12
Co02	Co46375_Co02a	15.12
Co02	Co40465_Co02a	15.12
Co02	Co52859_Co02a	15.12
Co02	Co48310_Co02a	15.12
Co02	Co49168_Co02a	15.12
Co02	Co49459_Co02a	15.41
Co02	Co45231_Co02a	15.41
Co02	Co37125_Co02a	15.41
Co02	Co16656_Co02a	15.96
Co02	Co04875D_Co02a	15.96
Co02	Co02253D_Co02a	15.97
Co02	Co37193_Co02a	17.58
Co02	Co09262D_Co02a	18.41
Co02	Co37631_Co02a	18.41
Co02	Co21956_Co02a	19.23
Co02	Co41278_Co02a	19.23
Co02	Co63388_Co02a	19.23
Co02	Co58201_Co02a	25.72
Co02	Co17029_Co02a	25.91
Co02	Co19085_Co02a	32.2
Co02	Co55480_Co02a	32.2
Co02	Co16682D_Co02a	32.2
Co02	Co03047D_Co02a	32.2
Co02	Co20792_Co02a	35.33
Co02	Co45966_Co02a	35.33
Co02	Co07148_Co02a	35.33
Co02	Co31350_Co02a	38.56
Co02	Co53683_Co02a	38.56
Co02	Co50417_Co02a	38.56
Co02	Co63534_Co02a	38.56
Co02	Co31986_Co02a	40.17
Co02	Co18936_Co02a	40.17
Co02	Co58553_Co02a	40.17
Co02	Co58111_Co02a	46.56
Co02	Co68001_Co02a	46.56
Co02	Co55708_Co02a	59.29
Co02	Co33966_Co02a	59.29
Co02	Co33222_Co02a	59.29
Co02	Co45163_Co02u	64
Co02	Co30500_Co02u	64
Co02	Co17991_Co02u	64
Co02	Co15959_Co02u	65.62
Co02	Co67252_Co02u	68.85
Co02	Co65934_Co02u	68.85
Co02	Co25302_Co02u	68.85
Co02	Co11776_Co02u	68.85
Co02	Co33108_Co02u	68.85
Co02	Co42030_Co02u	68.85
Co02	Co33011_Co02u	70.41
Co02	Co40478_Co02u	70.41
Co02	Co33084D_Co02u	70.41
Co02	Co55993_Co02u	70.41
Co02	Co20120_Co02u	71.36
Co02	Co36827_Co02u	71.36
Co02	Co08019_Co02u	71.93
Co02	Co49966_Co02u	71.93
Co02	Co27510_Co02u	75.06
Co02	Co57683_Co02u	75.06
Co02	Co53207_Co02u	75.06
Co02	Co63435_Co02u	75.06
Co02	Co67955_Co02u	75.06
Co02	Co50987_Co02u	76.62
Co02	Co39875_Co02u	76.62
Co02	Co51823_Co02u	76.62
Co02	Co45708_Co02u	76.62
Co02	Co45083_Co02u	76.62
Co02	Co57014_Co02u	78.18
Co02	Co24542_Co02u	78.18
Co02	Co36874_Co02u	78.18
Co02	Co11306_Co02u	78.18
Co02	Co62602_Co02u	79.79
Co02	Co33146_Co02u	81.41
Co02	Co56002_Co02u	81.41
Co02	Co36226_Co02u	85.37
Co02	Co31129_Co02u	86.44
Co02	Co36894_Co02u	91.7
Co02	Co67890_Co02u	91.7
Co02	Co42979_Co02b	98.66
Co02	Co22421_Co02b	100.41
Co02	Co34963_Co02u	103.08
Co02	Co11508_Co02b	105.17
Co02	Co06589_Co02b	107.88
Co02	Co45908_Co02b	109.44
Co02	Co63054D_Co02b	111.01
Co02	Co55715_Co02b	111.48
Co02	Co11122_Co02b	111.48
Co02	Co07064_Co02b	111.48
Co02	Co23170_Co02b	111.48
Co02	Co18637_Co02b	111.48
Co02	Co68769_Co02b	114.61
Co02	Co23374_Co02b	117.74
Co02	Co44584_Co02b	117.74
Co02	Co58786_Co02b	117.74
Co02	Co38781_Co02b	117.74
Co02	Co61381_Co02b	117.74
Co02	Co39872_Co02b	117.74
Co02	Co59672_Co02b	117.74
Co02	Co28618_Co02b	117.74
Co02	Co49026_Co02b	117.74
Co02	Co65272_Co02b	117.74
Co02	Co31817_Co02b	119.07
Co02	Co53706_Co02b	119.28
Co02	Co60929_Co02b	119.28
Co02	Co36319_Co02b	119.28
Co02	Co67720_Co02b	119.28
Co02	Co65170_Co02b	119.28
Co02	Co08909D_Co02b	120.72
Co02	Co30851_Co02b	120.81
Co02	Co59949_Co02b	120.81
Co02	Co31973_Co02b	120.81
Co02	Co42188_Co02b	120.81
Co02	Co33173_Co02b	120.81
Co02	Co44986_Co02b	120.81
Co02	Co45005_Co02b	120.81
Co02	Co35516_Co02b	120.86
Co02	Co07785_Co02b	120.86
Co02	Co32084_Co02b	120.86
Co02	Co54717_Co02b	120.86
Co02	Co27430_Co02b	122.42
Co02	Co03534D_Co02b	122.42
Co02	Co21711D_Co02b	122.42
Co02	Co37166_Co02b	122.42
Co02	Co45904_Co02b	122.42
Co02	Co38551_Co02b	122.42
Co02	Co62508_Co02b	122.42
Co02	Co48769_Co02b	122.42
Co02	Co43886_Co02b	122.42
Co02	Co38716_Co02b	122.42
Co02	Co49047_Co02b	122.42
Co02	Co32010_Co02b	122.42
Co02	Co40545_Co02b	122.42
Co02	Co20272_Co02b	122.42
Co02	Co49555_Co02b	122.42
Co02	Co18678_Co02b	122.42
Co02	Co44254_Co02b	122.42
Co02	Co56186_Co02b	122.42
Co02	Co62144_Co02b	122.42
Co02	Co23251_Co02b	123.99
Co02	Co46353_Co02b	123.99
Co02	Co64261_Co02b	123.99
Co02	Co38827_Co02b	123.99
Co02	Co43631_Co02b	125.17
Co02	Co45234_Co02b	125.17
Co02	Co44966_Co02b	125.17
Co02	Co24052_Co02b	125.17
Co02	Co61531_Co02b	125.45
Co02	Co24610_Co02b	125.45
Co02	Co45861_Co02b	125.45
Co02	Co61401_Co02b	125.45
Co02	Co67913_Co02b	125.45
Co02	Co26531_Co02b	125.45
Co02	Co61209_Co02b	125.45
Co02	Co04990_Co02b	125.45
Co02	Co53279_Co02b	125.45
Co02	Co35802_Co02b	125.45
Co02	Co52831_Co02b	125.45
Co02	Co27478_Co02b	125.45
Co02	Co53299_Co02b	125.45
Co02	Co61465_Co02b	125.45
Co02	Co44310_Co02b	126.13
Co02	Co60390_Co02b	127
Co02	Co60050D_Co02b	127.02
Co02	Co32054_Co02b	127.04
Co02	Co06287_Co02b	127.06
Co02	Co29695_Co02b	127.06
Co02	Co46932_Co02b	127.06
Co02	Co60852_Co02b	127.06
Co02	Co69103_Co02b	127.06
Co02	Co49157D_Co02b	127.06
Co02	Co65928_Co02b	127.06
Co02	Co65919_Co02b	127.06
Co02	Co52010_Co02b	127.06
Co02	Co64585_Co02b	127.06
Co03	Co56355D_Co03a	0
Co03	Co65938_Co03a	4.86
Co03	Co61218_Co03a	4.86
Co03	Co51431_Co03a	4.86
Co03	Co38533_Co03a	4.86
Co03	Co36277_Co03a	4.86
Co03	Co43739_Co03a	4.86
Co03	Co68902D_Co03a	4.86
Co03	Co67047_Co03a	4.86
Co03	Co58721_Co03a	4.86
Co03	Co55053_Co03a	4.86
Co03	Co51872_Co03a	4.86
Co03	Co35897_Co03a	4.86
Co03	Co48380_Co03a	4.86
Co03	Co32872_Co03a	4.86
Co03	Co03334D_Co03a	4.86
Co03	Co29163_Co03a	4.86
Co03	Co48206_Co03a	4.86
Co03	Co09906_Co03a	4.86
Co03	Co53663_Co03a	4.86
Co03	Co07513_Co03a	4.86
Co03	Co20053_Co03a	4.86
Co03	Co18067_Co03a	4.86
Co03	Co33055_Co03a	4.86
Co03	Co51917_Co03a	4.86
Co03	Co45161_Co03a	4.86
Co03	Co27419_Co03a	4.86
Co03	Co55507_Co03a	4.86
Co03	Co52250_Co03a	4.86
Co03	Co23432_Co03a	4.86
Co03	Co50877_Co03a	4.86
Co03	Co47984_Co03a	4.88
Co03	Co41505_Co03a	4.88
Co03	Co23507_Co03a	6.39
Co03	Co33891_Co03a	6.39
Co03	Co38941_Co03a	6.39
Co03	Co51115_Co03a	6.39
Co03	Co56633_Co03a	6.39
Co03	Co49536_Co03a	6.39
Co03	Co55077_Co03a	6.39
Co03	Co56376_Co03a	6.39
Co03	Co48582_Co03a	6.48
Co03	Co39908_Co03a	6.48
Co03	Co65488_Co03a	7.88
Co03	Co46988_Co03a	7.88
Co03	Co17758_Co03a	7.88
Co03	Co56935_Co03a	7.88
Co03	Co48955_Co03a	7.88
Co03	Co47665_Co03a	7.88
Co03	Co46419_Co03a	7.88
Co03	Co60456_Co03a	7.88
Co03	Co60708_Co03a	7.88
Co03	Co60021_Co03a	7.89
Co03	Co10929_Co03a	7.89
Co03	Co11741_Co03a	7.89
Co03	Co15941_Co03a	9.45
Co03	Co29864_Co03a	9.45
Co03	Co49927_Co03a	9.45
Co03	Co09928_Co03a	9.45
Co03	Co52774_Co03a	9.45
Co03	Co67885_Co03a	9.45
Co03	Co30682_Co03a	9.45
Co03	Co54984_Co03a	9.45
Co03	Co36813_Co03a	11.02
Co03	Co53514_Co03a	11.02
Co03	Co68958_Co03a	11.06
Co03	Co39701_Co03a	11.06
Co03	Co21023_Co03a	11.06
Co03	Co20085_Co03a	11.06
Co03	Co51493_Co03a	11.06
Co03	Co06222_Co03a	11.06
Co03	Co61372_Co03a	11.07
Co03	Co59969_Co03a	11.07
Co03	Co38948_Co03a	12.63
Co03	Co26760_Co03a	12.67
Co03	Co09397_Co03a	12.67
Co03	Co59237_Co03a	12.67
Co03	Co48296_Co03a	12.67
Co03	Co31011_Co03a	14.29
Co03	Co42137_Co03a	14.49
Co03	Co65456_Co03a	14.49
Co03	Co68844_Co03a	14.49
Co03	Co44089D_Co03a	15.87
Co03	Co42354_Co03a	15.87
Co03	Co62818_Co03a	15.87
Co03	Co34843_Co03a	16.08
Co03	Co20095_Co03a	16.08
Co03	Co23355_Co03a	17.4
Co03	Co23418_Co03a	17.4
Co03	Co40714_Co03a	17.4
Co03	Co18799_Co03a	17.4
Co03	Co31790_Co03a	17.4
Co03	Co10729_Co03a	17.71
Co03	Co39909_Co03a	17.71
Co03	Co47250_Co03a	17.71
Co03	Co41243_Co03a	17.71
Co03	Co37951D_Co03a	18.93
Co03	Co29574_Co03a	22.06
Co03	Co56965_Co03a	22.06
Co03	Co28587_Co03a	23.62
Co03	Co37778_Co03a	23.62
Co03	Co50962_Co03a	25.19
Co03	Co46499_Co03a	25.19
Co03	Co45701_Co03a	26.21
Co03	Co33859_Co03a	26.79
Co03	Co44998_Co03a	26.79
Co03	Co36235_Co03a	26.79
Co03	Co56052_Co03a	28.35
Co03	Co19891_Co03a	28.35
Co03	Co62816_Co03u	32.73
Co03	Co52773_Co03u	32.73
Co03	Co57977_Co03u	32.73
Co03	Co39763_Co03u	32.73
Co03	Co52729_Co03a	32.73
Co03	Co29820_Co03u	32.73
Co03	Co28532_Co03u	32.73
Co03	Co49783_Co03u	34.29
Co03	Co46450_Co03u	34.29
Co03	Co21275_Co03u	37.69
Co03	Co16975_Co03u	47.2
Co03	Co56065_Co03u	49.22
Co03	Co34227_Co03u	53.54
Co03	Co53073_Co03u	55.63
Co03	Co48650_Co03u	55.63
Co03	Co67651_Co03u	55.63
Co03	Co09944_Co03u	55.63
Co03	Co37733_Co03u	55.63
Co03	Co42237_Co03u	57.2
Co03	Co11474_Co03u	57.2
Co03	Co31849_Co03u	57.2
Co03	Co40846_Co03u	60.28
Co03	Co20939_Co03u	60.28
Co03	Co12475_Co03u	61.82
Co03	Co40880_Co03u	61.82
Co03	Co27745_Co03u	63.38
Co03	Co39844_Co03u	63.38
Co03	Co46515_Co03u	63.38
Co03	Co42959_Co03u	63.38
Co03	Co20150_Co03u	63.38
Co03	Co48888_Co03u	68.08
Co03	Co52380_Co03u	68.08
Co03	Co20015_Co03u	68.08
Co03	Co16088_Co03u	68.16
Co03	Co53067_Co03u	68.16
Co03	Co27468_Co03u	68.16
Co03	Co16633_Co03u	68.16
Co03	Co44250_Co03u	68.16
Co03	Co52389_Co03u	68.16
Co03	Co36320_Co03u	68.16
Co03	Co55665_Co03u	68.97
Co03	Co32088_Co03u	68.97
Co03	Co20109_Co03u	68.97
Co03	Co45948_Co03u	68.97
Co03	Co69301_Co03u	74.91
Co03	Co61689_Co03u	74.91
Co03	Co39748_Co03u	76.67
Co03	Co27345_Co03u	76.98
Co03	Co35015_Co03u	76.98
Co03	Co29520_Co03u	87.25
Co03	Co35964D_Co03u	87.25
Co03	Co32056_Co03u	87.42
Co03	Co26616_Co03u	97.72
Co03	Co67702_Co03u	97.72
Co03	Co28590_Co03b	101.45
Co03	Co20814_Co03b	107.05
Co03	Co56607_Co03b	107.05
Co03	Co61449_Co03b	107.05
Co03	Co20920_Co03b	110.28
Co03	Co37242D_Co03b	110.28
Co03	Co65622_Co03b	111.86
Co03	Co36042_Co03b	111.86
Co03	Co14993_Co03b	111.86
Co03	Co65080_Co03b	111.86
Co03	Co12352_Co03b	111.86
Co03	Co16894_Co03b	111.86
Co03	Co26427_Co03b	111.86
Co03	Co53084_Co03b	111.87
Co03	Co27319_Co03b	111.87
Co03	Co48223_Co03b	111.87
Co03	Co48045_Co03b	113.48
Co03	Co45872_Co03b	114.36
Co03	Co69038_Co03b	114.36
Co03	Co55175_Co03b	115.06
Co03	Co30016_Co03b	115.06
Co03	Co03696D_Co03b	115.06
Co03	Co46304_Co03b	115.06
Co03	Co53837_Co03b	115.06
Co03	Co34164_Co03b	115.98
Co03	Co36064_Co03b	117.55
Co03	Co06974_Co03b	117.55
Co03	Co05226_Co03b	119.11
Co03	Co51107_Co03b	119.11
Co03	Co52364_Co03b	119.11
Co03	Co22383_Co03b	119.11
Co03	Co51121_Co03b	119.11
Co03	Co62410_Co03b	119.11
Co03	Co56899_Co03b	119.11
Co03	Co44277_Co03b	119.11
Co03	Co63187_Co03b	119.11
Co03	Co40532D_Co03b	120.67
Co03	Co43179_Co03b	125.37
Co03	Co59262_Co03b	125.37
Co03	Co06997D_Co03b	126.94
Co03	Co03970D_Co03b	134.81
Co03	Co00982D_Co03b	137.94
Co03	Co01776D_Co03b	139.51
Co03	Co69287D_Co03b	139.51
Co03	Co30720D_Co03b	139.51
Co03	Co06192D_Co03b	139.51
Co03	Co04803D_Co03b	139.51
Co03	Co29640D_Co03b	139.51
Co03	Co04371D_Co03b_Co08b	139.51
Co03	Co01347D_Co03b	139.51
Co03	Co28393D_Co03b	139.51
Co03	Co03787D_Co03b	139.51
Co03	Co01559D_Co03b_Co08b	140.7
Co03	Co02873D_Co03b	140.7
Co03	Co46339D_Co03b_Co08b	140.7
Co03	Co63665D_Co03b	140.7
Co03	Co01142D_Co03b	140.7
Co03	Co01150D_Co03b_Co08b	140.7
Co03	Co01767D_Co03b	140.7
Co03	Co02567D_Co03b	140.7
Co03	Co00937D_Co03b_Co08b	140.7
Co03	Co01523D_Co03b	140.89
Co03	Co05365D_Co03b	140.89
Co03	Co18009D_Co03b	140.89
Co03	Co01300D_Co03b	140.89
Co03	Co03603D_Co03b	140.89
Co03	Co04145D_Co03b	140.89
Co03	Co03698D_Co03b	140.89
Co03	Co00721D_Co03b	140.89
Co03	Co08265D_Co03b_Co08b	140.89
Co03	Co04022D_Co03b	140.89
Co03	Co00368D_Co03b	140.89
Co03	Co01902D_Co03b	140.89
Co03	Co04433D_Co03b	140.89
Co03	Co05575D_Co03b	140.89
Co03	Co04711D_Co03b	140.89
Co03	Co02038D_Co03b	140.89
Co03	Co01833D_Co03b	140.89
Co03	Co01988D_Co03b	140.89
Co03	Co01236D_Co03b	140.89
Co03	Co02016D_Co03b	140.89
Co03	Co02154D_Co03b	140.89
Co03	Co13381D_Co03b	140.89
Co03	Co03052D_Co03b	140.89
Co03	Co01673D_Co03b_Co08b	140.89
Co03	Co01846D_Co03b_Co08b	140.89
Co03	Co05853D_Co03b	140.89
Co03	Co67424D_Co03b_Co08b	140.89
Co03	Co04918D_Co03b_Co08b	140.89
Co03	Co03001D_Co03b	140.89
Co03	Co01161D_Co03b	140.89
Co03	Co04691D_Co03b	140.89
Co03	Co53217D_Co03b_Co08b	140.89
Co03	Co02298D_Co03b	140.89
Co03	Co06644D_Co03b_Co08b	140.89
Co03	Co06292D_Co03b	140.89
Co03	Co04034D_Co03b_Co08b	140.89
Co03	Co39857D_Co03b	140.89
Co03	Co49458D_Co03b_Co08b	140.89
Co03	Co12629D_Co03b	140.89
Co03	Co04231D_Co03b_Co08b	140.89
Co03	Co06460D_Co03b	140.89
Co03	Co50098_Co03b	140.89
Co03	Co05497D_Co03b	142.51
Co03	Co60391D_Co03b	142.51
Co03	Co46910D_Co03b	142.51
Co03	Co30793_Co03b	142.51
Co03	Co02721D_Co03b	142.51
Co03	Co37961_Co03b	142.51
Co03	Co00354D_Co03b	142.51
Co03	Co28774D_Co03b	142.51
Co03	Co07622D_Co03b	142.51
Co03	Co53617_Co03b	142.51
Co03	Co51418_Co03b	142.51
Co03	Co69161D_Co03b	142.51
Co03	Co65359D_Co03b	142.51
Co03	Co12572D_Co03b	142.51
Co03	Co68541_Co03b	144.12
Co03	Co01227D_Co03b	145.74
Co04	Co36882_Co04a	0
Co04	Co47245_Co04a	0
Co04	Co59192_Co04a	0
Co04	Co52313_Co04a	0
Co04	Co41432_Co04a	0
Co04	Co51459_Co04a	0
Co04	Co42794_Co04a	0
Co04	Co59800_Co04a	0
Co04	Co68195_Co04a	0
Co04	Co39446_Co04a	0
Co04	Co60320_Co04a	0
Co04	Co66007D_Co04a	0
Co04	Co52830_Co04a	0
Co04	Co31089_Co04a	0
Co04	Co55782_Co04a	0
Co04	Co41491_Co04a	0
Co04	Co58330_Co04a	0
Co04	Co47685_Co04a	0
Co04	Co40517_Co04a	0
Co04	Co49971_Co04a	0
Co04	Co59794_Co04a	0
Co04	Co17014_Co04a	0
Co04	Co16049_Co04a	0
Co04	Co54371_Co04a	0
Co04	Co35890_Co04a	0
Co04	Co66193_Co04a	0
Co04	Co05515_Co04a	0
Co04	Co65003_Co04a	0
Co04	Co32234_Co04a	0
Co04	Co43832_Co04a	0
Co04	Co61427_Co04a	0
Co04	Co56777_Co04a	0
Co04	Co58095_Co04a	0.05
Co04	Co18623_Co04a	1.43
Co04	Co67770_Co04a	1.43
Co04	Co43620D_Co04a	1.43
Co04	Co44260_Co04a	1.43
Co04	Co45037_Co04a	1.43
Co04	Co55413_Co04a	1.43
Co04	Co54345_Co04a	1.43
Co04	Co52838_Co04a	1.43
Co04	Co41568_Co04a	1.43
Co04	Co45907_Co04a	1.43
Co04	Co29047_Co04a	1.43
Co04	Co31015_Co04a	1.43
Co04	Co30854_Co04a	1.43
Co04	Co28407_Co04a	1.43
Co04	Co19099_Co04a	1.43
Co04	Co19881_Co04a	1.43
Co04	Co02272D_Co04a	1.43
Co04	Co50186_Co04a	1.43
Co04	Co69741_Co04a	1.43
Co04	Co59039_Co04a	1.43
Co04	Co50923_Co04a	1.43
Co04	Co60743_Co04a	1.43
Co04	Co66969_Co04a	1.43
Co04	Co04677_Co04a	1.43
Co04	Co28778_Co04a	1.43
Co04	Co04665_Co04a	1.44
Co04	Co30978_Co04a	1.44
Co04	Co46982_Co04a	1.44
Co04	Co31286_Co04a	1.44
Co04	Co07423_Co04a	1.44
Co04	Co44490_Co04a	1.44
Co04	Co24094_Co04a	1.44
Co04	Co44922_Co04a	1.44
Co04	Co10469_Co04a	1.44
Co04	Co38618_Co04a	1.44
Co04	Co39674_Co04a	1.44
Co04	Co30933_Co04a	1.44
Co04	Co38601_Co04a	1.44
Co04	Co37251_Co04a	1.44
Co04	Co53105_Co04a	1.44
Co04	Co67912_Co04a	1.44
Co04	Co43840_Co04a	4.57
Co04	Co30943_Co04a	6.13
Co04	Co43709_Co04a	6.13
Co04	Co18928_Co04a	7.7
Co04	Co28834_Co04a	7.7
Co04	Co22106_Co04a	7.7
Co04	Co38737_Co04a	7.7
Co04	Co56374_Co04a	7.7
Co04	Co57698_Co04a	7.7
Co04	Co57425_Co04a	7.7
Co04	Co29832_Co04a	7.9
Co04	Co23846_Co04a	7.9
Co04	Co26222_Co04a	7.9
Co04	Co41386_Co04a	7.9
Co04	Co51873_Co04a	7.9
Co04	Co67895_Co04a	7.9
Co04	Co20204_Co04a	7.9
Co04	Co17669_Co04a	7.9
Co04	Co36053_Co04a	7.9
Co04	Co04571_Co04a	7.9
Co04	Co18151_Co04a	7.9
Co04	Co66485D_Co04a	8.06
Co04	Co49042_Co04a	9.62
Co04	Co10153_Co04a	11.04
Co04	Co29773_Co04a	11.04
Co04	Co32017_Co04a	11.04
Co04	Co22853_Co04a	11.04
Co04	Co58773_Co04a	11.04
Co04	Co64294_Co04a	11.04
Co04	Co20213_Co04a	11.22
Co04	Co31694_Co04a	11.22
Co04	Co22014_Co04a	11.22
Co04	Co19879_Co04a	12.63
Co04	Co56067_Co04a	12.63
Co04	Co46305_Co04a	12.63
Co04	Co29795_Co04a	12.63
Co04	Co24505_Co04a	12.63
Co04	Co49571_Co04a	12.63
Co04	Co46433_Co04a	12.63
Co04	Co23032_Co04a	12.63
Co04	Co63433_Co04a	12.63
Co04	Co06714_Co04a	13.81
Co04	Co46958_Co04a	14.29
Co04	Co59588_Co04a	15.91
Co04	Co38931_Co04a	15.91
Co04	Co20162_Co04a	15.91
Co04	Co37072_Co04a	15.91
Co04	Co52340_Co04a	20.77
Co04	Co36055_Co04a	24.01
Co04	Co29843_Co04a	26.38
Co04	Co27336_Co04a	26.38
Co04	Co53965_Co04a	26.38
Co04	Co18158_Co04a	27.79
Co04	Co56134_Co04a	27.79
Co04	Co51816_Co04a	27.79
Co04	Co39231D_Co04a	27.95
Co04	Co55172_Co04a	29.41
Co04	Co59857_Co04a	29.41
Co04	Co47555_Co04a	29.41
Co04	Co61436_Co04a	32.65
Co04	Co20835_Co04a	32.65
Co04	Co49405_Co04a	32.65
Co04	Co33852_Co04a	32.65
Co04	Co65771D_Co04a	32.65
Co04	Co56599_Co04a	35.07
Co04	Co59268_Co04a	36.64
Co04	Co59460_Co04a	41.84
Co04	Co53588_Co04a	41.84
Co04	Co24545_Co04a	41.84
Co04	Co42848_Co04a	41.84
Co04	Co67500_Co04a	41.84
Co04	Co41288_Co04a	41.84
Co04	Co51091_Co04a	41.84
Co04	Co39891_Co04a	41.84
Co04	Co67011_Co04a	44.52
Co04	Co60727_Co04a	44.52
Co04	Co31777_Co04u	61.24
Co04	Co47850_Co04u	61.24
Co04	Co47629_Co04u	61.24
Co04	Co53698_Co04u	61.24
Co04	Co25406_Co04u	61.24
Co04	Co45080_Co04u	64.47
Co04	Co64631_Co04u	64.47
Co04	Co34153_Co04u	64.47
Co04	Co31714_Co04u	64.47
Co04	Co44284_Co04u	64.47
Co04	Co26968_Co04u	66.37
Co04	Co59583_Co04u	66.37
Co04	Co31732_Co04u	66.37
Co04	Co64191_Co04u	66.37
Co04	Co51885_Co04u	66.37
Co04	Co12895_Co04u	66.37
Co04	Co02742D_Co04u	66.37
Co04	Co45853_Co04u	66.37
Co04	Co19163_Co04u	66.37
Co04	Co46990_Co04u	66.37
Co04	Co41441_Co04u	66.37
Co04	Co45856_Co04u	66.37
Co04	Co60862_Co04u	66.37
Co04	Co20442_Co04u	66.37
Co04	Co54733_Co04u	66.37
Co04	Co30787_Co04u	66.37
Co04	Co49033_Co04u	66.37
Co04	Co50518_Co04u	73.51
Co04	Co64347_Co04u	80.64
Co04	Co33282_Co04u	80.64
Co04	Co26484_Co04u	82.2
Co04	Co34965_Co04u	82.2
Co04	Co34895_Co04u	82.2
Co04	Co42625_Co04u	82.2
Co04	Co32174_Co04u	87.17
Co04	Co25814_Co04b	87.17
Co04	Co42039_Co04b	91.88
Co04	Co11636_Co04b	94.41
Co04	Co52342_Co04b	94.41
Co04	Co56926_Co04b	94.41
Co04	Co57706_Co04b	94.41
Co04	Co25519_Co04b	94.41
Co04	Co64406_Co04b	94.41
Co04	Co33035_Co04b	94.6
Co04	Co35839_Co04b	96.16
Co04	Co24095_Co04b	102.45
Co04	Co43068_Co04b	102.45
Co04	Co69889D_Co04b	102.45
Co04	Co39041_Co04b	102.45
Co04	Co34290_Co04b	104.01
Co04	Co13121_Co04b	105.57
Co04	Co16837_Co04b	105.95
Co04	Co41992_Co04b	105.95
Co04	Co63538_Co04b	107.57
Co04	Co63571_Co04b	107.57
Co04	Co53205_Co04b	107.57
Co04	Co38872_Co04b	107.57
Co04	Co15803_Co04b	107.57
Co04	Co12271_Co04b	107.57
Co04	Co55706_Co04b	107.57
Co04	Co23328_Co04b	107.57
Co04	Co57645_Co04b	107.57
Co04	Co60906_Co04b	107.57
Co04	Co65921_Co04b	107.57
Co04	Co52439_Co04b	107.57
Co04	Co55350_Co04b	107.57
Co04	Co47593_Co04b	107.57
Co04	Co65578_Co04b	112.15
Co04	Co13028_Co04b	112.15
Co04	Co61205_Co04b	112.15
Co04	Co34207_Co04b	112.15
Co04	Co68673_Co04b	117.01
Co04	Co28666_Co04b	117.01
Co04	Co56069_Co04b	117.01
Co04	Co60375_Co04b	117.01
Co04	Co15175_Co04b	117.01
Co04	Co17334_Co04b	117.01
Co04	Co69322_Co04b	117.01
Co04	Co44488D_Co04b	117.01
Co04	Co65230_Co04b	117.01
Co04	Co58304_Co04b	119.61
Co04	Co26265_Co04b	121.18
Co04	Co31803_Co04b	121.18
Co04	Co38383_Co04b	121.18
Co04	Co59699_Co04b	122.74
Co04	Co21291_Co04b	122.74
Co04	Co43105_Co04b	122.74
Co04	Co14086_Co04b	123.17
Co04	Co36332_Co04b	123.17
Co04	Co48884D_Co04b	123.17
Co04	Co60868_Co04b	123.17
Co04	Co56925_Co04b	123.17
Co04	Co09722_Co04b	123.17
Co04	Co56588_Co04b	123.21
Co04	Co33083_Co04b	123.21
Co04	Co12445_Co04b	123.21
Co04	Co39716_Co04b	124.77
Co04	Co48403_Co04b	124.78
Co04	Co49533_Co04b	124.78
Co04	Co61217_Co04b	124.78
Co04	Co65082_Co04b	124.78
Co04	Co62931_Co04b	124.78
Co04	Co19114_Co04b	126.39
Co04	Co55773_Co04b	126.39
Co04	Co58262_Co04b	130.38
Co04	Co15730_Co04b	130.38
Co04	Co51508_Co04b	130.38
Co04	Co15045_Co04b	130.38
Co04	Co01111D_Co04b_Co11a	130.92
Co04	Co38707_Co04b	132.08
Co04	Co03701D_Co04b	132.08
Co04	Co20073_Co04b	132.08
Co04	Co00592D_Co04b_Co11a	132.43
Co04	Co63329_Co04b	132.43
Co04	Co34880_Co04b	132.43
Co04	Co01159D_Co04b	132.43
Co04	Co63419D_Co04b	132.43
Co04	Co00179D_Co04b	132.43
Co04	Co66731D_Co04b	132.43
Co04	Co22374_Co04b	132.43
Co04	Co66687_Co04b	132.43
Co04	Co37922_Co04b	132.43
Co04	Co49397D_Co04b	132.43
Co04	Co17736_Co04b	132.43
Co04	Co52819_Co04b	134.05
Co04	Co66309D_Co04b_Co11a	134.07
Co04	Co31737D_Co04b	134.07
Co04	Co03563D_Co04b	134.07
Co04	Co01175D_Co04b_Co11a	134.07
Co04	Co07647D_Co04b_Co11a	134.07
Co04	Co01414D_Co04b	134.07
Co04	Co03710D_Co04b	134.07
Co04	Co25280D_Co04b_Co11a	134.07
Co04	Co37988D_Co04b_Co11a	134.07
Co04	Co05202D_Co04b	134.07
Co04	Co00914D_Co04b	134.07
Co04	Co58944D_Co04b	134.07
Co04	Co04157D_Co04b	134.07
Co04	Co05780D_Co04b	134.07
Co04	Co01651D_Co04b	134.07
Co04	Co03186D_Co04b_Co11a	134.07
Co04	Co00715D_Co04b_Co11a	134.07
Co04	Co01220D_Co04b	134.07
Co04	Co08308D_Co04b	134.07
Co04	Co01867D_Co04b	134.07
Co04	Co02960D_Co04b	134.07
Co04	Co03209D_Co04b_Co11a	134.07
Co04	Co69481D_Co04b	134.07
Co04	Co03623D_Co04b_Co11a	134.07
Co04	Co06266D_Co04b_Co11a	134.07
Co04	Co00452D_Co04b	134.07
Co04	Co09444D_Co04b	134.07
Co04	Co06711D_Co04b	134.07
Co04	Co09575D_Co04b_Co11a	134.07
Co04	Co03507D_Co04b_Co11a	134.07
Co04	Co02798D_Co04b	134.07
Co04	Co01276D_Co04b	134.07
Co04	Co69641D_Co04b_Co11a	134.07
Co04	Co63743D_Co04b	134.07
Co04	Co01828D_Co04b_Co11a	134.07
Co04	Co66056_Co04b	134.07
Co04	Co47711_Co04b	134.07
Co04	Co29591D_Co04b	134.07
Co04	Co04035D_Co04b_Co11a	135.68
Co04	Co55447D_Co04b	140.54
Co05	Co02825D_Co05a	0
Co05	Co61912D_Co05a	7.95
Co05	Co36146D_Co05a	9.39
Co05	Co06228D_Co05a	11.14
Co05	Co67886D_Co05a	11.14
Co05	Co26446D_Co05a	11.14
Co05	Co64995D_Co05a_Co16b	11.14
Co05	Co51839D_Co05a	11.14
Co05	Co62793D_Co05a_Co16b	11.14
Co05	Co00933D_Co05a	11.14
Co05	Co51896D_Co05a	11.14
Co05	Co02836D_Co05a	11.14
Co05	Co03802D_Co05a	11.14
Co05	Co02127D_Co05a	11.14
Co05	Co01562D_Co05a_Co16b	11.14
Co05	Co57538D_Co05a_Co16b	11.14
Co05	Co02654D_Co05a_Co16b	11.14
Co05	Co01558D_Co05a	11.14
Co05	Co01933D_Co05a	11.14
Co05	Co18933D_Co05a	11.14
Co05	Co01953D_Co05a	11.14
Co05	Co02829D_Co05a	11.14
Co05	Co02259D_Co05a	11.14
Co05	Co09681D_Co05a	11.14
Co05	Co03956D_Co05a_Co16b	11.14
Co05	Co04039D_Co05a_Co16b	11.14
Co05	Co01228D_Co05a	11.14
Co05	Co03867D_Co05a	11.14
Co05	Co00193D_Co05a	11.14
Co05	Co36140D_Co05a	11.14
Co05	Co04386D_Co05a	11.14
Co05	Co01650D_Co05a	11.14
Co05	Co00790D_Co05a	11.14
Co05	Co01143D_Co05a	11.19
Co05	Co57661D_Co05a	11.19
Co05	Co06049D_Co05a	11.19
Co05	Co13389D_Co05a	11.19
Co05	Co05140D_Co05a	11.19
Co05	Co01461D_Co05a	12.6
Co05	Co02116D_Co05a	12.6
Co05	Co01402D_Co05a	12.6
Co05	Co00512D_Co05a	12.6
Co05	Co02693D_Co05a	12.6
Co05	Co02340D_Co05a	12.6
Co05	Co02757D_Co05a_Co16b	12.6
Co05	Co04028D_Co05a	12.6
Co05	Co02523D_Co05a	12.6
Co05	Co01424D_Co05a_Co16b	12.6
Co05	Co40630D_Co05a	12.6
Co05	Co00104D_Co05a	12.61
Co05	Co03397D_Co05a	12.61
Co05	Co02256D_Co05a	12.61
Co05	Co68829D_Co05a	12.61
Co05	Co02105D_Co05a	12.61
Co05	Co64998D_Co05a	12.61
Co05	Co00457D_Co05a	14.17
Co05	Co43056_Co05a	14.22
Co05	Co42196_Co05a	14.22
Co05	Co18573D_Co05a	14.22
Co05	Co03527D_Co05a	14.22
Co05	Co05779D_Co05a_Co16b	14.22
Co05	Co03408D_Co05a	14.22
Co05	Co35306_Co05a	14.22
Co05	Co04474D_Co05a	15.83
Co05	Co01539D_Co05a	15.83
Co05	Co66453D_Co05a	17.3
Co05	Co45072_Co05a	17.44
Co05	Co08819_Co05a	18.87
Co05	Co24042_Co05a	18.87
Co05	Co65698D_Co05a	18.87
Co05	Co04708D_Co05a	18.87
Co05	Co56022_Co05a	18.87
Co05	Co62372_Co05a	18.87
Co05	Co08563_Co05a	19.06
Co05	Co52897_Co05a	25.55
Co05	Co42054_Co05a	27.42
Co05	Co60348_Co05a	27.42
Co05	Co64392_Co05a	35.07
Co05	Co03061_Co05a	36.96
Co05	Co23106_Co05a	36.96
Co05	Co26530_Co05a	36.96
Co05	Co14142_Co05a	38.52
Co05	Co27521_Co05a	38.52
Co05	Co36880_Co05a	41.72
Co05	Co30831_Co05a	43.28
Co05	Co42939_Co05a	43.28
Co05	Co35177_Co05a	43.28
Co05	Co15976_Co05a	43.28
Co05	Co39622_Co05a	43.28
Co05	Co39905_Co05a	43.37
Co05	Co61012_Co05a	43.37
Co05	Co50980_Co05a	43.37
Co05	Co19165_Co05u	43.37
Co05	Co54188_Co05u	43.37
Co05	Co62040_Co05u	43.37
Co05	Co07685_Co05u	45.25
Co05	Co29827_Co05u	45.25
Co05	Co37131_Co05u	63.16
Co05	Co45076_Co05u	63.16
Co05	Co52347_Co05u	63.16
Co05	Co48204_Co05u	63.17
Co05	Co68245_Co05u	63.17
Co05	Co16773_Co05u	63.17
Co05	Co33268_Co05u	63.17
Co05	Co21014_Co05u	63.17
Co05	Co17828_Co05u	63.17
Co05	Co18815_Co05u	63.17
Co05	Co06975_Co05u	64.73
Co05	Co48192_Co05b	64.76
Co05	Co56152_Co05u	66.22
Co05	Co51541_Co05u	66.22
Co05	Co62255_Co05u	66.44
Co05	Co49954_Co05u	66.44
Co05	Co29758_Co05u	66.44
Co05	Co30955_Co05u	66.44
Co05	Co52296_Co05u	66.44
Co05	Co39793_Co05u	66.44
Co05	Co23499_Co05u	66.44
Co05	Co21818_Co05u	66.44
Co05	Co55915_Co05u	66.44
Co05	Co57776_Co05u	66.44
Co05	Co59227_Co05u	66.44
Co05	Co67412_Co05u	70.93
Co05	Co50421_Co05u	70.93
Co05	Co59257_Co05u	70.94
Co05	Co08206_Co05u	72.55
Co05	Co29876_Co05u	72.55
Co05	Co36817_Co05u	72.55
Co05	Co19093_Co05u	72.55
Co05	Co40830_Co05u	72.55
Co05	Co59029_Co05u	72.55
Co05	Co60396_Co05u	72.55
Co05	Co13823_Co05u	72.55
Co05	Co55692_Co05b	74.16
Co05	Co47060_Co05b	74.16
Co05	Co35107_Co05b	74.16
Co05	Co58224_Co05b	74.16
Co05	Co57688_Co05b	74.16
Co05	Co69156_Co05b	74.16
Co05	Co56120_Co05b	74.16
Co05	Co34990_Co05b	78.06
Co05	Co49409_Co05b	78.06
Co05	Co12481_Co05b	78.87
Co05	Co45213_Co05b	78.87
Co05	Co56464_Co05b	78.87
Co05	Co33208_Co05b	78.87
Co05	Co50990_Co05b	78.87
Co05	Co17926_Co05b	79.52
Co05	Co08821_Co05b	80.42
Co05	Co36896_Co05b	81.16
Co05	Co16021_Co05b	84.39
Co05	Co11422_Co05b	86
Co05	Co20106_Co05b	86
Co05	Co61542_Co05b	87.57
Co05	Co46116_Co05b	87.57
Co05	Co16004_Co05b	88.9
Co05	Co68007_Co05b	88.9
Co05	Co12201_Co05b	88.9
Co05	Co25649_Co05b	90.51
Co05	Co30642_Co05b	96.39
Co05	Co31919_Co05b	96.39
Co05	Co34132_Co05b	96.39
Co05	Co38007_Co05b	96.39
Co05	Co35294_Co05b	96.39
Co05	Co39516_Co05b	96.39
Co05	Co44412_Co05b	96.39
Co05	Co62696_Co05b	96.39
Co05	Co64685_Co05b	101.03
Co05	Co53123_Co05b	101.03
Co05	Co44573D_Co05b	101.1
Co05	Co01743D_Co05b	104.23
Co05	Co39855_Co05b	104.25
Co05	Co67312_Co05b	105.8
Co05	Co49650_Co05b	105.86
Co05	Co04476_Co05b	105.86
Co05	Co42164_Co05b	105.86
Co05	Co43873_Co05b	105.86
Co05	Co52762_Co05b	105.86
Co05	Co05852_Co05b	105.86
Co05	Co45689_Co05b	105.86
Co05	Co65870_Co05b	107.42
Co05	Co42008_Co05b	108.09
Co05	Co17670_Co05b	108.09
Co05	Co30310_Co05b	108.09
Co05	Co49967_Co05b	108.93
Co05	Co26026_Co05b	108.93
Co05	Co21001_Co05b	109.75
Co05	Co47121_Co05b	109.75
Co05	Co16922_Co05b	109.75
Co05	Co64707_Co05b	111.37
Co05	Co40669_Co05b	111.37
Co05	Co18121_Co05b	111.37
Co05	Co35880_Co05b	114.5
Co05	Co45200_Co05b	114.5
Co05	Co42239_Co05b	114.5
Co05	Co66462_Co05b	114.5
Co05	Co47074_Co05b	114.5
Co05	Co63200_Co05b	114.5
Co05	Co66212_Co05b	114.5
Co05	Co41406_Co05b	114.5
Co05	Co54062_Co05b	114.5
Co05	Co49104_Co05b	114.5
Co05	Co32115_Co05b	114.5
Co05	Co13011_Co05b	114.5
Co05	Co65458_Co05b	114.5
Co05	Co28739_Co05b	114.5
Co05	Co38614_Co05b	114.5
Co05	Co17137_Co05b	114.5
Co05	Co20149_Co05b	114.5
Co05	Co13320_Co05b	116.11
Co05	Co61442_Co05b	119.52
Co05	Co08861_Co05b	120.58
Co05	Co46526_Co05b	120.58
Co05	Co10208_Co05b	120.58
Co05	Co20016_Co05b	124.69
Co05	Co67776_Co05b	124.69
Co05	Co26504_Co05b	124.69
Co05	Co64078_Co05b	124.69
Co05	Co33999_Co05b	124.69
Co05	Co37074_Co05b	124.69
Co05	Co38926_Co05b	125.09
Co05	Co24421_Co05b	125.09
Co05	Co35002_Co05b	125.1
Co05	Co61216_Co05b	125.1
Co05	Co68835_Co05b	125.1
Co05	Co46530_Co05b	125.1
Co05	Co64208_Co05b	125.27
Co05	Co63517_Co05b	125.27
Co05	Co64268_Co05b	125.27
Co05	Co08267_Co05b	125.27
Co05	Co53170_Co05b	125.27
Co05	Co56674_Co05b	125.27
Co05	Co52243_Co05b	125.27
Co05	Co39609_Co05b	125.27
Co05	Co34177_Co05b	125.27
Co05	Co55378_Co05b	125.27
Co05	Co37860_Co05b	125.27
Co05	Co03811D_Co05b	125.27
Co05	Co59007_Co05b	125.27
Co05	Co45658_Co05b	125.27
Co05	Co33976_Co05b	125.27
Co05	Co39800_Co05b	125.27
Co05	Co47253_Co05b	125.27
Co05	Co62941_Co05b	125.27
Co05	Co19355_Co05b	125.27
Co05	Co56634_Co05b	125.27
Co05	Co68914_Co05b	125.27
Co05	Co28773_Co05b	125.36
Co05	Co69329_Co05b	125.36
Co05	Co50645_Co05b	125.36
Co05	Co56923_Co05b	125.36
Co05	Co50973_Co05b	125.36
Co05	Co36206_Co05b	125.36
Co05	Co65105_Co05b	125.36
Co05	Co69082_Co05b	125.36
Co05	Co28635D_Co05b	125.36
Co05	Co61711_Co05b	125.36
Co05	Co07220_Co05b	125.36
Co05	Co14225_Co05b	125.36
Co05	Co40580_Co05b	125.36
Co05	Co58521_Co05b	125.36
Co05	Co51910_Co05b	125.36
Co05	Co26281_Co05b	125.36
Co05	Co43603_Co05b	125.36
Co05	Co59959_Co05b	125.36
Co05	Co38066_Co05b	125.36
Co05	Co34108_Co05b	125.36
Co05	Co61581_Co05b	125.36
Co05	Co36542_Co05b	125.36
Co05	Co39591_Co05b	125.36
Co05	Co69331D_Co05b	127.58
Co05	Co42703D_Co05b	131.66
Co05	Co61490D_Co05b	146.37
Co06	Co68955_Co06a	0
Co06	Co10193D_Co06a	0
Co06	Co19155_Co06a	1.56
Co06	Co34980_Co06a	1.56
Co06	Co61892_Co06a	1.56
Co06	Co56938D_Co06a	1.56
Co06	Co65509_Co06a	1.56
Co06	Co61256_Co06a	1.56
Co06	Co57800_Co06a	1.56
Co06	Co62834_Co06a	1.56
Co06	Co60704_Co06a	1.56
Co06	Co55979_Co06a	1.56
Co06	Co52004_Co06a	1.56
Co06	Co55111_Co06a	1.56
Co06	Co26744_Co06a	1.56
Co06	Co15801_Co06a	1.56
Co06	Co16961_Co06a	1.56
Co06	Co03820D_Co06a	1.56
Co06	Co59864_Co06a	1.56
Co06	Co65811_Co06a	1.56
Co06	Co55347_Co06a	1.56
Co06	Co68783_Co06a	1.56
Co06	Co44292_Co06a	1.56
Co06	Co02756D_Co06a	1.56
Co06	Co38834D_Co06a	1.56
Co06	Co67504_Co06a	1.56
Co06	Co58902_Co06a	1.56
Co06	Co36974_Co06a	1.56
Co06	Co47801_Co06a	1.56
Co06	Co36605_Co06a	1.56
Co06	Co60342_Co06a	1.57
Co06	Co24579_Co06a	1.57
Co06	Co23143_Co06a	1.57
Co06	Co49655_Co06a	1.57
Co06	Co61098_Co06a	1.57
Co06	Co47006_Co06a	1.57
Co06	Co05460_Co06a	1.57
Co06	Co08121_Co06a	1.57
Co06	Co38523_Co06a	1.57
Co06	Co18932D_Co06a	1.57
Co06	Co05701_Co06a	1.57
Co06	Co08709_Co06a	1.57
Co06	Co49451_Co06a	1.57
Co06	Co61571_Co06a	1.57
Co06	Co45888_Co06a	1.57
Co06	Co31474_Co06a	1.57
Co06	Co53087_Co06a	1.57
Co06	Co34088_Co06a	1.57
Co06	Co32785_Co06a	1.57
Co06	Co42977_Co06a	1.57
Co06	Co14889_Co06a	1.57
Co06	Co45873_Co06a	1.71
Co06	Co42780_Co06a	1.71
Co06	Co31966_Co06a	1.71
Co06	Co64181_Co06a	1.71
Co06	Co57157_Co06a	1.71
Co06	Co24260_Co06a	2.94
Co06	Co04117_Co06a	2.94
Co06	Co08172D_Co06a	6.17
Co06	Co66402_Co06a	6.17
Co06	Co54080_Co06a	6.17
Co06	Co60685_Co06a	6.17
Co06	Co34889_Co06a	6.17
Co06	Co52749_Co06a	6.17
Co06	Co47537_Co06a	6.17
Co06	Co57719_Co06a	6.17
Co06	Co31892_Co06a	6.17
Co06	Co15794_Co06a	6.17
Co06	Co51567_Co06a	6.17
Co06	Co22946_Co06a	6.17
Co06	Co44397_Co06a	6.17
Co06	Co58804_Co06a	6.17
Co06	Co61397_Co06a	6.17
Co06	Co54290_Co06a	6.17
Co06	Co36132_Co06a	6.17
Co06	Co55701_Co06a	6.17
Co06	Co24566_Co06a	6.17
Co06	Co40553_Co06a	6.17
Co06	Co36798_Co06a	6.17
Co06	Co67440_Co06a	6.17
Co06	Co40857_Co06a	6.17
Co06	Co45136_Co06a	6.17
Co06	Co51428_Co06a	6.18
Co06	Co18237_Co06a	6.18
Co06	Co37946_Co06a	6.35
Co06	Co22248_Co06a	6.35
Co06	Co07381_Co06a	6.35
Co06	Co14230_Co06a	6.35
Co06	Co39530_Co06a	9.26
Co06	Co38038_Co06a	9.26
Co06	Co54817_Co06a	9.26
Co06	Co06645_Co06a	9.26
Co06	Co22124_Co06a	10.82
Co06	Co66518_Co06a	10.82
Co06	Co28476_Co06a	10.82
Co06	Co27803_Co06a	10.82
Co06	Co52333_Co06a	10.82
Co06	Co37195_Co06a	10.82
Co06	Co20245_Co06a	10.82
Co06	Co15789_Co06a	10.82
Co06	Co07001_Co06a	10.82
Co06	Co52755_Co06a	11.31
Co06	Co42111_Co06a	11.31
Co06	Co34286_Co06a	11.31
Co06	Co15720_Co06a	11.31
Co06	Co63561_Co06a	12.92
Co06	Co52457_Co06a	12.92
Co06	Co26567_Co06a	13.17
Co06	Co54324_Co06a	13.17
Co06	Co18676_Co06a	13.17
Co06	Co31020_Co06a	13.17
Co06	Co33953_Co06a	13.17
Co06	Co36197_Co06a	13.17
Co06	Co16006_Co06a	13.17
Co06	Co37855_Co06a	14.2
Co06	Co11412D_Co06a	17.75
Co06	Co45251_Co06a	19.37
Co06	Co07634_Co06a	20.98
Co06	Co26679_Co06a	20.98
Co06	Co42388_Co06a	20.98
Co06	Co47962_Co06a	20.98
Co06	Co46773_Co06a	20.98
Co06	Co57191_Co06a	21.44
Co06	Co09490_Co06a	33.51
Co06	Co20090_Co06a	33.51
Co06	Co24852_Co06a	35.08
Co06	Co34075_Co06a	36.05
Co06	Co62701_Co06a	38.15
Co06	Co34026_Co06a	38.15
Co06	Co43765_Co06a	38.15
Co06	Co51503_Co06a	39.76
Co06	Co50455_Co06a	39.76
Co06	Co28509_Co06a	39.76
Co06	Co40539_Co06a	41.36
Co06	Co07195_Co06a	41.36
Co06	Co41581_Co06a	41.36
Co06	Co06687D_Co06a	41.36
Co06	Co33903_Co06a	41.36
Co06	Co26534D_Co06a	42.92
Co06	Co47631_Co06a	42.93
Co06	Co51023_Co06a	42.93
Co06	Co55082_Co06a	45.57
Co06	Co47602_Co06a	58.82
Co06	Co29738_Co06a	58.82
Co06	Co46921_Co06a	59.63
Co06	Co56431_Co06a	59.63
Co06	Co03872_Co06u	59.63
Co06	Co69367_Co06u	64.38
Co06	Co58776_Co06u	64.38
Co06	Co48323_Co06u	64.38
Co06	Co56617_Co06u	64.38
Co06	Co50521_Co06u	65.8
Co06	Co29783_Co06u	65.8
Co06	Co19156_Co06u	65.8
Co06	Co45939_Co06u	65.8
Co06	Co39825_Co06u	65.8
Co06	Co20655_Co06u	65.8
Co06	Co27789_Co06u	65.8
Co06	Co42079_Co06u	65.8
Co06	Co33143_Co06u	65.8
Co06	Co29636_Co06u	66.62
Co06	Co52251_Co06u	69.75
Co06	Co25614_Co06u	69.75
Co06	Co55962D_Co06u	69.75
Co06	Co49441_Co06u	69.75
Co06	Co02239D_Co06u	69.75
Co06	Co21877_Co06u	71.31
Co06	Co24321_Co06u	71.31
Co06	Co46328_Co06u	71.31
Co06	Co26252_Co06u	72.13
Co06	Co04242D_Co06u	73.7
Co06	Co19142_Co06u	74.49
Co06	Co57765_Co06u	74.49
Co06	Co13999_Co06u	82.63
Co06	Co39859_Co06u	82.63
Co06	Co27339_Co06u	82.63
Co06	Co21537_Co06u	82.84
Co06	Co61128_Co06u	82.84
Co06	Co08991_Co06u	82.84
Co06	Co09305_Co06u	88.98
Co06	Co36113_Co06u	88.98
Co06	Co61853_Co06u	88.98
Co06	Co66392_Co06u	88.98
Co06	Co17948_Co06b	92.85
Co06	Co26414_Co06b	92.85
Co06	Co32997_Co06b	92.85
Co06	Co66845_Co06b	99.15
Co06	Co20167_Co06b	99.87
Co06	Co34082_Co06b	99.87
Co06	Co44556_Co06b	104.59
Co06	Co20164_Co06b	106.16
Co06	Co43025_Co06b	106.16
Co06	Co51479_Co06b	108.55
Co06	Co37207_Co06b	108.55
Co06	Co38777_Co06b	111.78
Co06	Co53550_Co06b	111.78
Co06	Co00387D_Co06b	111.78
Co06	Co56918_Co06b	111.78
Co06	Co33880_Co06b	113.35
Co06	Co24443D_Co06b	118.43
Co06	Co42329_Co06b	118.43
Co06	Co45126_Co06b	118.43
Co06	Co16671_Co06b	118.43
Co06	Co35225D_Co06b	118.43
Co06	Co52622_Co06b	118.43
Co06	Co29215D_Co06b	118.43
Co06	Co67439_Co06b	118.43
Co06	Co26650D_Co06b	120.05
Co06	Co14540D_Co06b	120.05
Co06	Co36268_Co06b	120.05
Co06	Co49413_Co06b	120.05
Co06	Co44949_Co06b	122.62
Co06	Co49360_Co06b	122.62
Co06	Co03552D_Co06b	122.62
Co06	Co52396_Co06b	122.62
Co06	Co55477_Co06b	122.62
Co06	Co66735_Co06b	122.62
Co06	Co52792_Co06b	122.62
Co06	Co17667_Co06b	122.62
Co06	Co49465_Co06b	124.23
Co06	Co19162_Co06b	124.23
Co06	Co02938D_Co06b	128.01
Co06	Co30611_Co06b	128.01
Co06	Co53241_Co06b	128.01
Co06	Co05914D_Co06b	128.81
Co06	Co32922_Co06b	128.81
Co06	Co48666D_Co06b	128.81
Co06	Co01000D_Co06b	132.04
Co06	Co05418D_Co06b	133.27
Co06	Co66224D_Co06b	134.83
Co06	Co60713_Co06b	134.84
Co06	Co57945_Co06b	134.84
Co06	Co65523_Co06b	134.84
Co06	Co49986_Co06b	134.84
Co06	Co15875_Co06b	134.84
Co06	Co01356D_Co06b_Co10b	134.84
Co06	Co02413D_Co06b	134.84
Co06	Co03064D_Co06b	134.84
Co06	Co00768D_Co06b	134.84
Co06	Co32806D_Co06b	134.84
Co06	Co16777_Co06b	134.84
Co06	Co05508D_Co06b	134.84
Co06	Co03332D_Co06b_Co10b	134.84
Co06	Co05899D_Co06b	134.84
Co06	Co02261D_Co06b	134.84
Co06	Co30689_Co06b	134.84
Co06	Co37980D_Co06b	134.84
Co06	Co00681D_Co06b	134.84
Co06	Co02072D_Co06b	134.84
Co06	Co01557D_Co06b	134.84
Co06	Co56603D_Co06b	134.84
Co06	Co63885D_Co06b	134.84
Co06	Co01546D_Co06b	134.84
Co06	Co01025D_Co06b	134.84
Co06	Co00688D_Co06b	134.84
Co06	Co64456_Co06b	134.87
Co06	Co46024_Co06b	134.87
Co06	Co62090D_Co06b_Co10b	134.87
Co06	Co00950D_Co06b	134.87
Co06	Co01135D_Co06b	134.87
Co06	Co00786D_Co06b	134.87
Co06	Co03577D_Co06b	134.87
Co06	Co01277D_Co06b	134.87
Co06	Co01683D_Co06b	134.87
Co06	Co08677D_Co06b	134.87
Co06	Co02700D_Co06b	134.87
Co06	Co05510D_Co06b	134.87
Co06	Co00633D_Co06b	134.87
Co06	Co01134D_Co06b	134.87
Co06	Co01827D_Co06b	134.87
Co06	Co05184D_Co06b	134.87
Co06	Co03257D_Co06b_Co10b	134.87
Co06	Co15806D_Co06b	134.87
Co06	Co01141D_Co06b	134.87
Co06	Co02925D_Co06b	134.87
Co06	Co47143_Co06b	134.87
Co06	Co01963D_Co06b	134.87
Co06	Co01552D_Co06b	134.87
Co06	Co03285D_Co06b	134.87
Co06	Co01030D_Co06b	134.87
Co06	Co00492D_Co06b	134.87
Co06	Co04679D_Co06b	134.87
Co06	Co03102D_Co06b	134.87
Co06	Co01137D_Co06b	134.88
Co06	Co46527_Co06b	134.88
Co06	Co06201D_Co06b	134.88
Co06	Co24206D_Co06b	134.88
Co06	Co66952D_Co06b	134.88
Co06	Co00318D_Co06b	134.88
Co06	Co01246D_Co06b	134.88
Co06	Co04709D_Co06b_Co10b	134.88
Co06	Co15032D_Co06b	134.88
Co06	Co04243D_Co06b	134.88
Co06	Co33995D_Co06b	134.88
Co06	Co07160D_Co06b	134.88
Co06	Co01543D_Co06b	134.88
Co06	Co01858D_Co06b	134.88
Co06	Co02810D_Co06b	134.88
Co06	Co01183D_Co06b	134.88
Co06	Co03676D_Co06b	134.88
Co06	Co59423D_Co06b	134.88
Co06	Co04855D_Co06b	134.88
Co06	Co57710D_Co06b	134.88
Co06	Co69019D_Co06b	134.88
Co06	Co01003D_Co06b	134.88
Co06	Co03076D_Co06b	134.88
Co06	Co56327D_Co06b_Co10b	134.88
Co06	Co03665D_Co06b	136.46
Co06	Co13234D_Co06b	136.49
Co06	Co62275_Co06b	136.49
Co06	Co47106D_Co06b_Co10b	141.24
Co06	Co59831D_Co06b	141.97
Co07	Co66377D_Co07a	0
Co07	Co03357D_Co07a	4.15
Co07	Co01485D_Co07a	5.71
Co07	Co02219D_Co07a_Co12b	5.71
Co07	Co43549D_Co07a_Co12b	5.71
Co07	Co03098D_Co07a_Co12b	5.71
Co07	Co03544D_Co07a	5.71
Co07	Co04864D_Co07a_Co12b	5.71
Co07	Co23086D_Co07a	5.82
Co07	Co02005D_Co07a	5.82
Co07	Co04065D_Co07a	7.23
Co07	Co00051D_Co07a	7.59
Co07	Co61051D_Co07a	9.2
Co07	Co39758D_Co07a	9.2
Co07	Co63771D_Co07a_Co12b	9.2
Co07	Co04210D_Co07a_Co12b	9.2
Co07	Co22163D_Co07a	11.57
Co07	Co04692D_Co07a	11.57
Co07	Co01824D_Co07a_Co12b	11.57
Co07	Co01681D_Co07a_Co12b	11.57
Co07	Co01377D_Co07a	11.57
Co07	Co00432D_Co07a	11.57
Co07	Co01021D_Co07a	11.57
Co07	Co13283D_Co07a	11.57
Co07	Co02084D_Co07a	11.57
Co07	Co59682_Co07a	11.57
Co07	Co00309D_Co07a	11.57
Co07	Co05918D_Co07a	11.57
Co07	Co35437D_Co07a	11.57
Co07	Co07221D_Co07a	11.57
Co07	Co00300D_Co07a_Co12b	11.57
Co07	Co02245D_Co07u	11.78
Co07	Co01796D_Co07u	11.78
Co07	Co41245_Co07a	11.78
Co07	Co03086D_Co07u	13.35
Co07	Co42904_Co07u	14.59
Co07	Co47832D_Co07u	14.59
Co07	Co52331_Co07u	19.45
Co07	Co61983_Co07u	19.45
Co07	Co18699_Co07u	25.74
Co07	Co14895_Co07u	26.8
Co07	Co14236_Co07u	28.41
Co07	Co32046_Co07u	28.41
Co07	Co20166_Co07u	29.98
Co07	Co38726_Co07u	29.98
Co07	Co26400_Co07u	29.98
Co07	Co48673_Co07u	29.98
Co07	Co43707_Co07u	31.1
Co07	Co45936_Co07u	31.1
Co07	Co21154_Co07u	31.1
Co07	Co10620_Co07u	31.1
Co07	Co50117_Co07u	32.71
Co07	Co08196_Co07u	35.94
Co07	Co57285_Co07u	45.29
Co07	Co49095_Co07u	45.29
Co07	Co28817_Co07u	45.29
Co07	Co21030_Co07u	45.29
Co07	Co23057_Co07u	51.3
Co07	Co35778D_Co07u	57.05
Co07	Co58340_Co07u	63.35
Co07	Co64409_Co07u	63.35
Co07	Co31861_Co07u	63.35
Co07	Co21978_Co07u	66.48
Co07	Co31845_Co07u	66.48
Co07	Co18935_Co07u	72.76
Co07	Co68012_Co07u	72.76
Co07	Co66686_Co07u	72.76
Co07	Co66437_Co07u	72.76
Co07	Co43780_Co07u	72.76
Co07	Co36128_Co07u	78.86
Co07	Co59626_Co07u	80.86
Co07	Co21941_Co07u	80.86
Co07	Co49992_Co07u	83.84
Co07	Co15056_Co07u	84.16
Co07	Co08856_Co07u	85.37
Co07	Co39586_Co07u	85.37
Co07	Co09325_Co07u	85.37
Co07	Co23220_Co07u	85.37
Co07	Co32368_Co07u	85.37
Co07	Co49991_Co07u	85.37
Co07	Co54737_Co07u	85.37
Co07	Co48168_Co07u	85.37
Co07	Co61587_Co07u	88.7
Co07	Co34014_Co07u	90.42
Co07	Co46541_Co07u	94.65
Co07	Co42970_Co07u	94.65
Co07	Co21245_Co07u	101.14
Co07	Co42987_Co07u	101.14
Co07	Co49521_Co07u	101.14
Co07	Co18698_Co07u	107.62
Co07	Co59372_Co07u	109.19
Co07	Co47199_Co07u	113.89
Co07	Co67447_Co07u	113.89
Co07	Co29599_Co07u	115.26
Co07	Co54420_Co07u	115.37
Co07	Co15938_Co07u	115.37
Co07	Co36940_Co07u	116.93
Co07	Co38951_Co07b	116.93
Co07	Co62346_Co07b	116.93
Co07	Co43639_Co07b	116.93
Co07	Co28640_Co07u	117.96
Co07	Co49045_Co07u	117.96
Co07	Co47684_Co07u	117.96
Co07	Co42985_Co07b	117.96
Co07	Co22367_Co07b	117.96
Co07	Co12482_Co07b	119.57
Co07	Co56139D_Co07b	121.55
Co07	Co44428_Co07b	122.85
Co07	Co36315_Co07b	123.1
Co07	Co13036_Co07b	123.1
Co07	Co25422_Co07b	123.1
Co07	Co20238_Co07b	123.1
Co07	Co58950_Co07b	123.1
Co07	Co25563_Co07b	123.17
Co07	Co20511_Co07b	126.3
Co07	Co36649_Co07b	126.3
Co07	Co27740_Co07b	126.32
Co07	Co12537_Co07b	126.32
Co07	Co36884_Co07b	126.32
Co07	Co11416_Co07b	126.32
Co07	Co66104_Co07b	126.32
Co07	Co32210_Co07b	126.32
Co07	Co36204_Co07b	126.32
Co07	Co20905_Co07b	127.88
Co07	Co22171_Co07b	127.88
Co07	Co39538_Co07b	127.88
Co07	Co09538_Co07b	132.58
Co07	Co47094_Co07b	132.58
Co07	Co48908_Co07b	132.58
Co07	Co42086_Co07b	132.58
Co07	Co54249_Co07b	132.58
Co07	Co50158_Co07b	132.58
Co07	Co50415_Co07b	132.58
Co07	Co36116_Co07b	132.58
Co07	Co50956_Co07b	134.2
Co07	Co61876_Co07b	134.2
Co07	Co42168_Co07b	134.2
Co07	Co26472_Co07b	134.2
Co07	Co52572_Co07b	135.27
Co07	Co26688_Co07b	135.27
Co07	Co38896_Co07b	135.27
Co07	Co50558_Co07b	135.27
Co07	Co66819D_Co07b	135.27
Co07	Co33907_Co07b	135.27
Co07	Co29524_Co07b	135.27
Co07	Co07474D_Co07b	135.27
Co07	Co36840_Co07b	135.27
Co07	Co03559_Co07b	135.27
Co07	Co07543_Co07b	135.71
Co07	Co05518_Co07b	135.71
Co07	Co14075_Co07b	135.71
Co07	Co26707_Co07b	135.71
Co07	Co15788_Co07b	135.71
Co07	Co14789_Co07b	135.71
Co07	Co09425_Co07b	137.17
Co07	Co43860_Co07b	137.17
Co07	Co38005_Co07b	137.17
Co07	Co46198D_Co07b	137.17
Co07	Co22010_Co07b	137.17
Co07	Co29837_Co07b	137.17
Co07	Co43666_Co07b	137.17
Co07	Co47023_Co07b	137.17
Co07	Co55325D_Co07b	137.17
Co07	Co33887_Co07b	137.17
Co07	Co59243_Co07b	137.17
Co07	Co25234_Co07b	137.17
Co07	Co16322_Co07b	137.17
Co07	Co53065_Co07b	137.17
Co07	Co09968_Co07b	137.17
Co07	Co58090_Co07b	137.17
Co07	Co60580_Co07b	137.17
Co07	Co16133_Co07b	137.17
Co07	Co14880_Co07b	137.17
Co07	Co57186D_Co07b	137.17
Co07	Co29583_Co07b	137.17
Co07	Co39902_Co07b	137.17
Co07	Co55800_Co07b	137.17
Co07	Co65718_Co07b	137.17
Co07	Co69743_Co07b	137.17
Co07	Co54855_Co07b	137.17
Co07	Co44420_Co07b	137.17
Co07	Co34328_Co07b	137.17
Co07	Co51402_Co07b	137.17
Co07	Co44275_Co07b	137.17
Co07	Co41617_Co07b	137.17
Co07	Co63162_Co07b	137.17
Co07	Co69107_Co07b	137.17
Co07	Co66900_Co07b	137.17
Co07	Co67187_Co07b	137.17
Co07	Co68922_Co07b	137.17
Co08	Co67371D_Co08a	0
Co08	Co18927D_Co08a	6.71
Co08	Co01410D_Co08a	6.71
Co08	Co36678D_Co08a	6.71
Co08	Co66021_Co08a	6.71
Co08	Co39580_Co08a	6.71
Co08	Co53583_Co08a	6.71
Co08	Co60201_Co08a	6.71
Co08	Co49950_Co08a	6.71
Co08	Co17815_Co08a	6.71
Co08	Co24114_Co08a	6.71
Co08	Co54404_Co08a	6.71
Co08	Co25561_Co08a	6.71
Co08	Co06057_Co08a	6.71
Co08	Co27549D_Co08a	6.71
Co08	Co31064_Co08a	6.71
Co08	Co25393_Co08a	6.71
Co08	Co43448_Co08a	6.71
Co08	Co14126D_Co08a	6.71
Co08	Co48439_Co08a	6.71
Co08	Co19555_Co08a	6.71
Co08	Co23304_Co08a	6.71
Co08	Co52921_Co08a	6.71
Co08	Co14810_Co08a	6.71
Co08	Co41718_Co08a	6.71
Co08	Co62427_Co08a	6.71
Co08	Co18742D_Co08a	6.71
Co08	Co36928_Co08a	6.71
Co08	Co60134_Co08a	6.71
Co08	Co11631D_Co08a	6.71
Co08	Co29700_Co08a	6.71
Co08	Co48525_Co08a	6.71
Co08	Co34979_Co08a	6.71
Co08	Co61509_Co08a	6.71
Co08	Co58989_Co08a	6.71
Co08	Co42983_Co08a	6.71
Co08	Co68679_Co08a	6.71
Co08	Co53634_Co08a	6.71
Co08	Co35009_Co08a	6.71
Co08	Co53885_Co08a	6.71
Co08	Co48880_Co08a	6.71
Co08	Co58231_Co08a	6.71
Co08	Co52229_Co08a	6.71
Co08	Co63764_Co08a	6.71
Co08	Co56591_Co08a	6.71
Co08	Co63043_Co08a	6.71
Co08	Co57297_Co08a	6.71
Co08	Co51974_Co08a	6.71
Co08	Co53958_Co08a	6.71
Co08	Co36068_Co08a	6.71
Co08	Co51087_Co08a	6.71
Co08	Co03330_Co08a	6.71
Co08	Co05167_Co08a	8.32
Co08	Co51020_Co08a	8.32
Co08	Co05499_Co08a	8.32
[truncated: 4,644 more rows]

## Sheet: S2.2-Female(Haploid & diploid)
Linkage Group	Coho salmon		Chinook Salmon
	Marker	Position (cM)	Marker	Arm	Position (cM)
Co01	Co48859D_Co01a	0	#N/A	#N/A	#N/A
Co01	Co67246_Co01a	7.41	#N/A	#N/A	#N/A
Co01	Co20004_Co01a	15.58	#N/A	#N/A	#N/A
Co01	Co69687D_Co01a	17.75	#N/A	#N/A	#N/A
Co01	Co20827_Co01a	17.87	Ot007221_Ots02p	Ots02p	2.05
Co01	Co48408_Co01a	19.79	#N/A	#N/A	#N/A
Co01	Co55390_Co01a	21.62	#N/A	#N/A	#N/A
Co01	Co49962_Co01a	21.62	#N/A	#N/A	#N/A
Co01	Co41241_Co01a	21.62	#N/A	#N/A	#N/A
Co01	Co11706_Co01a	21.62	#N/A	#N/A	#N/A
Co01	Co58065_Co01a	23.34	#N/A	#N/A	#N/A
Co01	Co45112_Co01a	24.15	#N/A	#N/A	#N/A
Co01	Co65157_Co01a	24.27	#N/A	#N/A	#N/A
Co01	Co40391_Co01a	24.29	#N/A	#N/A	#N/A
Co01	Co56359_Co01a	24.29	Ot045605_Ots02p	Ots02p	2.05
Co01	Co50104_Co01a	24.29	#N/A	#N/A	#N/A
Co01	Co55945_Co01a	24.29	Ot031252_Ots02p	Ots02p	2.06
Co01	Co43213_Co01a	24.29	#N/A	#N/A	#N/A
Co01	Co61392_Co01a	24.29	#N/A	#N/A	#N/A
Co01	Co65258_Co01a	24.29	#N/A	#N/A	#N/A
Co01	Co45014_Co01a	24.33	#N/A	#N/A	#N/A
Co01	Co40794_Co01a	24.49	#N/A	#N/A	#N/A
Co01	Co42222_Co01a	24.49	#N/A	#N/A	#N/A
Co01	Co35086_Co01a	24.49	#N/A	#N/A	#N/A
Co01	Co63161_Co01a	26.92	#N/A	#N/A	#N/A
Co01	Co64378_Co01a	28.46	#N/A	#N/A	#N/A
Co01	Co47052_Co01a	28.46	#N/A	#N/A	#N/A
Co01	Co61562_Co01a	28.46	#N/A	#N/A	#N/A
Co01	Co38959_Co01a	28.46	#N/A	#N/A	#N/A
Co01	Co50859_Co01a	28.46	#N/A	#N/A	#N/A
Co01	Co59596_Co01a	28.46	#N/A	#N/A	#N/A
Co01	Co48294_Co01a	28.46	#N/A	#N/A	#N/A
Co01	Co31103_Co01a	28.46	#N/A	#N/A	#N/A
Co01	Co09892_Co01a	28.81	#N/A	#N/A	#N/A
Co01	Co64805_Co01a	28.81	#N/A	#N/A	#N/A
Co01	Co08098D_Co01a	28.81	#N/A	#N/A	#N/A
Co01	Co40537_Co01a	29.3	#N/A	#N/A	#N/A
Co01	Co39633_Co01a	29.3	#N/A	#N/A	#N/A
Co01	Co27381_Co01a	29.3	Ot030686_Ots02p	Ots02p	0.16
Co01	Co44465_Co01a	32.53	#N/A	#N/A	#N/A
Co01	Co30747_Co01a	34.14	Ot045262_Ots02p	Ots02p	0
Co01	Co36825_Co01a	34.14	#N/A	#N/A	#N/A
Co01	Co55062_Co01a	34.19	#N/A	#N/A	#N/A
Co01	Co57190_Co01a	34.21	#N/A	#N/A	#N/A
Co01	Co31853_Co01a	34.28	#N/A	#N/A	#N/A
Co01	Co50000_Co01a	34.28	#N/A	#N/A	#N/A
Co01	Co08202_Co01a	35.84	#N/A	#N/A	#N/A
Co01	Co20630_Co01a	35.84	#N/A	#N/A	#N/A
Co01	Co42945_Co01a	35.84	#N/A	#N/A	#N/A
Co01	Co24350_Co01a	35.84	#N/A	#N/A	#N/A
Co01	Co26655_Co01a	35.84	#N/A	#N/A	#N/A
Co01	Co57189_Co01a	36.19	#N/A	#N/A	#N/A
Co01	Co41242_Co01a	36.6	#N/A	#N/A	#N/A
Co01	Co20301D_Co01a	36.6	#N/A	#N/A	#N/A
Co01	Co38064_Co01a	36.6	#N/A	#N/A	#N/A
Co01	Co38045D_Co01a	36.72	#N/A	#N/A	#N/A
Co01	Co51357_Co01a	37.57	#N/A	#N/A	#N/A
Co01	Co18060_Co01a	39.07	#N/A	#N/A	#N/A
Co01	Co03969_Co01a	39.07	#N/A	#N/A	#N/A
Co01	Co02004D_Co01a	39.07	#N/A	#N/A	#N/A
Co01	Co43164_Co01a	39.07	#N/A	#N/A	#N/A
Co01	Co25265_Co01a	39.07	#N/A	#N/A	#N/A
Co01	Co69894_Co01a	39.07	#N/A	#N/A	#N/A
Co01	Co62572_Co01a	39.29	#N/A	#N/A	#N/A
Co01	Co11592_Co01a	40.55	#N/A	#N/A	#N/A
Co01	Co56710_Co01a	40.55	#N/A	#N/A	#N/A
Co01	Co63747_Co01a	40.55	#N/A	#N/A	#N/A
Co01	Co61832_Co01a	40.55	#N/A	#N/A	#N/A
Co01	Co66015_Co01a	40.55	#N/A	#N/A	#N/A
Co01	Co69037_Co01a	40.56	#N/A	#N/A	#N/A
Co01	Co26536_Co01a	40.56	#N/A	#N/A	#N/A
Co01	Co53558_Co01a	40.56	#N/A	#N/A	#N/A
Co01	Co45182_Co01a	40.56	#N/A	#N/A	#N/A
Co01	Co38085_Co01a	40.56	#N/A	#N/A	#N/A
Co01	Co52454_Co01a	40.56	Ot007119_Ots02p	Ots02p	23.89
Co01	Co38613_Co01a	40.56	#N/A	#N/A	#N/A
Co01	Co63553_Co01a	40.56	#N/A	#N/A	#N/A
Co01	Co59838_Co01a	40.56	#N/A	#N/A	#N/A
Co01	Co37156_Co01a	40.56	#N/A	#N/A	#N/A
Co01	Co61430_Co01a	40.56	#N/A	#N/A	#N/A
Co01	Co16940_Co01a	42.12	Ot035691_Ots02p	Ots02p	10.86
Co01	Co58809_Co01a	42.12	#N/A	#N/A	#N/A
Co01	Co48333_Co01a	42.12	Ot019496_Ots02p	Ots02p	9.13
Co01	Co53802_Co01a	42.12	#N/A	#N/A	#N/A
Co01	Co39725_Co01a	43.28	#N/A	#N/A	#N/A
Co01	Co58237_Co01a	45.31	#N/A	#N/A	#N/A
Co01	Co21096_Co01a	45.31	#N/A	#N/A	#N/A
Co01	Co23159_Co01a	46.32	#N/A	#N/A	#N/A
Co01	Co13935_Co01a	47.33	#N/A	#N/A	#N/A
Co01	Co62787_Co01a	47.33	#N/A	#N/A	#N/A
Co01	Co61007_Co01a	47.33	#N/A	#N/A	#N/A
Co01	Co45209_Co01a	47.33	#N/A	#N/A	#N/A
Co01	Co33307_Co01a	47.33	#N/A	#N/A	#N/A
Co01	Co56688_Co01a	47.33	#N/A	#N/A	#N/A
Co01	Co35300_Co01a	47.33	#N/A	#N/A	#N/A
Co01	Co54786_Co01a	47.33	#N/A	#N/A	#N/A
Co01	Co34366_Co01a	47.33	#N/A	#N/A	#N/A
Co01	Co24271_Co01a	48.3	#N/A	#N/A	#N/A
Co01	Co18821_Co01a	48.3	#N/A	#N/A	#N/A
Co01	Co49873_Co01a	48.3	#N/A	#N/A	#N/A
Co01	Co60706_Co01a	48.3	#N/A	#N/A	#N/A
Co01	Co04863_Co01a	49.8	#N/A	#N/A	#N/A
Co01	Co11395_Co01a	49.8	#N/A	#N/A	#N/A
Co01	Co38882_Co01a	52.79	#N/A	#N/A	#N/A
Co01	Co39093_Co01a	52.79	#N/A	#N/A	#N/A
Co01	Co06605_Co01a	52.79	#N/A	#N/A	#N/A
Co01	Co43843D_Co01a	52.79	#N/A	#N/A	#N/A
Co01	Co55178_Co01a	52.79	#N/A	#N/A	#N/A
Co01	Co32154_Co01a	52.79	#N/A	#N/A	#N/A
Co01	Co59832_Co01a	52.79	#N/A	#N/A	#N/A
Co01	Co45956_Co01a	58.27	#N/A	#N/A	#N/A
Co01	Co12287_Co01a	61.93	#N/A	#N/A	#N/A
Co01	Co08715_Co01a	61.93	#N/A	#N/A	#N/A
Co01	Co48754_Co01a	61.93	#N/A	#N/A	#N/A
Co01	Co59954_Co01a	61.93	#N/A	#N/A	#N/A
Co01	Co24138_Co01a	63.75	#N/A	#N/A	#N/A
Co01	Co24447_Co01a	64.37	#N/A	#N/A	#N/A
Co01	Co33885_Co01a	64.59	#N/A	#N/A	#N/A
Co01	Co44398_Co01a	66.81	#N/A	#N/A	#N/A
Co01	Co31077_Co01a	67.24	#N/A	#N/A	#N/A
Co01	Co41282_Co01a	67.24	#N/A	#N/A	#N/A
Co01	Co61999_Co01a	77.46	#N/A	#N/A	#N/A
Co01	Co39077_Co01a	79.67	#N/A	#N/A	#N/A
Co01	Co43046_Co01a	79.67	#N/A	#N/A	#N/A
Co01	Co34051_Co01a	79.67	#N/A	#N/A	#N/A
Co01	Co30826_Co01a	79.67	#N/A	#N/A	#N/A
Co01	Co69962_Co01a	79.67	#N/A	#N/A	#N/A
Co01	Co17907_Co01a	79.67	#N/A	#N/A	#N/A
Co01	Co34301_Co01a	79.67	#N/A	#N/A	#N/A
Co01	Co15836_Co01a	79.67	#N/A	#N/A	#N/A
Co01	Co05189_Co01a	79.67	#N/A	#N/A	#N/A
Co01	Co06528_Co01a	79.67	#N/A	#N/A	#N/A
Co01	Co47589_Co01a	79.67	#N/A	#N/A	#N/A
Co01	Co15101_Co01a	79.67	#N/A	#N/A	#N/A
Co01	Co41993_Co01a	80.94	#N/A	#N/A	#N/A
Co01	Co50504_Co01a	80.94	#N/A	#N/A	#N/A
Co01	Co33940_Co01a	82.02	#N/A	#N/A	#N/A
Co01	Co44938_Co01a	82.02	#N/A	#N/A	#N/A
Co01	Co25202_Co01a	83.02	#N/A	#N/A	#N/A
Co01	Co54425_Co01a	83.02	#N/A	#N/A	#N/A
Co01	Co24289_Co01a	83.02	#N/A	#N/A	#N/A
Co01	Co35182_Co01a	83.02	#N/A	#N/A	#N/A
Co01	Co57477_Co01a	84.58	#N/A	#N/A	#N/A
Co01	Co23074_Co01a	84.58	#N/A	#N/A	#N/A
Co01	Co37745_Co01a	84.62	#N/A	#N/A	#N/A
Co01	Co66833_Co01a	84.62	#N/A	#N/A	#N/A
Co01	Co20399_Co01a	84.62	#N/A	#N/A	#N/A
Co01	Co12576_Co01a	84.62	#N/A	#N/A	#N/A
Co01	Co39605_Co01a	84.76	#N/A	#N/A	#N/A
Co01	Co59177_Co01a	86.12	#N/A	#N/A	#N/A
Co01	Co48938_Co01a	86.12	#N/A	#N/A	#N/A
Co01	Co30836_Co01a	86.12	#N/A	#N/A	#N/A
Co01	Co50029_Co01a	86.62	Ot006343_Ots02p	Ots02p	15.55
Co01	Co16971_Co01a	87.13	#N/A	#N/A	#N/A
Co01	Co09290_Co01a	87.13	#N/A	#N/A	#N/A
Co01	Co51354_Co01a	88.14	#N/A	#N/A	#N/A
Co01	Co60613D_Co01a	89.67	#N/A	#N/A	#N/A
Co01	Co68781_Co01a	89.67	#N/A	#N/A	#N/A
Co01	Co38127_Co01a	89.67	#N/A	#N/A	#N/A
Co01	Co16789_Co01a	89.67	#N/A	#N/A	#N/A
Co01	Co31858_Co01a	89.67	#N/A	#N/A	#N/A
Co01	Co03686_Co01a	89.67	#N/A	#N/A	#N/A
Co01	Co23469_Co01a	89.67	#N/A	#N/A	#N/A
Co01	Co50897_Co01a	90.02	#N/A	#N/A	#N/A
Co01	Co15064_Co01a	93.05	#N/A	#N/A	#N/A
Co01	Co56095_Co01a	96.09	#N/A	#N/A	#N/A
Co01	Co57612_Co01a	96.09	Ot052274_Ots02p	Ots02p	38.17
Co01	Co46320_Co01a	96.09	#N/A	#N/A	#N/A
Co01	Co06570_Co01a	96.09	Ot026395_Ots02p	Ots02p	32.97
Co01	Co61301_Co01a	97.16	Ot021667_Ots02p	Ots02p	41.04
Co01	Co42533_Co01a	99.6	#N/A	#N/A	#N/A
Co01	Co17004_Co01a	99.6	#N/A	#N/A	#N/A
Co01	Co08776_Co01a	99.6	#N/A	#N/A	#N/A
Co01	Co64516_Co01a	99.6	#N/A	#N/A	#N/A
Co01	Co62794_Co01a	99.79	#N/A	#N/A	#N/A
Co01	Co05129D_Co01a	99.79	#N/A	#N/A	#N/A
Co01	Co49076_Co01a	99.79	#N/A	#N/A	#N/A
Co01	Co34040_Co01a	99.79	Ot039545_Ots02p	Ots02p	35.86
Co01	Co58086_Co01a	99.79	#N/A	#N/A	#N/A
Co01	Co48358_Co01a	99.79	#N/A	#N/A	#N/A
Co01	Co41436_Co01a	99.79	#N/A	#N/A	#N/A
Co01	Co61573_Co01a	101.35	#N/A	#N/A	#N/A
Co01	Co57825_Co01a	101.97	#N/A	#N/A	#N/A
Co01	Co54129_Co01a	102.11	#N/A	#N/A	#N/A
Co01	Co62830_Co01a	102.69	#N/A	#N/A	#N/A
Co01	Co64594_Co01a	102.69	#N/A	#N/A	#N/A
Co01	Co64928_Co01a	102.69	#N/A	#N/A	#N/A
Co01	Co08073_Co01a	103.03	#N/A	#N/A	#N/A
Co01	Co33902_Co01a	103.23	#N/A	#N/A	#N/A
Co01	Co67579_Co01a	106.22	#N/A	#N/A	#N/A
Co01	Co43755_Co01a	107.73	#N/A	#N/A	#N/A
Co01	Co26367_Co01a	107.73	#N/A	#N/A	#N/A
Co01	Co44807_Co01a	108.09	#N/A	#N/A	#N/A
Co01	Co64296_Co01a	109.3	#N/A	#N/A	#N/A
Co01	Co46400_Co01a	110.92	#N/A	#N/A	#N/A
Co01	Co43078_Co01a	110.92	#N/A	#N/A	#N/A
Co01	Co55098_Co01a	110.92	#N/A	#N/A	#N/A
Co01	Co45747_Co01a	112.41	#N/A	#N/A	#N/A
Co01	Co60048_Co01a	113.04	#N/A	#N/A	#N/A
Co01	Co53881_Co01a	113.04	#N/A	#N/A	#N/A
Co01	Co30825_Co01a	113.04	#N/A	#N/A	#N/A
Co01	Co23175_Co01a	113.04	#N/A	#N/A	#N/A
Co01	Co43126D_Co01a	113.04	#N/A	#N/A	#N/A
Co01	Co04445_Co01a	113.24	#N/A	#N/A	#N/A
Co01	Co65626_Co01a	113.7	#N/A	#N/A	#N/A
Co01	Co21279_Co01a	113.7	#N/A	#N/A	#N/A
Co01	Co24493_Co01a	113.86	#N/A	#N/A	#N/A
Co01	Co49387_Co01a	116.42	Ot032891_Ots02p	Ots02p	53.78
Co01	Co24213_Co01a	120.34	#N/A	#N/A	#N/A
Co01	Co29611_Co01a	121.49	#N/A	#N/A	#N/A
Co01	Co50508_Co01a	121.49	Ot042212_Ots02p	Ots02p	57.68
Co01	Co31033_Co01u	121.49	#N/A	#N/A	#N/A
Co01	Co55621_Co01u	121.51	#N/A	#N/A	#N/A
Co01	Co37970_Co01u	123.69	#N/A	#N/A	#N/A
Co01	Co63114_Co01u	124.34	#N/A	#N/A	#N/A
Co01	Co28718_Co01u	124.92	#N/A	#N/A	#N/A
Co01	Co20944_Co01u	124.92	#N/A	#N/A	#N/A
Co01	Co66903_Co01u	124.92	#N/A	#N/A	#N/A
Co01	Co15754_Co01u	124.92	#N/A	#N/A	#N/A
Co01	Co52285_Co01u	125.69	#N/A	#N/A	#N/A
Co01	Co55845_Co01u	126.13	#N/A	#N/A	#N/A
Co01	Co36830_Co01u	126.25	#N/A	#N/A	#N/A
Co01	Co55358_Co01u	128.27	#N/A	#N/A	#N/A
Co01	Co33116_Co01u	128.28	#N/A	#N/A	#N/A
Co01	Co53137_Co01u	137.74	#N/A	#N/A	#N/A
Co01	Co18731_Co01u	137.74	#N/A	#N/A	#N/A
Co01	Co24467_Co01u	137.98	#N/A	#N/A	#N/A
Co01	Co55468_Co01u	138.1	#N/A	#N/A	#N/A
Co01	Co16678_Co01u	138.84	#N/A	#N/A	#N/A
Co01	Co56651_Co01u	140.2	#N/A	#N/A	#N/A
Co01	Co11433_Co01u	140.2	#N/A	#N/A	#N/A
Co01	Co43687_Co01u	141.23	#N/A	#N/A	#N/A
Co01	Co44266_Co01u	142.21	#N/A	#N/A	#N/A
Co01	Co23435_Co01u	147.9	#N/A	#N/A	#N/A
Co01	Co27379_Co01u	148.92	#N/A	#N/A	#N/A
Co01	Co38199_Co01u	148.92	#N/A	#N/A	#N/A
Co01	Co22214_Co01u	148.92	Ot030846_Ots02q	Ots02q	82.14
Co01	Co32830_Co01u	155.4	#N/A	#N/A	#N/A
Co01	Co61764_Co01u	155.4	#N/A	#N/A	#N/A
Co01	Co07568_Co01u	156.9	#N/A	#N/A	#N/A
Co01	Co20133_Co01u	156.98	#N/A	#N/A	#N/A
Co01	Co33324_Co01u	161.14	#N/A	#N/A	#N/A
Co01	Co21022_Co01u	163.46	#N/A	#N/A	#N/A
Co01	Co10956_Co01u	165.91	Ot010740_Ots02c	Ots02c	73.15
Co01	Co08854_Co01u	165.91	#N/A	#N/A	#N/A
Co01	Co27453_Co01u	165.91	#N/A	#N/A	#N/A
Co01	Co57774_Co01u	168.45	#N/A	#N/A	#N/A
Co01	Co55521_Co01u	168.45	#N/A	#N/A	#N/A
Co01	Co02652D_Co01u	168.45	#N/A	#N/A	#N/A
Co01	Co50967_Co01u	168.45	#N/A	#N/A	#N/A
Co01	Co38863_Co01u	168.45	#N/A	#N/A	#N/A
Co01	Co39060_Co01u	168.45	#N/A	#N/A	#N/A
Co01	Co34056_Co01b	168.45	Ot017731_Ots02q	Ots02q	82.14
Co01	Co51943_Co01b	173.31	#N/A	#N/A	#N/A
Co01	Co62560_Co01b	173.31	#N/A	#N/A	#N/A
Co01	Co48216_Co01b	173.31	#N/A	#N/A	#N/A
Co01	Co47649_Co01b	173.31	#N/A	#N/A	#N/A
Co01	Co24571_Co01b	174.15	#N/A	#N/A	#N/A
Co01	Co40705_Co01b	175.72	#N/A	#N/A	#N/A
Co01	Co58691_Co01b	175.72	#N/A	#N/A	#N/A
Co01	Co38766_Co01b	175.86	#N/A	#N/A	#N/A
Co01	Co54755_Co01b	177.64	#N/A	#N/A	#N/A
Co01	Co35963_Co01b	177.64	#N/A	#N/A	#N/A
Co01	Co16038_Co01b	188.17	#N/A	#N/A	#N/A
Co01	Co55495_Co01b	193.6	#N/A	#N/A	#N/A
Co01	Co00090D_Co01b	195.16	#N/A	#N/A	#N/A
Co01	Co01483D_Co01b	195.16	#N/A	#N/A	#N/A
Co01	Co14978_Co01b	198.2	#N/A	#N/A	#N/A
Co01	Co41563_Co01b	198.2	#N/A	#N/A	#N/A
Co01	Co25229_Co01b	199.15	#N/A	#N/A	#N/A
Co01	Co33262_Co01b	201.18	#N/A	#N/A	#N/A
Co01	Co49093_Co01b	201.98	#N/A	#N/A	#N/A
Co01	Co27076_Co01b	205.23	#N/A	#N/A	#N/A
Co01	Co18115_Co01b	206.32	#N/A	#N/A	#N/A
Co01	Co68713_Co01b	208.09	#N/A	#N/A	#N/A
Co01	Co42924_Co01b	210.66	Ot046590_Ots02q	Ots02q	93.61
Co01	Co38790_Co01b	210.79	#N/A	#N/A	#N/A
Co01	Co18683_Co01b	210.87	#N/A	#N/A	#N/A
Co01	Co31720_Co01b	210.87	#N/A	#N/A	#N/A
Co01	Co44279_Co01b	210.87	Ot033674_Ots02q	Ots02q	91.65
Co01	Co45675_Co01b	213.83	#N/A	#N/A	#N/A
Co01	Co49600_Co01b	213.83	#N/A	#N/A	#N/A
Co01	Co28500_Co01b	213.9	#N/A	#N/A	#N/A
Co01	Co03054D_Co01b	214.08	#N/A	#N/A	#N/A
Co01	Co25623_Co01b	214.08	#N/A	#N/A	#N/A
Co01	Co25333_Co01b	214.09	#N/A	#N/A	#N/A
Co01	Co62146_Co01b	215.42	#N/A	#N/A	#N/A
Co01	Co42004_Co01b	215.69	#N/A	#N/A	#N/A
Co01	Co05763_Co01b	217	#N/A	#N/A	#N/A
Co01	Co53609_Co01b	217	#N/A	#N/A	#N/A
Co01	Co13351_Co01b	217	#N/A	#N/A	#N/A
Co01	Co02206D_Co01b	217	#N/A	#N/A	#N/A
Co01	Co62569_Co01b	217	Ot015824_Ots02q	Ots02q	94.65
Co01	Co29676_Co01b	217	#N/A	#N/A	#N/A
Co01	Co67842_Co01b	218.56	#N/A	#N/A	#N/A
Co01	Co50516_Co01b	218.56	Ot050893_Ots02q	Ots02q	109.05
Co01	Co50342_Co01b	218.56	#N/A	#N/A	#N/A
Co01	Co02085D_Co01b	218.56	#N/A	#N/A	#N/A
Co01	Co02531D_Co01b	218.56	#N/A	#N/A	#N/A
Co01	Co25312_Co01b	218.56	#N/A	#N/A	#N/A
Co01	Co13027_Co01b	218.57	#N/A	#N/A	#N/A
Co01	Co51940_Co01b	218.9	Ot053877_Ots02q	Ots02q	111.23
Co01	Co07011D_Co01b	220.27	#N/A	#N/A	#N/A
Co01	Co31995_Co01b	220.27	#N/A	#N/A	#N/A
Co01	Co08317D_Co01b	221.88	#N/A	#N/A	#N/A
Co01	Co30684_Co01b	221.88	#N/A	#N/A	#N/A
Co01	Co44343_Co01b	221.88	#N/A	#N/A	#N/A
Co01	Co34968_Co01b	221.88	#N/A	#N/A	#N/A
Co01	Co29557_Co01b	221.88	#N/A	#N/A	#N/A
Co01	Co41997_Co01b	226.95	#N/A	#N/A	#N/A
Co01	Co19767_Co01b	228.98	#N/A	#N/A	#N/A
Co01	Co42160_Co01b	229.52	#N/A	#N/A	#N/A
Co01	Co00364D_Co01b	229.52	#N/A	#N/A	#N/A
Co01	Co51028_Co01b	231.44	#N/A	#N/A	#N/A
Co01	Co44944_Co01b	231.44	#N/A	#N/A	#N/A
Co01	Co02142D_Co01b	231.44	#N/A	#N/A	#N/A
Co01	Co00934D_Co01b	231.44	#N/A	#N/A	#N/A
Co01	Co11485D_Co01b	231.44	#N/A	#N/A	#N/A
Co01	Co04023D_Co01b_Co20b	233.05	#N/A	#N/A	#N/A
Co01	Co00898D_Co01b	233.05	#N/A	#N/A	#N/A
Co01	Co02225D_Co01b	234.62	#N/A	#N/A	#N/A
Co01	Co04649D_Co01b	234.62	#N/A	#N/A	#N/A
Co01	Co31789D_Co01b	234.62	#N/A	#N/A	#N/A
Co01	Co67952D_Co01b	234.62	#N/A	#N/A	#N/A
Co01	Co48243_Co01b	238.37	#N/A	#N/A	#N/A
Co01	Co05115D_Co01b_Co20b	239.51	#N/A	#N/A	#N/A
Co01	Co22062_Co01b	239.87	Ot000069_Ots02q	Ots02q	128.88
Co01	Co27332_Co01b	239.87	#N/A	#N/A	#N/A
Co01	Co04026D_Co01b_Co20b	241.16	#N/A	#N/A	#N/A
Co01	Co02574D_Co01b	241.16	#N/A	#N/A	#N/A
Co01	Co55014_Co01b	241.29	#N/A	#N/A	#N/A
Co01	Co00894D_Co01b	244.43	Ot060018D_Ots02q_Ots32q	Ots02q	152.5
Co01	Co53361D_Co01b	244.98	#N/A	#N/A	#N/A
Co01	Co02119D_Co01b_Co20b	244.98	#N/A	#N/A	#N/A
Co01	Co10716D_Co01b	244.98	#N/A	#N/A	#N/A
Co01	Co03822D_Co01b	244.98	#N/A	#N/A	#N/A
Co01	Co07761D_Co01b	244.98	#N/A	#N/A	#N/A
Co01	Co05267D_Co01b	244.98	#N/A	#N/A	#N/A
Co01	Co04002D_Co01b	244.98	#N/A	#N/A	#N/A
Co01	Co56032D_Co01b	244.98	#N/A	#N/A	#N/A
Co01	Co01378D_Co01b	245.89	#N/A	#N/A	#N/A
Co01	Co04707D_Co01b	245.89	#N/A	#N/A	#N/A
Co01	Co03327D_Co01b	245.89	#N/A	#N/A	#N/A
Co01	Co16990D_Co01b_Co20b	245.89	#N/A	#N/A	#N/A
Co01	Co03705D_Co01b	245.89	#N/A	#N/A	#N/A
Co01	Co16679D_Co01b_Co20b	245.89	#N/A	#N/A	#N/A
Co01	Co05464D_Co01b	245.89	Ot014780D_Ots02q	Ots02q	149.63
Co01	Co03260D_Co01b	245.89	#N/A	#N/A	#N/A
Co01	Co02543D_Co01b	247.51	#N/A	#N/A	#N/A
Co01	Co00438_Co01b	249.45	#N/A	#N/A	#N/A
Co01	Co01985D_Co01b_Co20b	250.58	Ot059792D_Ots32q	Ots32q	87.89
Co01	Co02710D_Co01b	250.58	#N/A	#N/A	#N/A
Co01	Co02509D_Co01b_Co20b	250.58	#N/A	#N/A	#N/A
Co01	Co09363D_Co01b_Co20b	250.58	#N/A	#N/A	#N/A
Co01	Co25668D_Co01b	251	#N/A	#N/A	#N/A
Co01	Co01274D_Co01b	251	#N/A	#N/A	#N/A
Co01	Co02076D_Co01b	251	#N/A	#N/A	#N/A
Co01	Co04418D_Co01b	251	#N/A	#N/A	#N/A
Co01	Co00093D_Co01b_Co20b	251	#N/A	#N/A	#N/A
Co01	Co03179D_Co01b	251	#N/A	#N/A	#N/A
Co01	Co02157D_Co01b_Co20b	251	#N/A	#N/A	#N/A
Co01	Co02139D_Co01b	251	#N/A	#N/A	#N/A
Co01	Co01974D_Co01b	251	#N/A	#N/A	#N/A
Co01	Co02215D_Co01b_Co20b	251	#N/A	#N/A	#N/A
Co01	Co19877D_Co01b_Co20b	251.01	#N/A	#N/A	#N/A
Co01	Co08139D_Co01b	251.01	#N/A	#N/A	#N/A
Co01	Co00058D_Co01b	251.01	#N/A	#N/A	#N/A
Co01	Co02487D_Co01b	251.01	#N/A	#N/A	#N/A
Co01	Co01630D_Co01b	251.01	#N/A	#N/A	#N/A
Co01	Co43821D_Co01b	251.01	#N/A	#N/A	#N/A
Co01	Co00242D_Co01b	251.01	#N/A	#N/A	#N/A
Co01	Co01949_Co01b	251.01	#N/A	#N/A	#N/A
Co01	Co33992D_Co01b	251.06	#N/A	#N/A	#N/A
Co01	Co02217D_Co01b_Co20b	251.06	#N/A	#N/A	#N/A
Co01	Co33961D_Co01b	251.1	#N/A	#N/A	#N/A
Co01	Co02635D_Co01b_Co20b	251.1	#N/A	#N/A	#N/A
Co01	Co04852D_Co01b	251.12	#N/A	#N/A	#N/A
Co01	Co61254D_Co01b	251.12	#N/A	#N/A	#N/A
Co01	Co65017D_Co01b	251.13	#N/A	#N/A	#N/A
Co01	Co51899_Co01b	251.4	#N/A	#N/A	#N/A
Co01	Co04076D_Co01b	252.68	#N/A	#N/A	#N/A
Co01	Co51558D_Co01b	252.68	#N/A	#N/A	#N/A
Co01	Co58404D_Co01b	252.68	#N/A	#N/A	#N/A
Co01	Co65670D_Co01b	252.68	#N/A	#N/A	#N/A
Co01	Co02108D_Co01b	252.71	Ot032418D_Ots02q	Ots02q	151.81
Co01	Co69325D_Co01b	254.6	#N/A	#N/A	#N/A
Co01	Co00637_Co01b	257.05	#N/A	#N/A	#N/A
Co01	Co09648_Co01b	260.03	#N/A	#N/A	#N/A
Co01	Co00459_Co01b	261.53	#N/A	#N/A	#N/A
Co01	Co19894_Co01b	261.53	#N/A	#N/A	#N/A
Co01	Co01822_Co01b	263.02	#N/A	#N/A	#N/A
Co01	Co04226_Co01b	263.02	Ot018489D_Ots32q	Ots32q	87.89
Co01	Co02713_Co01b	267.51	#N/A	#N/A	#N/A
Co02	Co34835_Co02a	0	#N/A	#N/A	#N/A
Co02	Co39788_Co02a	9.07	#N/A	#N/A	#N/A
Co02	Co03635_Co02a	9.31	#N/A	#N/A	#N/A
Co02	Co69586D_Co02a	9.69	#N/A	#N/A	#N/A
Co02	Co03570D_Co02a	10.05	#N/A	#N/A	#N/A
Co02	Co31109_Co02a	10.12	#N/A	#N/A	#N/A
Co02	Co15710_Co02a	10.12	#N/A	#N/A	#N/A
Co02	Co33850_Co02a	11.61	#N/A	#N/A	#N/A
Co02	Co02847D_Co02a	11.73	#N/A	#N/A	#N/A
Co02	Co02241D_Co02a_Co13b	11.73	#N/A	#N/A	#N/A
Co02	Co33998D_Co02a_Co13b	11.73	#N/A	#N/A	#N/A
Co02	Co44531D_Co02a	11.73	#N/A	#N/A	#N/A
Co02	Co19770D_Co02a_Co13b	11.73	#N/A	#N/A	#N/A
Co02	Co00155D_Co02a	11.73	#N/A	#N/A	#N/A
Co02	Co68402D_Co02a	11.73	#N/A	#N/A	#N/A
Co02	Co02115D_Co02a_Co13b	11.73	#N/A	#N/A	#N/A
Co02	Co02768D_Co02a_Co13b	11.73	#N/A	#N/A	#N/A
Co02	Co03097D_Co02a	11.73	#N/A	#N/A	#N/A
Co02	Co54306D_Co02a	11.73	#N/A	#N/A	#N/A
Co02	Co23494_Co02a	11.73	#N/A	#N/A	#N/A
Co02	Co08646D_Co02a	11.74	#N/A	#N/A	#N/A
Co02	Co00989D_Co02a	11.74	#N/A	#N/A	#N/A
Co02	Co03809D_Co02a	11.74	#N/A	#N/A	#N/A
Co02	Co20003D_Co02a	11.74	#N/A	#N/A	#N/A
Co02	Co04500D_Co02a	11.74	#N/A	#N/A	#N/A
Co02	Co07648D_Co02a	11.74	Ot015858D_Ots23q	Ots23q	80.15
Co02	Co18754D_Co02a_Co13b	11.74	#N/A	#N/A	#N/A
Co02	Co57811D_Co02a	11.74	#N/A	#N/A	#N/A
Co02	Co32831D_Co02a_Co13b	11.74	#N/A	#N/A	#N/A
Co02	Co47750D_Co02a_Co13b	11.74	#N/A	#N/A	#N/A
Co02	Co00789D_Co02a	11.76	#N/A	#N/A	#N/A
Co02	Co01844D_Co02a	11.76	#N/A	#N/A	#N/A
Co02	Co02560D_Co02a	11.77	#N/A	#N/A	#N/A
Co02	Co01682D_Co02a	11.77	#N/A	#N/A	#N/A
Co02	Co01699D_Co02a	11.77	#N/A	#N/A	#N/A
Co02	Co09329D_Co02a	11.77	#N/A	#N/A	#N/A
Co02	Co11934_Co02a	13.19	#N/A	#N/A	#N/A
Co02	Co02114D_Co02a	13.19	#N/A	#N/A	#N/A
Co02	Co01507D_Co02a	13.19	#N/A	#N/A	#N/A
Co02	Co02156D_Co02a	13.19	#N/A	#N/A	#N/A
Co02	Co35243D_Co02a	13.19	Ot036238D_Ots23q	Ots23q	80.15
Co02	Co29543D_Co02a	13.19	#N/A	#N/A	#N/A
Co02	Co01514D_Co02a	13.19	#N/A	#N/A	#N/A
Co02	Co41328D_Co02a_Co13b	13.19	#N/A	#N/A	#N/A
Co02	Co00897D_Co02a	13.19	#N/A	#N/A	#N/A
Co02	Co00815D_Co02a	13.19	#N/A	#N/A	#N/A
Co02	Co01373D_Co02a	13.19	#N/A	#N/A	#N/A
Co02	Co16834D_Co02a	13.19	#N/A	#N/A	#N/A
Co02	Co00671D_Co02a	13.19	#N/A	#N/A	#N/A
Co02	Co23252_Co02a	13.4	#N/A	#N/A	#N/A
Co02	Co01962D_Co02a	14.62	#N/A	#N/A	#N/A
Co02	Co00888_Co02a	15.72	#N/A	#N/A	#N/A
Co02	Co49622_Co02a	16.15	#N/A	#N/A	#N/A
Co02	Co45878_Co02a	17.97	#N/A	#N/A	#N/A
Co02	Co56044_Co02a	17.97	#N/A	#N/A	#N/A
Co02	Co11621D_Co02a	18.99	#N/A	#N/A	#N/A
Co02	Co01613D_Co02a	18.99	#N/A	#N/A	#N/A
Co02	Co06613D_Co02a	18.99	#N/A	#N/A	#N/A
Co02	Co22333D_Co02a	18.99	#N/A	#N/A	#N/A
Co02	Co00434D_Co02a	18.99	#N/A	#N/A	#N/A
Co02	Co13977D_Co02a	18.99	#N/A	#N/A	#N/A
Co02	Co15704_Co02a	18.99	#N/A	#N/A	#N/A
Co02	Co03658D_Co02a	18.99	#N/A	#N/A	#N/A
Co02	Co66949D_Co02a	18.99	#N/A	#N/A	#N/A
Co02	Co24452_Co02a	18.99	#N/A	#N/A	#N/A
Co02	Co10096_Co02a	18.99	#N/A	#N/A	#N/A
Co02	Co63754_Co02a	19.23	#N/A	#N/A	#N/A
Co02	Co03232D_Co02a	19.23	#N/A	#N/A	#N/A
Co02	Co62788_Co02a	19.23	#N/A	#N/A	#N/A
Co02	Co60403_Co02a	19.23	#N/A	#N/A	#N/A
Co02	Co36056_Co02a	19.23	#N/A	#N/A	#N/A
Co02	Co03236D_Co02a	20.84	#N/A	#N/A	#N/A
Co02	Co03810_Co02a	21.54	#N/A	#N/A	#N/A
Co02	Co26783_Co02a	21.54	#N/A	#N/A	#N/A
Co02	Co01936_Co02a	21.54	#N/A	#N/A	#N/A
Co02	Co61032_Co02a	24.22	#N/A	#N/A	#N/A
Co02	Co60312_Co02a	25.72	#N/A	#N/A	#N/A
Co02	Co03170D_Co02a_Co13b	25.73	#N/A	#N/A	#N/A
Co02	Co61715D_Co02a	25.73	#N/A	#N/A	#N/A
Co02	Co61100_Co02a	25.73	#N/A	#N/A	#N/A
Co02	Co38645_Co02a	25.73	#N/A	#N/A	#N/A
Co02	Co02151_Co02a	28.95	#N/A	#N/A	#N/A
Co02	Co08755_Co02a	28.95	#N/A	#N/A	#N/A
Co02	Co08278_Co02a	29.68	#N/A	#N/A	#N/A
Co02	Co66449D_Co02a	29.86	#N/A	#N/A	#N/A
Co02	Co58280_Co02a	33.85	#N/A	#N/A	#N/A
Co02	Co51195_Co02a	33.85	#N/A	#N/A	#N/A
Co02	Co04207D_Co02a	33.85	#N/A	#N/A	#N/A
Co02	Co21761_Co02a	33.85	#N/A	#N/A	#N/A
Co02	Co56311_Co02a	33.85	#N/A	#N/A	#N/A
Co02	Co63028_Co02a	33.85	#N/A	#N/A	#N/A
Co02	Co26303_Co02a	34.11	#N/A	#N/A	#N/A
Co02	Co21929D_Co02a_Co13b	34.11	#N/A	#N/A	#N/A
Co02	Co40530_Co02a	34.11	#N/A	#N/A	#N/A
Co02	Co61883_Co02a	34.11	#N/A	#N/A	#N/A
Co02	Co60350_Co02a	36.85	#N/A	#N/A	#N/A
Co02	Co45071_Co02a	36.85	Ot026777_Ots23q	Ots23q	54.94
Co02	Co45066_Co02a	36.85	#N/A	#N/A	#N/A
Co02	Co39515_Co02a	36.85	Ot048185_Ots03p	Ots03p	30.62
Co02	Co21993_Co02a	38.42	#N/A	#N/A	#N/A
Co02	Co37125_Co02a	38.42	#N/A	#N/A	#N/A
Co02	Co04410_Co02a	38.42	#N/A	#N/A	#N/A
Co02	Co35382_Co02a	38.42	#N/A	#N/A	#N/A
Co02	Co59242_Co02a	38.42	#N/A	#N/A	#N/A
Co02	Co53605_Co02a	38.81	#N/A	#N/A	#N/A
Co02	Co03359_Co02a	38.81	Ot007164_Ots03p	Ots03p	37.99
Co02	Co59988_Co02a	39.39	Ot042151_Ots03p	Ots03p	35.6
Co02	Co15961_Co02a	41.35	#N/A	#N/A	#N/A
Co02	Co54686_Co02a	41.93	#N/A	#N/A	#N/A
Co02	Co42110_Co02a	41.93	#N/A	#N/A	#N/A
Co02	Co23069_Co02a	41.93	#N/A	#N/A	#N/A
Co02	Co65864D_Co02a	41.93	#N/A	#N/A	#N/A
Co02	Co46375_Co02a	41.93	#N/A	#N/A	#N/A
Co02	Co40465_Co02a	41.93	Ot011825_Ots03p	Ots03p	37.99
Co02	Co52859_Co02a	41.93	#N/A	#N/A	#N/A
Co02	Co49459_Co02a	43.15	#N/A	#N/A	#N/A
Co02	Co48310_Co02a	43.96	Ot016153_Ots03p	Ots03p	37.99
Co02	Co49168_Co02a	43.96	#N/A	#N/A	#N/A
Co02	Co05567_Co02a	44.27	#N/A	#N/A	#N/A
Co02	Co45231_Co02a	44.27	#N/A	#N/A	#N/A
Co02	Co14857_Co02a	44.99	#N/A	#N/A	#N/A
Co02	Co16656_Co02a	48.02	#N/A	#N/A	#N/A
Co02	Co04875D_Co02a	48.02	#N/A	#N/A	#N/A
Co02	Co02253D_Co02a	48.02	#N/A	#N/A	#N/A
Co02	Co18758_Co02a	49.08	#N/A	#N/A	#N/A
Co02	Co09262D_Co02a	49.41	#N/A	#N/A	#N/A
Co02	Co37631_Co02a	49.41	#N/A	#N/A	#N/A
Co02	Co37193_Co02a	49.7	#N/A	#N/A	#N/A
Co02	Co21956_Co02a	51.31	Ot055311_Ots03p	Ots03p	48.04
Co02	Co41278_Co02a	51.31	#N/A	#N/A	#N/A
Co02	Co63388_Co02a	51.31	#N/A	#N/A	#N/A
Co02	Co27558_Co02a	52.11	#N/A	#N/A	#N/A
Co02	Co52786_Co02a	53.94	#N/A	#N/A	#N/A
Co02	Co33968_Co02a	55.42	#N/A	#N/A	#N/A
Co02	Co17029_Co02a	56.36	#N/A	#N/A	#N/A
Co02	Co58201_Co02a	57.79	#N/A	#N/A	#N/A
Co02	Co19085_Co02a	62.46	#N/A	#N/A	#N/A
Co02	Co55480_Co02a	62.46	#N/A	#N/A	#N/A
Co02	Co16682D_Co02a	62.46	#N/A	#N/A	#N/A
Co02	Co03047D_Co02a	62.47	#N/A	#N/A	#N/A
Co02	Co20792_Co02a	65.59	#N/A	#N/A	#N/A
Co02	Co07148_Co02a	65.59	#N/A	#N/A	#N/A
Co02	Co38858_Co02a	65.59	#N/A	#N/A	#N/A
Co02	Co45966_Co02a	65.59	#N/A	#N/A	#N/A
Co02	Co23067_Co02a	68.53	#N/A	#N/A	#N/A
Co02	Co31350_Co02a	72.7	#N/A	#N/A	#N/A
Co02	Co53683_Co02a	72.7	#N/A	#N/A	#N/A
Co02	Co50417_Co02a	72.7	Ot003095_Ots03p	Ots03p	61.71
Co02	Co63534_Co02a	72.7	#N/A	#N/A	#N/A
Co02	Co31986_Co02a	74.32	#N/A	#N/A	#N/A
Co02	Co18936_Co02a	74.32	#N/A	#N/A	#N/A
Co02	Co58553_Co02a	74.32	#N/A	#N/A	#N/A
Co02	Co26768_Co02a	75.73	#N/A	#N/A	#N/A
Co02	Co51833_Co02a	80.54	#N/A	#N/A	#N/A
Co02	Co58111_Co02a	82	#N/A	#N/A	#N/A
Co02	Co68001_Co02a	82	#N/A	#N/A	#N/A
Co02	Co28921_Co02a	90.23	#N/A	#N/A	#N/A
Co02	Co33966_Co02a	91.28	#N/A	#N/A	#N/A
Co02	Co33222_Co02a	91.28	#N/A	#N/A	#N/A
Co02	Co55708_Co02a	92.22	Ot040450_Ots03p	Ots03p	74.75
Co02	Co17991_Co02u	97.09	#N/A	#N/A	#N/A
Co02	Co15959_Co02u	98.71	#N/A	#N/A	#N/A
Co02	Co45163_Co02u	98.71	#N/A	#N/A	#N/A
Co02	Co30500_Co02u	98.71	#N/A	#N/A	#N/A
Co02	Co67252_Co02u	99.75	#N/A	#N/A	#N/A
Co02	Co65934_Co02u	99.75	#N/A	#N/A	#N/A
Co02	Co65092_Co02u	101.01	#N/A	#N/A	#N/A
Co02	Co25302_Co02u	102.01	#N/A	#N/A	#N/A
Co02	Co11776_Co02u	102.01	#N/A	#N/A	#N/A
Co02	Co33108_Co02u	102.01	#N/A	#N/A	#N/A
Co02	Co42030_Co02u	103.83	#N/A	#N/A	#N/A
Co02	Co33011_Co02u	105.39	#N/A	#N/A	#N/A
Co02	Co40478_Co02u	105.39	#N/A	#N/A	#N/A
Co02	Co33084D_Co02u	105.39	#N/A	#N/A	#N/A
Co02	Co55993_Co02u	105.39	#N/A	#N/A	#N/A
Co02	Co08019_Co02u	106.96	#N/A	#N/A	#N/A
Co02	Co49966_Co02u	106.96	#N/A	#N/A	#N/A
Co02	Co22174_Co02u	108.78	#N/A	#N/A	#N/A
Co02	Co20120_Co02u	109.91	#N/A	#N/A	#N/A
Co02	Co36827_Co02u	109.91	#N/A	#N/A	#N/A
Co02	Co52235_Co02u	110.17	#N/A	#N/A	#N/A
Co02	Co27510_Co02u	110.41	#N/A	#N/A	#N/A
Co02	Co47156_Co02u	111.17	#N/A	#N/A	#N/A
Co02	Co34076_Co02u	114.21	#N/A	#N/A	#N/A
Co02	Co57683_Co02u	115.8	#N/A	#N/A	#N/A
Co02	Co53207_Co02u	115.8	#N/A	#N/A	#N/A
Co02	Co63435_Co02u	115.8	#N/A	#N/A	#N/A
Co02	Co67955_Co02u	115.8	#N/A	#N/A	#N/A
Co02	Co50987_Co02u	117.36	#N/A	#N/A	#N/A
Co02	Co32784_Co02u	117.61	#N/A	#N/A	#N/A
Co02	Co39875_Co02u	119.11	Ot008514_Ots03c	Ots03c	98.2
Co02	Co60509_Co02u	119.85	#N/A	#N/A	#N/A
Co02	Co31821_Co02u	120.14	#N/A	#N/A	#N/A
Co02	Co51823_Co02u	122.79	#N/A	#N/A	#N/A
Co02	Co55686_Co02u	136.27	#N/A	#N/A	#N/A
Co02	Co45708_Co02u	136.85	#N/A	#N/A	#N/A
Co02	Co45083_Co02u	136.85	#N/A	#N/A	#N/A
Co02	Co57014_Co02u	138.6	#N/A	#N/A	#N/A
Co02	Co24542_Co02u	138.6	#N/A	#N/A	#N/A
Co02	Co36874_Co02u	138.6	#N/A	#N/A	#N/A
Co02	Co17979_Co02u	138.75	#N/A	#N/A	#N/A
Co02	Co11306_Co02u	138.76	#N/A	#N/A	#N/A
Co02	Co45194_Co02u	139.23	#N/A	#N/A	#N/A
Co02	Co25507_Co02u	140.15	#N/A	#N/A	#N/A
Co02	Co45875_Co02u	141.55	#N/A	#N/A	#N/A
Co02	Co33146_Co02u	142.79	#N/A	#N/A	#N/A
Co02	Co56002_Co02u	142.79	#N/A	#N/A	#N/A
Co02	Co36226_Co02u	145.73	#N/A	#N/A	#N/A
Co02	Co62602_Co02u	145.73	Ot022144_Ots03c	Ots03c	100.08
Co02	Co31129_Co02u	148.16	#N/A	#N/A	#N/A
Co02	Co36894_Co02u	153.42	#N/A	#N/A	#N/A
Co02	Co67890_Co02u	153.42	#N/A	#N/A	#N/A
Co02	Co35046_Co02u	157.4	#N/A	#N/A	#N/A
Co02	Co23140_Co02u	158.3	#N/A	#N/A	#N/A
Co02	Co34963_Co02u	163.62	#N/A	#N/A	#N/A
Co02	Co49421_Co02u	169.1	#N/A	#N/A	#N/A
Co02	Co42979_Co02b	172.74	Ot048606_Ots03q	Ots03q	143.7
Co02	Co22421_Co02b	174.49	#N/A	#N/A	#N/A
Co02	Co06589_Co02b	174.59	#N/A	#N/A	#N/A
Co02	Co45908_Co02b	176.15	#N/A	#N/A	#N/A
Co02	Co54049_Co02b	176.15	#N/A	#N/A	#N/A
Co02	Co15047_Co02b	179.81	#N/A	#N/A	#N/A
Co02	Co10032_Co02b	182.85	#N/A	#N/A	#N/A
Co02	Co12523_Co02b	183.91	#N/A	#N/A	#N/A
Co02	Co11508_Co02b	185.91	#N/A	#N/A	#N/A
Co02	Co63054D_Co02b	187.16	#N/A	#N/A	#N/A
Co02	Co12161_Co02b	187.43	#N/A	#N/A	#N/A
Co02	Co59036_Co02b	187.82	#N/A	#N/A	#N/A
Co02	Co26373_Co02b	189.42	#N/A	#N/A	#N/A
Co02	Co57978_Co02b	191.8	#N/A	#N/A	#N/A
Co02	Co40572_Co02b	193.32	#N/A	#N/A	#N/A
Co02	Co55715_Co02b	193.32	#N/A	#N/A	#N/A
Co02	Co11122_Co02b	193.32	#N/A	#N/A	#N/A
Co02	Co07064_Co02b	193.32	#N/A	#N/A	#N/A
Co02	Co23170_Co02b	193.32	#N/A	#N/A	#N/A
Co02	Co18637_Co02b	193.32	#N/A	#N/A	#N/A
Co02	Co68769_Co02b	196.45	#N/A	#N/A	#N/A
Co02	Co34951_Co02b	197.03	#N/A	#N/A	#N/A
Co02	Co23374_Co02b	199.89	#N/A	#N/A	#N/A
Co02	Co58786_Co02b	199.89	#N/A	#N/A	#N/A
Co02	Co44584_Co02b	199.89	#N/A	#N/A	#N/A
Co02	Co38781_Co02b	199.89	#N/A	#N/A	#N/A
Co02	Co39872_Co02b	199.89	#N/A	#N/A	#N/A
Co02	Co28618_Co02b	199.89	#N/A	#N/A	#N/A
Co02	Co61381_Co02b	199.89	#N/A	#N/A	#N/A
Co02	Co59672_Co02b	199.89	#N/A	#N/A	#N/A
Co02	Co49026_Co02b	199.89	#N/A	#N/A	#N/A
Co02	Co65272_Co02b	199.89	#N/A	#N/A	#N/A
Co02	Co31817_Co02b	201.33	#N/A	#N/A	#N/A
Co02	Co53706_Co02b	201.41	#N/A	#N/A	#N/A
Co02	Co60929_Co02b	201.41	#N/A	#N/A	#N/A
Co02	Co36319_Co02b	201.41	#N/A	#N/A	#N/A
Co02	Co67720_Co02b	201.41	#N/A	#N/A	#N/A
Co02	Co65170_Co02b	201.41	#N/A	#N/A	#N/A
Co02	Co46949_Co02b	201.41	#N/A	#N/A	#N/A
Co02	Co08909D_Co02b	206.04	Ot010418_Ots03q	Ots03q	166.1
Co02	Co44978_Co02b	206.29	#N/A	#N/A	#N/A
Co02	Co42885_Co02b	206.29	#N/A	#N/A	#N/A
Co02	Co30728_Co02b	206.29	#N/A	#N/A	#N/A
Co02	Co40444_Co02b	206.29	#N/A	#N/A	#N/A
Co02	Co30851_Co02b	206.29	#N/A	#N/A	#N/A
Co02	Co59949_Co02b	206.29	#N/A	#N/A	#N/A
Co02	Co31973_Co02b	206.29	#N/A	#N/A	#N/A
Co02	Co35516_Co02b	206.29	#N/A	#N/A	#N/A
Co02	Co07785_Co02b	206.29	#N/A	#N/A	#N/A
Co02	Co32084_Co02b	206.29	#N/A	#N/A	#N/A
Co02	Co54717_Co02b	206.29	#N/A	#N/A	#N/A
Co02	Co33173_Co02b	207.66	#N/A	#N/A	#N/A
Co02	Co44986_Co02b	207.66	#N/A	#N/A	#N/A
Co02	Co45005_Co02b	207.66	#N/A	#N/A	#N/A
Co02	Co27430_Co02b	207.82	#N/A	#N/A	#N/A
Co02	Co03534D_Co02b	207.82	Ot060569D_Ots03q	Ots03q	173.16
Co02	Co21711D_Co02b	207.82	#N/A	#N/A	#N/A
Co02	Co37166_Co02b	207.82	#N/A	#N/A	#N/A
Co02	Co45904_Co02b	207.82	#N/A	#N/A	#N/A
Co02	Co43631_Co02b	207.82	#N/A	#N/A	#N/A
Co02	Co42188_Co02b	209.84	Ot017715_Ots03q	Ots03q	155.2
Co02	Co38035_Co02b	212.07	#N/A	#N/A	#N/A
Co02	Co52831_Co02b	213.78	#N/A	#N/A	#N/A
Co02	Co33947_Co02b	214.69	#N/A	#N/A	#N/A
Co02	Co62508_Co02b	214.7	#N/A	#N/A	#N/A
Co02	Co48769_Co02b	214.7	#N/A	#N/A	#N/A
Co02	Co43886_Co02b	214.7	#N/A	#N/A	#N/A
Co02	Co38716_Co02b	214.7	#N/A	#N/A	#N/A
Co02	Co49047_Co02b	214.7	#N/A	#N/A	#N/A
Co02	Co32010_Co02b	214.7	#N/A	#N/A	#N/A
Co02	Co40545_Co02b	214.7	Ot034171_Ots03q	Ots03q	171.69
Co02	Co57245_Co02b	216.19	#N/A	#N/A	#N/A
Co02	Co50894_Co02b	216.19	#N/A	#N/A	#N/A
Co02	Co46531_Co02b	216.19	#N/A	#N/A	#N/A
Co02	Co48764_Co02b	216.19	#N/A	#N/A	#N/A
Co02	Co31122_Co02b	217.5	#N/A	#N/A	#N/A
Co02	Co38551_Co02b	217.7	#N/A	#N/A	#N/A
Co02	Co20272_Co02b	217.99	#N/A	#N/A	#N/A
Co02	Co49555_Co02b	217.99	#N/A	#N/A	#N/A
Co02	Co44254_Co02b	218	#N/A	#N/A	#N/A
Co02	Co45234_Co02b	218	#N/A	#N/A	#N/A
Co02	Co53299_Co02b	218	Ot005155_Ots03q	Ots03q	171.69
Co02	Co44966_Co02b	218	#N/A	#N/A	#N/A
Co02	Co24052_Co02b	218	#N/A	#N/A	#N/A
Co02	Co53183_Co02b	221.74	#N/A	#N/A	#N/A
Co02	Co50635_Co02b	225.52	#N/A	#N/A	#N/A
Co02	Co56186_Co02b	227.47	#N/A	#N/A	#N/A
Co02	Co62144_Co02b	227.47	#N/A	#N/A	#N/A
Co02	Co18678_Co02b	229.03	#N/A	#N/A	#N/A
Co02	Co23251_Co02b	229.03	#N/A	#N/A	#N/A
Co02	Co64261_Co02b	229.03	#N/A	#N/A	#N/A
Co02	Co38827_Co02b	229.03	#N/A	#N/A	#N/A
Co02	Co61531_Co02b	230.6	#N/A	#N/A	#N/A
Co02	Co24610_Co02b	230.6	#N/A	#N/A	#N/A
Co02	Co53279_Co02b	230.6	#N/A	#N/A	#N/A
Co02	Co44310_Co02b	231.27	#N/A	#N/A	#N/A
Co02	Co60390_Co02b	232.14	Ot011377_Ots03q	Ots03q	171.69
Co02	Co60050D_Co02b	232.17	#N/A	#N/A	#N/A
Co02	Co32054_Co02b	232.19	#N/A	#N/A	#N/A
Co02	Co06287_Co02b	232.21	#N/A	#N/A	#N/A
Co02	Co24437_Co02b	234.62	#N/A	#N/A	#N/A
Co02	Co04379_Co02b	235.64	#N/A	#N/A	#N/A
Co02	Co45861_Co02b	236.95	#N/A	#N/A	#N/A
Co02	Co24073_Co02b	237.6	#N/A	#N/A	#N/A
Co02	Co61401_Co02b	237.6	#N/A	#N/A	#N/A
Co02	Co67913_Co02b	237.6	#N/A	#N/A	#N/A
Co02	Co26531_Co02b	237.6	#N/A	#N/A	#N/A
Co02	Co61209_Co02b	237.6	#N/A	#N/A	#N/A
Co02	Co04990_Co02b	237.6	#N/A	#N/A	#N/A
Co02	Co46353_Co02b	237.6	#N/A	#N/A	#N/A
Co02	Co35802_Co02b	237.64	#N/A	#N/A	#N/A
Co02	Co27478_Co02b	237.64	#N/A	#N/A	#N/A
Co02	Co61465_Co02b	237.64	#N/A	#N/A	#N/A
Co02	Co49014_Co02b	238.61	#N/A	#N/A	#N/A
Co02	Co34049_Co02b	241.65	#N/A	#N/A	#N/A
Co02	Co38683_Co02b	245.71	#N/A	#N/A	#N/A
Co02	Co59664_Co02b	246.83	#N/A	#N/A	#N/A
Co02	Co37748_Co02b	246.83	#N/A	#N/A	#N/A
Co02	Co43032_Co02b	246.83	#N/A	#N/A	#N/A
Co02	Co29695_Co02b	248.6	#N/A	#N/A	#N/A
Co02	Co46932_Co02b	248.6	Ot002287_Ots03q	Ots03q	171.69
Co02	Co60852_Co02b	248.6	#N/A	#N/A	#N/A
Co02	Co69103_Co02b	248.6	#N/A	#N/A	#N/A
Co02	Co49157D_Co02b	248.6	#N/A	#N/A	#N/A
Co02	Co65928_Co02b	248.6	#N/A	#N/A	#N/A
Co02	Co65919_Co02b	248.6	#N/A	#N/A	#N/A
Co02	Co52010_Co02b	248.6	#N/A	#N/A	#N/A
Co02	Co64585_Co02b	248.6	#N/A	#N/A	#N/A
Co03	Co56355D_Co03a	0	#N/A	#N/A	#N/A
Co03	Co65938_Co03a	1.5	#N/A	#N/A	#N/A
Co03	Co61218_Co03a	1.5	#N/A	#N/A	#N/A
Co03	Co51431_Co03a	1.5	#N/A	#N/A	#N/A
Co03	Co38533_Co03a	1.5	#N/A	#N/A	#N/A
Co03	Co45161_Co03a	1.5	Ot056191_Ots04p	Ots04p	7.13
Co03	Co36277_Co03a	1.5	#N/A	#N/A	#N/A
Co03	Co36188_Co03a	1.5	#N/A	#N/A	#N/A
Co03	Co43739_Co03a	1.5	#N/A	#N/A	#N/A
Co03	Co68902D_Co03a	1.5	Ot054583_Ots04p	Ots04p	6.65
Co03	Co58721_Co03a	1.5	#N/A	#N/A	#N/A
Co03	Co67047_Co03a	4.33	#N/A	#N/A	#N/A
Co03	Co55053_Co03a	4.33	#N/A	#N/A	#N/A
Co03	Co48201_Co03a	5.04	#N/A	#N/A	#N/A
Co03	Co43733_Co03a	5.04	#N/A	#N/A	#N/A
Co03	Co35897_Co03a	8.65	Ot052506_Ots04p	Ots04p	6.65
Co03	Co44234_Co03a	11.61	#N/A	#N/A	#N/A
Co03	Co26604_Co03a	14.35	#N/A	#N/A	#N/A
Co03	Co51872_Co03a	17.08	#N/A	#N/A	#N/A
Co03	Co48380_Co03a	17.08	#N/A	#N/A	#N/A
Co03	Co03334D_Co03a	17.08	#N/A	#N/A	#N/A
Co03	Co48206_Co03a	17.08	#N/A	#N/A	#N/A
Co03	Co07513_Co03a	17.08	#N/A	#N/A	#N/A
Co03	Co18067_Co03a	17.08	#N/A	#N/A	#N/A
Co03	Co40474_Co03a	21.6	#N/A	#N/A	#N/A
Co03	Co32872_Co03a	25.66	#N/A	#N/A	#N/A
Co03	Co29163_Co03a	25.66	Ot049343_Ots04p	Ots04p	6.65
Co03	Co09906_Co03a	25.66	#N/A	#N/A	#N/A
Co03	Co53245_Co03a	26.26	#N/A	#N/A	#N/A
Co03	Co22116_Co03a	26.26	#N/A	#N/A	#N/A
Co03	Co04499_Co03a	26.26	#N/A	#N/A	#N/A
Co03	Co55663_Co03a	26.26	#N/A	#N/A	#N/A
Co03	Co40421_Co03a	26.26	#N/A	#N/A	#N/A
Co03	Co14160_Co03a	26.26	Ot047825_Ots04p	Ots04p	6.65
Co03	Co53663_Co03a	27.27	#N/A	#N/A	#N/A
Co03	Co20053_Co03a	27.27	#N/A	#N/A	#N/A
Co03	Co33055_Co03a	27.27	#N/A	#N/A	#N/A
Co03	Co55507_Co03a	27.27	#N/A	#N/A	#N/A
Co03	Co52250_Co03a	27.27	#N/A	#N/A	#N/A
Co03	Co23432_Co03a	27.27	Ot035038_Ots04p	Ots04p	6.65
Co03	Co35153_Co03a	28.98	#N/A	#N/A	#N/A
Co03	Co23507_Co03a	29.09	#N/A	#N/A	#N/A
Co03	Co09345_Co03a	29.81	Ot000156_Ots04p	Ots04p	16.13
Co03	Co50408_Co03a	30.82	#N/A	#N/A	#N/A
Co03	Co63015_Co03a	31.4	Ot017990_Ots04p	Ots04p	7.13
Co03	Co54335_Co03a	35.91	Ot024356_Ots04p	Ots04p	6.65
Co03	Co66820_Co03a	37.4	#N/A	#N/A	#N/A
Co03	Co33891_Co03a	38.9	#N/A	#N/A	#N/A
Co03	Co38941_Co03a	38.9	#N/A	#N/A	#N/A
Co03	Co56633_Co03a	38.9	#N/A	#N/A	#N/A
Co03	Co49536_Co03a	38.9	#N/A	#N/A	#N/A
Co03	Co51917_Co03a	38.9	#N/A	#N/A	#N/A
Co03	Co27419_Co03a	38.9	#N/A	#N/A	#N/A
Co03	Co47984_Co03a	38.9	#N/A	#N/A	#N/A
Co03	Co41505_Co03a	38.9	#N/A	#N/A	#N/A
Co03	Co55077_Co03a	38.9	#N/A	#N/A	#N/A
Co03	Co56376_Co03a	38.9	#N/A	#N/A	#N/A
Co03	Co48582_Co03a	39.13	#N/A	#N/A	#N/A
Co03	Co39908_Co03a	39.13	#N/A	#N/A	#N/A
Co03	Co65488_Co03a	40.48	#N/A	#N/A	#N/A
Co03	Co46988_Co03a	40.48	#N/A	#N/A	#N/A
Co03	Co17758_Co03a	40.48	#N/A	#N/A	#N/A
Co03	Co56935_Co03a	40.48	#N/A	#N/A	#N/A
Co03	Co48955_Co03a	40.48	#N/A	#N/A	#N/A
Co03	Co47665_Co03a	40.48	#N/A	#N/A	#N/A
Co03	Co46419_Co03a	40.48	#N/A	#N/A	#N/A
Co03	Co60456_Co03a	40.48	#N/A	#N/A	#N/A
Co03	Co60708_Co03a	40.48	#N/A	#N/A	#N/A
Co03	Co60021_Co03a	40.49	#N/A	#N/A	#N/A
Co03	Co10929_Co03a	40.49	#N/A	#N/A	#N/A
Co03	Co11741_Co03a	40.49	#N/A	#N/A	#N/A
Co03	Co15941_Co03a	42.05	Ot017817_Ots04p	Ots04p	12.09
Co03	Co29864_Co03a	42.05	#N/A	#N/A	#N/A
Co03	Co09928_Co03a	42.09	#N/A	#N/A	#N/A
Co03	Co52774_Co03a	42.09	Ot022052_Ots04p	Ots04p	16.13
Co03	Co67885_Co03a	42.1	#N/A	#N/A	#N/A
Co03	Co30682_Co03a	42.1	#N/A	#N/A	#N/A
Co03	Co49927_Co03a	42.1	#N/A	#N/A	#N/A
Co03	Co54984_Co03a	42.1	#N/A	#N/A	#N/A
Co03	Co68958_Co03a	43.71	#N/A	#N/A	#N/A
Co03	Co39701_Co03a	43.71	#N/A	#N/A	#N/A
Co03	Co46452_Co03a	50.62	#N/A	#N/A	#N/A
Co03	Co36813_Co03a	52.31	Ot000506_Ots04p	Ots04p	14.18
Co03	Co53514_Co03a	52.31	#N/A	#N/A	#N/A
Co03	Co21023_Co03a	52.31	Ot050039_Ots04p	Ots04p	15.93
Co03	Co45670_Co03a	55.85	#N/A	#N/A	#N/A
Co03	Co20085_Co03a	59.91	#N/A	#N/A	#N/A
Co03	Co51493_Co03a	59.91	#N/A	#N/A	#N/A
Co03	Co06222_Co03a	59.91	#N/A	#N/A	#N/A
Co03	Co51115_Co03a	59.91	#N/A	#N/A	#N/A
Co03	Co59618_Co03a	59.91	#N/A	#N/A	#N/A
Co03	Co50877_Co03a	61.73	#N/A	#N/A	#N/A
Co03	Co48232_Co03a	61.73	#N/A	#N/A	#N/A
Co03	Co15042_Co03a	64.14	#N/A	#N/A	#N/A
Co03	Co26760_Co03a	64.41	#N/A	#N/A	#N/A
Co03	Co09397_Co03a	64.41	#N/A	#N/A	#N/A
Co03	Co61986_Co03a	64.61	#N/A	#N/A	#N/A
Co03	Co07640_Co03a	69.11	#N/A	#N/A	#N/A
Co03	Co61372_Co03a	72.11	#N/A	#N/A	#N/A
Co03	Co59969_Co03a	72.11	#N/A	#N/A	#N/A
Co03	Co38948_Co03a	73.68	#N/A	#N/A	#N/A
Co03	Co59237_Co03a	73.68	#N/A	#N/A	#N/A
Co03	Co48296_Co03a	73.68	#N/A	#N/A	#N/A
Co03	Co21874_Co03a	74.68	#N/A	#N/A	#N/A
Co03	Co28387_Co03a	74.68	#N/A	#N/A	#N/A
Co03	Co42137_Co03a	76.1	Ot051589_Ots04p	Ots04p	19.45
Co03	Co65456_Co03a	76.11	#N/A	#N/A	#N/A
Co03	Co68844_Co03a	76.11	#N/A	#N/A	#N/A
Co03	Co20095_Co03a	76.11	#N/A	#N/A	#N/A
Co03	Co29672_Co03a	76.62	#N/A	#N/A	#N/A
Co03	Co30966_Co03a	77.19	#N/A	#N/A	#N/A
Co03	Co15930_Co03a	77.19	#N/A	#N/A	#N/A
Co03	Co31011_Co03a	81.24	#N/A	#N/A	#N/A
Co03	Co44089D_Co03a	82.86	#N/A	#N/A	#N/A
Co03	Co42354_Co03a	82.86	#N/A	#N/A	#N/A
Co03	Co62818_Co03a	82.86	#N/A	#N/A	#N/A
Co03	Co05522_Co03a	84.38	#N/A	#N/A	#N/A
Co03	Co23355_Co03a	84.45	#N/A	#N/A	#N/A
Co03	Co08114_Co03a	87.36	#N/A	#N/A	#N/A
Co03	Co19812_Co03a	91.77	#N/A	#N/A	#N/A
Co03	Co31823_Co03a	91.77	#N/A	#N/A	#N/A
Co03	Co05869_Co03a	91.77	#N/A	#N/A	#N/A
Co03	Co43602_Co03a	91.77	#N/A	#N/A	#N/A
Co03	Co34843_Co03a	95.41	Ot019286_Ots04p	Ots04p	18.12
Co03	Co29574_Co03a	95.41	#N/A	#N/A	#N/A
Co03	Co61450_Co03a	96.9	#N/A	#N/A	#N/A
Co03	Co10729_Co03a	97.05	#N/A	#N/A	#N/A
Co03	Co39909_Co03a	97.05	#N/A	#N/A	#N/A
Co03	Co53594_Co03a	102.37	#N/A	#N/A	#N/A
Co03	Co47250_Co03a	102.37	#N/A	#N/A	#N/A
Co03	Co23418_Co03a	102.37	#N/A	#N/A	#N/A
Co03	Co40714_Co03a	102.37	#N/A	#N/A	#N/A
Co03	Co18799_Co03a	102.37	#N/A	#N/A	#N/A
Co03	Co31790_Co03a	102.37	#N/A	#N/A	#N/A
Co03	Co41243_Co03a	102.96	#N/A	#N/A	#N/A
Co03	Co37951D_Co03a	103.86	#N/A	#N/A	#N/A
Co03	Co22067_Co03a	104.01	#N/A	#N/A	#N/A
Co03	Co06297_Co03a	104.01	#N/A	#N/A	#N/A
Co03	Co56965_Co03a	104.01	#N/A	#N/A	#N/A
Co03	Co19963_Co03a	104.01	#N/A	#N/A	#N/A
Co03	Co34890_Co03a	105.83	#N/A	#N/A	#N/A
Co03	Co28587_Co03a	108.87	#N/A	#N/A	#N/A
Co03	Co37778_Co03a	108.87	#N/A	#N/A	#N/A
Co03	Co50962_Co03a	110.43	#N/A	#N/A	#N/A
Co03	Co46499_Co03a	110.43	#N/A	#N/A	#N/A
Co03	Co45701_Co03a	111.14	#N/A	#N/A	#N/A
Co03	Co33859_Co03a	112.02	#N/A	#N/A	#N/A
Co03	Co24462_Co03a	112.21	#N/A	#N/A	#N/A
Co03	Co44998_Co03a	112.21	#N/A	#N/A	#N/A
Co03	Co45960_Co03a	114.64	#N/A	#N/A	#N/A
Co03	Co36235_Co03a	115.01	#N/A	#N/A	#N/A
Co03	Co56052_Co03a	116.58	#N/A	#N/A	#N/A
Co03	Co19737_Co03a	116.69	#N/A	#N/A	#N/A
Co03	Co19891_Co03a	118.72	#N/A	#N/A	#N/A
Co03	Co52729_Co03a	126.11	#N/A	#N/A	#N/A
Co03	Co34059_Co03a	126.88	Ot013571_Ots04p	Ots04p	51.68
Co03	Co29820_Co03u	130.34	#N/A	#N/A	#N/A
Co03	Co62816_Co03u	135.03	#N/A	#N/A	#N/A
Co03	Co28922_Co03u	138.02	#N/A	#N/A	#N/A
Co03	Co52773_Co03u	142.06	#N/A	#N/A	#N/A
Co03	Co57977_Co03u	142.06	#N/A	#N/A	#N/A
Co03	Co39763_Co03u	142.06	#N/A	#N/A	#N/A
Co03	Co28532_Co03u	142.06	#N/A	#N/A	#N/A
Co03	Co49783_Co03u	143.63	#N/A	#N/A	#N/A
Co03	Co46450_Co03u	143.63	#N/A	#N/A	#N/A
Co03	Co21275_Co03u	147.03	#N/A	#N/A	#N/A
Co03	Co61221_Co03u	155.36	#N/A	#N/A	#N/A
Co03	Co16975_Co03u	155.36	#N/A	#N/A	#N/A
Co03	Co54763_Co03u	156.28	#N/A	#N/A	#N/A
Co03	Co56065_Co03u	157.74	#N/A	#N/A	#N/A
Co03	Co34227_Co03u	162.06	#N/A	#N/A	#N/A
Co03	Co53073_Co03u	163.42	Ot042808_Ots04c	Ots04c	78.67
Co03	Co48650_Co03u	163.42	#N/A	#N/A	#N/A
Co03	Co67651_Co03u	163.42	#N/A	#N/A	#N/A
Co03	Co23413_Co03u	164.87	#N/A	#N/A	#N/A
Co03	Co09944_Co03u	165.01	#N/A	#N/A	#N/A
Co03	Co37733_Co03u	166.83	#N/A	#N/A	#N/A
Co03	Co42237_Co03u	168.4	#N/A	#N/A	#N/A
Co03	Co11474_Co03u	168.4	#N/A	#N/A	#N/A
Co03	Co31849_Co03u	168.4	Ot002977_Ots04c	Ots04c	78.67
Co03	Co20939_Co03u	168.57	#N/A	#N/A	#N/A
Co03	Co12475_Co03u	172.91	#N/A	#N/A	#N/A
Co03	Co27745_Co03u	174.48	#N/A	#N/A	#N/A
Co03	Co39844_Co03u	174.48	#N/A	#N/A	#N/A
Co03	Co40880_Co03u	174.48	#N/A	#N/A	#N/A
Co03	Co46515_Co03u	174.48	#N/A	#N/A	#N/A
Co03	Co42959_Co03u	174.48	#N/A	#N/A	#N/A
Co03	Co20150_Co03u	174.48	#N/A	#N/A	#N/A
Co03	Co49647_Co03u	178.13	#N/A	#N/A	#N/A
Co03	Co49633_Co03u	179.95	#N/A	#N/A	#N/A
Co03	Co37982_Co03u	179.95	#N/A	#N/A	#N/A
Co03	Co48888_Co03u	180.49	#N/A	#N/A	#N/A
Co03	Co27468_Co03u	180.49	Ot012359_Ots04c	Ots04c	82.81
Co03	Co16633_Co03u	180.49	#N/A	#N/A	#N/A
Co03	Co44250_Co03u	180.49	#N/A	#N/A	#N/A
Co03	Co56081_Co03u	181.67	#N/A	#N/A	#N/A
Co03	Co52389_Co03u	181.67	#N/A	#N/A	#N/A
Co03	Co40846_Co03u	183.5	#N/A	#N/A	#N/A
Co03	Co16088_Co03u	184.14	#N/A	#N/A	#N/A
Co03	Co36083_Co03u	185.52	#N/A	#N/A	#N/A
Co03	Co53067_Co03u	187.55	#N/A	#N/A	#N/A
Co03	Co36320_Co03u	187.55	#N/A	#N/A	#N/A
Co03	Co43684_Co03u	187.7	#N/A	#N/A	#N/A
Co03	Co20015_Co03u	188.78	#N/A	#N/A	#N/A
Co03	Co55665_Co03u	188.78	#N/A	#N/A	#N/A
Co03	Co32088_Co03u	188.78	#N/A	#N/A	#N/A
Co03	Co20109_Co03u	188.78	#N/A	#N/A	#N/A
Co03	Co45948_Co03u	188.78	#N/A	#N/A	#N/A
Co03	Co53303_Co03u	190.25	#N/A	#N/A	#N/A
Co03	Co69301_Co03u	194.01	#N/A	#N/A	#N/A
Co03	Co61689_Co03u	194.01	#N/A	#N/A	#N/A
Co03	Co52380_Co03u	195.76	#N/A	#N/A	#N/A
Co03	Co39748_Co03u	195.76	#N/A	#N/A	#N/A
Co03	Co41350_Co03u	196.43	#N/A	#N/A	#N/A
Co03	Co27345_Co03u	196.82	#N/A	#N/A	#N/A
Co03	Co35015_Co03u	196.82	#N/A	#N/A	#N/A
Co03	Co29931_Co03u	199.03	#N/A	#N/A	#N/A
Co03	Co41588_Co03u	199.9	#N/A	#N/A	#N/A
Co03	Co49558_Co03u	200.45	#N/A	#N/A	#N/A
Co03	Co34884_Co03u	203.15	#N/A	#N/A	#N/A
Co03	Co32230_Co03u	204.75	Ot035400_Ots04c	Ots04c	92.18
Co03	Co21027_Co03u	206.25	#N/A	#N/A	#N/A
Co03	Co32056_Co03u	208.33	#N/A	#N/A	#N/A
Co03	Co57702_Co03u	208.38	#N/A	#N/A	#N/A
Co03	Co36012_Co03u	209.4	#N/A	#N/A	#N/A
Co03	Co29520_Co03u	210.41	#N/A	#N/A	#N/A
Co03	Co35964D_Co03u	210.41	#N/A	#N/A	#N/A
Co03	Co58998_Co03u	212.31	#N/A	#N/A	#N/A
Co03	Co26616_Co03u	221.27	#N/A	#N/A	#N/A
Co03	Co67702_Co03u	221.27	#N/A	#N/A	#N/A
Co03	Co56389_Co03u	224.1	#N/A	#N/A	#N/A
Co03	Co18736_Co03u	225.12	#N/A	#N/A	#N/A
Co03	Co28590_Co03b	225.47	Ot050757_Ots04q	Ots04q	97.52
Co03	Co20814_Co03b	231.55	#N/A	#N/A	#N/A
Co03	Co56607_Co03b	231.55	#N/A	#N/A	#N/A
Co03	Co61449_Co03b	231.55	#N/A	#N/A	#N/A
Co03	Co25558_Co03b	233.27	#N/A	#N/A	#N/A
Co03	Co20920_Co03b	235.19	#N/A	#N/A	#N/A
Co03	Co37242D_Co03b	235.19	#N/A	#N/A	#N/A
Co03	Co48223_Co03b	236.61	#N/A	#N/A	#N/A
Co03	Co36042_Co03b	236.61	#N/A	#N/A	#N/A
Co03	Co14993_Co03b	236.61	#N/A	#N/A	#N/A
Co03	Co65080_Co03b	236.61	#N/A	#N/A	#N/A
Co03	Co12352_Co03b	236.61	#N/A	#N/A	#N/A
Co03	Co16894_Co03b	236.61	#N/A	#N/A	#N/A
Co03	Co26427_Co03b	236.61	#N/A	#N/A	#N/A
Co03	Co53084_Co03b	236.61	#N/A	#N/A	#N/A
Co03	Co27319_Co03b	236.61	#N/A	#N/A	#N/A
Co03	Co65622_Co03b	236.61	#N/A	#N/A	#N/A
Co03	Co45872_Co03b	238.5	#N/A	#N/A	#N/A
Co03	Co69038_Co03b	238.5	#N/A	#N/A	#N/A
Co03	Co24478_Co03b	239.5	#N/A	#N/A	#N/A
Co03	Co34164_Co03b	240.04	#N/A	#N/A	#N/A
Co03	Co06974_Co03b	241.61	#N/A	#N/A	#N/A
Co03	Co05226_Co03b	243.17	#N/A	#N/A	#N/A
Co03	Co51107_Co03b	243.17	#N/A	#N/A	#N/A
Co03	Co52364_Co03b	243.17	#N/A	#N/A	#N/A
Co03	Co22383_Co03b	243.17	#N/A	#N/A	#N/A
Co03	Co56899_Co03b	243.42	#N/A	#N/A	#N/A
Co03	Co39592_Co03b	243.42	#N/A	#N/A	#N/A
Co03	Co51121_Co03b	243.43	#N/A	#N/A	#N/A
Co03	Co36064_Co03b	243.43	Ot041130_Ots04q	Ots04q	128.98
Co03	Co48045_Co03b	243.97	#N/A	#N/A	#N/A
Co03	Co32859_Co03b	244.8	#N/A	#N/A	#N/A
Co03	Co55175_Co03b	245.55	#N/A	#N/A	#N/A
Co03	Co30016_Co03b	245.55	#N/A	#N/A	#N/A
Co03	Co03696D_Co03b	245.55	#N/A	#N/A	#N/A
Co03	Co46304_Co03b	245.55	#N/A	#N/A	#N/A
Co03	Co53837_Co03b	245.55	#N/A	#N/A	#N/A
Co03	Co62410_Co03b	249.92	#N/A	#N/A	#N/A
Co03	Co44277_Co03b	249.92	#N/A	#N/A	#N/A
Co03	Co63187_Co03b	249.92	#N/A	#N/A	#N/A
Co03	Co40532D_Co03b	251.49	#N/A	#N/A	#N/A
Co03	Co51418_Co03b	256.19	#N/A	#N/A	#N/A
Co03	Co43179_Co03b	256.19	#N/A	#N/A	#N/A
Co03	Co07622D_Co03b	256.19	#N/A	#N/A	#N/A
Co03	Co59262_Co03b	256.19	#N/A	#N/A	#N/A
Co03	Co06997D_Co03b	257.75	#N/A	#N/A	#N/A
Co03	Co35296_Co03b	262.77	#N/A	#N/A	#N/A
Co03	Co03970D_Co03b	264.66	#N/A	#N/A	#N/A
Co03	Co40583_Co03b	266.43	#N/A	#N/A	#N/A
Co03	Co00982D_Co03b	266.66	#N/A	#N/A	#N/A
Co03	Co01776D_Co03b	268.22	#N/A	#N/A	#N/A
Co03	Co69287D_Co03b	268.22	#N/A	#N/A	#N/A
Co03	Co30720D_Co03b	268.22	#N/A	#N/A	#N/A
Co03	Co06192D_Co03b	268.22	#N/A	#N/A	#N/A
Co03	Co04803D_Co03b	268.22	#N/A	#N/A	#N/A
Co03	Co29640D_Co03b	268.22	#N/A	#N/A	#N/A
Co03	Co04371D_Co03b_Co08b	268.22	#N/A	#N/A	#N/A
Co03	Co01347D_Co03b	268.22	#N/A	#N/A	#N/A
Co03	Co28393D_Co03b	268.22	#N/A	#N/A	#N/A
Co03	Co03787D_Co03b	268.22	#N/A	#N/A	#N/A
Co03	Co01559D_Co03b_Co08b	269.44	#N/A	#N/A	#N/A
Co03	Co02873D_Co03b	269.44	#N/A	#N/A	#N/A
Co03	Co46339D_Co03b_Co08b	269.44	#N/A	#N/A	#N/A
Co03	Co63665D_Co03b	269.44	#N/A	#N/A	#N/A
Co03	Co01142D_Co03b	269.44	#N/A	#N/A	#N/A
Co03	Co01150D_Co03b_Co08b	269.44	#N/A	#N/A	#N/A
Co03	Co01767D_Co03b	269.44	#N/A	#N/A	#N/A
Co03	Co02567D_Co03b	269.44	#N/A	#N/A	#N/A
Co03	Co00937D_Co03b_Co08b	269.44	Ot060764D_Ots12q	Ots12q	145.43
Co03	Co00368D_Co03b	269.44	Ot060038D_Ots12q	Ots12q	144.02
Co03	Co01902D_Co03b	269.44	#N/A	#N/A	#N/A
Co03	Co01523D_Co03b	269.6	#N/A	#N/A	#N/A
Co03	Co05365D_Co03b	269.6	#N/A	#N/A	#N/A
Co03	Co04433D_Co03b	269.6	#N/A	#N/A	#N/A
Co03	Co18009D_Co03b	269.6	#N/A	#N/A	#N/A
Co03	Co01300D_Co03b	269.6	#N/A	#N/A	#N/A
Co03	Co03603D_Co03b	269.6	Ot060085D_Ots04q_Ots12q	Ots04q	163.69
Co03	Co04145D_Co03b	269.6	#N/A	#N/A	#N/A
Co03	Co05575D_Co03b	269.6	Ot060425D_Ots04q	Ots04q	183.78
Co03	Co03698D_Co03b	269.6	#N/A	#N/A	#N/A
Co03	Co04711D_Co03b	269.6	#N/A	#N/A	#N/A
Co03	Co02038D_Co03b	269.6	#N/A	#N/A	#N/A
Co03	Co00721D_Co03b	269.6	#N/A	#N/A	#N/A
Co03	Co01833D_Co03b	269.6	#N/A	#N/A	#N/A
Co03	Co08265D_Co03b_Co08b	269.6	#N/A	#N/A	#N/A
Co03	Co01988D_Co03b	269.6	#N/A	#N/A	#N/A
Co03	Co04022D_Co03b	269.6	#N/A	#N/A	#N/A
Co03	Co01236D_Co03b	269.6	Ot060514D_Ots04q	Ots04q	155.33
Co03	Co02016D_Co03b	269.6	#N/A	#N/A	#N/A
Co03	Co02154D_Co03b	269.6	Ot060497D_Ots12q	Ots12q	146.23
Co03	Co01673D_Co03b_Co08b	269.6	Ot060088D_Ots04q_Ots12q	Ots04q	161.9
Co03	Co67424D_Co03b_Co08b	269.6	#N/A	#N/A	#N/A
Co03	Co03001D_Co03b	269.6	#N/A	#N/A	#N/A
Co03	Co04691D_Co03b	269.6	Ot060782D_Ots12q	Ots12q	145.43
Co03	Co02298D_Co03b	269.6	#N/A	#N/A	#N/A
Co03	Co06644D_Co03b_Co08b	269.6	Ot010137D_Ots12q	Ots12q	157.5
Co03	Co39857D_Co03b	269.6	#N/A	#N/A	#N/A
Co03	Co12629D_Co03b	269.6	Ot010231D_Ots04q	Ots04q	161.9
Co03	Co13381D_Co03b	269.6	#N/A	#N/A	#N/A
Co03	Co06460D_Co03b	269.6	Ot012302D_Ots04q	Ots04q	175.84
Co03	Co50098_Co03b	269.6	#N/A	#N/A	#N/A
Co03	Co02648_Co03b	269.63	#N/A	#N/A	#N/A
Co03	Co05497D_Co03b	271.2	#N/A	#N/A	#N/A
Co03	Co60391D_Co03b	271.2	#N/A	#N/A	#N/A
Co03	Co46910D_Co03b	271.2	#N/A	#N/A	#N/A
Co03	Co30793_Co03b	271.2	#N/A	#N/A	#N/A
Co03	Co02721D_Co03b	271.2	#N/A	#N/A	#N/A
Co03	Co37961_Co03b	271.2	#N/A	#N/A	#N/A
Co03	Co00354D_Co03b	271.2	#N/A	#N/A	#N/A
Co03	Co28774D_Co03b	271.2	#N/A	#N/A	#N/A
Co03	Co53617_Co03b	271.2	#N/A	#N/A	#N/A
Co03	Co69161D_Co03b	271.2	#N/A	#N/A	#N/A
Co03	Co65359D_Co03b	271.2	#N/A	#N/A	#N/A
Co03	Co12572D_Co03b	271.2	#N/A	#N/A	#N/A
Co03	Co03052D_Co03b	271.59	#N/A	#N/A	#N/A
Co03	Co01846D_Co03b_Co08b	271.59	#N/A	#N/A	#N/A
Co03	Co05853D_Co03b	271.59	#N/A	#N/A	#N/A
Co03	Co04918D_Co03b_Co08b	271.59	#N/A	#N/A	#N/A
Co03	Co01161D_Co03b	271.59	#N/A	#N/A	#N/A
Co03	Co53217D_Co03b_Co08b	271.59	#N/A	#N/A	#N/A
Co03	Co06292D_Co03b	271.59	Ot059872D_Ots04q_Ots12q	Ots04q	169.8
Co03	Co04034D_Co03b_Co08b	271.59	#N/A	#N/A	#N/A
Co03	Co49458D_Co03b_Co08b	271.59	#N/A	#N/A	#N/A
Co03	Co04231D_Co03b_Co08b	271.59	#N/A	#N/A	#N/A
Co03	Co68541_Co03b	272.9	#N/A	#N/A	#N/A
Co03	Co03053_Co03b	273.66	Ot060063D_Ots12q	Ots12q	158.93
Co03	Co13105_Co03b	273.66	#N/A	#N/A	#N/A
Co03	Co01227D_Co03b	274.51	Ot034968_Ots04q	Ots04q	131.16
Co04	Co38836_Co04a	0	#N/A	#N/A	#N/A
Co04	Co67912_Co04a	3.55	#N/A	#N/A	#N/A
Co04	Co36882_Co04a	3.55	#N/A	#N/A	#N/A
Co04	Co47245_Co04a	3.55	#N/A	#N/A	#N/A
Co04	Co59192_Co04a	3.55	#N/A	#N/A	#N/A
Co04	Co66193_Co04a	3.55	#N/A	#N/A	#N/A
Co04	Co43832_Co04a	3.55	#N/A	#N/A	#N/A
Co04	Co61427_Co04a	3.55	#N/A	#N/A	#N/A
Co04	Co56777_Co04a	3.55	#N/A	#N/A	#N/A
Co04	Co52313_Co04a	3.68	#N/A	#N/A	#N/A
Co04	Co51459_Co04a	3.68	#N/A	#N/A	#N/A
Co04	Co42794_Co04a	3.68	#N/A	#N/A	#N/A
Co04	Co59800_Co04a	3.68	#N/A	#N/A	#N/A
Co04	Co68195_Co04a	3.68	#N/A	#N/A	#N/A
Co04	Co39446_Co04a	3.68	#N/A	#N/A	#N/A
Co04	Co66007D_Co04a	3.68	#N/A	#N/A	#N/A
Co04	Co52830_Co04a	3.68	#N/A	#N/A	#N/A
Co04	Co63628_Co04a	5.95	#N/A	#N/A	#N/A
Co04	Co31089_Co04a	7.65	#N/A	#N/A	#N/A
Co04	Co55782_Co04a	7.65	#N/A	#N/A	#N/A
Co04	Co18623_Co04a	9.03	#N/A	#N/A	#N/A
Co04	Co67770_Co04a	9.03	#N/A	#N/A	#N/A
Co04	Co43620D_Co04a	9.03	#N/A	#N/A	#N/A
Co04	Co65761_Co04a	9.85	Ot040586_Ots06p	Ots06p	0
Co04	Co35925_Co04a	10.15	#N/A	#N/A	#N/A
Co04	Co41386_Co04a	10.15	#N/A	#N/A	#N/A
Co04	Co54653_Co04a	11.24	#N/A	#N/A	#N/A
Co04	Co58061_Co04a	12.25	#N/A	#N/A	#N/A
Co04	Co26639_Co04a	12.25	#N/A	#N/A	#N/A
Co04	Co18825_Co04a	12.25	#N/A	#N/A	#N/A
Co04	Co44260_Co04a	13.26	#N/A	#N/A	#N/A
Co04	Co45037_Co04a	13.26	#N/A	#N/A	#N/A
Co04	Co55413_Co04a	13.26	#N/A	#N/A	#N/A
Co04	Co54345_Co04a	13.26	#N/A	#N/A	#N/A
Co04	Co52838_Co04a	13.26	#N/A	#N/A	#N/A
Co04	Co41568_Co04a	13.26	#N/A	#N/A	#N/A
Co04	Co45907_Co04a	13.26	#N/A	#N/A	#N/A
Co04	Co29047_Co04a	13.26	#N/A	#N/A	#N/A
Co04	Co30854_Co04a	13.26	#N/A	#N/A	#N/A
Co04	Co19099_Co04a	13.26	#N/A	#N/A	#N/A
Co04	Co19881_Co04a	13.26	#N/A	#N/A	#N/A
Co04	Co02272D_Co04a	13.26	#N/A	#N/A	#N/A
Co04	Co04665_Co04a	13.26	Ot059547D_Ots06p	Ots06p	3.71
Co04	Co50186_Co04a	13.26	#N/A	#N/A	#N/A
Co04	Co69741_Co04a	13.26	#N/A	#N/A	#N/A
Co04	Co59039_Co04a	13.26	#N/A	#N/A	#N/A
Co04	Co50923_Co04a	13.26	#N/A	#N/A	#N/A
Co04	Co66969_Co04a	13.26	#N/A	#N/A	#N/A
Co04	Co28778_Co04a	13.26	#N/A	#N/A	#N/A
Co04	Co41491_Co04a	13.26	#N/A	#N/A	#N/A
Co04	Co58330_Co04a	13.26	#N/A	#N/A	#N/A
Co04	Co46982_Co04a	13.26	Ot009956_Ots06p	Ots06p	5.17
Co04	Co47685_Co04a	13.26	#N/A	#N/A	#N/A
Co04	Co40517_Co04a	13.26	Ot051026_Ots06p	Ots06p	9.47
Co04	Co49971_Co04a	13.26	#N/A	#N/A	#N/A
Co04	Co59794_Co04a	13.26	#N/A	#N/A	#N/A
Co04	Co44922_Co04a	13.26	#N/A	#N/A	#N/A
Co04	Co10469_Co04a	13.26	#N/A	#N/A	#N/A
Co04	Co38618_Co04a	13.26	#N/A	#N/A	#N/A
Co04	Co39674_Co04a	13.26	#N/A	#N/A	#N/A
Co04	Co30933_Co04a	13.26	#N/A	#N/A	#N/A
Co04	Co38601_Co04a	13.26	#N/A	#N/A	#N/A
Co04	Co37251_Co04a	13.26	#N/A	#N/A	#N/A
Co04	Co53105_Co04a	13.26	#N/A	#N/A	#N/A
Co04	Co17014_Co04a	13.36	#N/A	#N/A	#N/A
Co04	Co16049_Co04a	13.36	#N/A	#N/A	#N/A
Co04	Co54371_Co04a	13.37	#N/A	#N/A	#N/A
Co04	Co35890_Co04a	13.37	#N/A	#N/A	#N/A
Co04	Co05515_Co04a	13.37	#N/A	#N/A	#N/A
Co04	Co65003_Co04a	13.37	#N/A	#N/A	#N/A
Co04	Co43840_Co04a	13.37	#N/A	#N/A	#N/A
Co04	Co41432_Co04a	13.37	#N/A	#N/A	#N/A
Co04	Co32234_Co04a	13.37	#N/A	#N/A	#N/A
Co04	Co58095_Co04a	13.37	#N/A	#N/A	#N/A
Co04	Co60743_Co04a	13.37	#N/A	#N/A	#N/A
Co04	Co04677_Co04a	13.37	#N/A	#N/A	#N/A
Co04	Co30978_Co04a	13.37	#N/A	#N/A	#N/A
Co04	Co31286_Co04a	13.37	#N/A	#N/A	#N/A
Co04	Co07423_Co04a	13.37	#N/A	#N/A	#N/A
Co04	Co44490_Co04a	13.37	Ot049834_Ots06p	Ots06p	5.17
Co04	Co24094_Co04a	13.37	#N/A	#N/A	#N/A
Co04	Co65861_Co04a	13.37	#N/A	#N/A	#N/A
Co04	Co38737_Co04a	14	#N/A	#N/A	#N/A
Co04	Co13982_Co04a	14.21	#N/A	#N/A	#N/A
Co04	Co64098_Co04a	17.26	#N/A	#N/A	#N/A
Co04	Co14141_Co04a	23.37	#N/A	#N/A	#N/A
Co04	Co53091_Co04a	24.38	#N/A	#N/A	#N/A
Co04	Co13372_Co04a	24.38	#N/A	#N/A	#N/A
Co04	Co55121_Co04a	24.38	#N/A	#N/A	#N/A
Co04	Co42850_Co04a	24.38	#N/A	#N/A	#N/A
Co04	Co60320_Co04a	24.38	#N/A	#N/A	#N/A
Co04	Co30943_Co04a	24.38	#N/A	#N/A	#N/A
Co04	Co43709_Co04a	24.38	#N/A	#N/A	#N/A
Co04	Co28407_Co04a	24.38	#N/A	#N/A	#N/A
Co04	Co31015_Co04a	24.38	#N/A	#N/A	#N/A
Co04	Co28834_Co04a	25.94	#N/A	#N/A	#N/A
Co04	Co22106_Co04a	25.94	#N/A	#N/A	#N/A
Co04	Co56374_Co04a	25.94	#N/A	#N/A	#N/A
Co04	Co57698_Co04a	25.94	#N/A	#N/A	#N/A
Co04	Co29832_Co04a	25.94	#N/A	#N/A	#N/A
Co04	Co23846_Co04a	25.94	#N/A	#N/A	#N/A
Co04	Co14876_Co04a	28.22	#N/A	#N/A	#N/A
Co04	Co26222_Co04a	29.71	#N/A	#N/A	#N/A
Co04	Co33258_Co04a	29.71	#N/A	#N/A	#N/A
Co04	Co51873_Co04a	29.92	#N/A	#N/A	#N/A
Co04	Co57425_Co04a	29.92	#N/A	#N/A	#N/A
Co04	Co66485D_Co04a	29.92	#N/A	#N/A	#N/A
Co04	Co44530_Co04a	30.4	#N/A	#N/A	#N/A
Co04	Co23071_Co04a	30.71	#N/A	#N/A	#N/A
Co04	Co20204_Co04a	32.74	#N/A	#N/A	#N/A
Co04	Co17669_Co04a	34.25	#N/A	#N/A	#N/A
Co04	Co36053_Co04a	34.25	#N/A	#N/A	#N/A
Co04	Co04571_Co04a	34.25	#N/A	#N/A	#N/A
Co04	Co18151_Co04a	34.25	#N/A	#N/A	#N/A
Co04	Co49042_Co04a	34.58	#N/A	#N/A	#N/A
Co04	Co29692_Co04a	35.42	#N/A	#N/A	#N/A
Co04	Co17102_Co04a	36.43	Ot024454_Ots06p	Ots06p	21.48
Co04	Co20213_Co04a	36.88	#N/A	#N/A	#N/A
Co04	Co31694_Co04a	36.88	#N/A	#N/A	#N/A
Co04	Co22014_Co04a	36.88	#N/A	#N/A	#N/A
Co04	Co10153_Co04a	37.79	#N/A	#N/A	#N/A
Co04	Co29773_Co04a	37.79	#N/A	#N/A	#N/A
Co04	Co32017_Co04a	37.79	#N/A	#N/A	#N/A
Co04	Co22853_Co04a	37.79	#N/A	#N/A	#N/A
Co04	Co18928_Co04a	37.79	#N/A	#N/A	#N/A
Co04	Co26308_Co04a	38.8	#N/A	#N/A	#N/A
Co04	Co40425_Co04a	38.8	#N/A	#N/A	#N/A
Co04	Co49433_Co04a	39.81	#N/A	#N/A	#N/A
Co04	Co58773_Co04a	40.18	#N/A	#N/A	#N/A
Co04	Co64294_Co04a	40.18	#N/A	#N/A	#N/A
Co04	Co67895_Co04a	40.18	#N/A	#N/A	#N/A
Co04	Co56067_Co04a	41.79	#N/A	#N/A	#N/A
Co04	Co46305_Co04a	41.79	#N/A	#N/A	#N/A
Co04	Co29795_Co04a	41.79	#N/A	#N/A	#N/A
Co04	Co24505_Co04a	41.79	#N/A	#N/A	#N/A
Co04	Co64292_Co04a	42.73	#N/A	#N/A	#N/A
Co04	Co58943_Co04a	46.68	#N/A	#N/A	#N/A
Co04	Co38702_Co04a	54.39	Ot043582_Ots06p	Ots06p	18.69
Co04	Co24470_Co04a	55.4	#N/A	#N/A	#N/A
Co04	Co49571_Co04a	56.41	#N/A	#N/A	#N/A
Co04	Co46433_Co04a	56.41	#N/A	#N/A	#N/A
Co04	Co23032_Co04a	56.41	#N/A	#N/A	#N/A
Co04	Co63433_Co04a	56.41	#N/A	#N/A	#N/A
Co04	Co06714_Co04a	57.36	#N/A	#N/A	#N/A
Co04	Co35257_Co04a	57.8	#N/A	#N/A	#N/A
Co04	Co46958_Co04a	58.07	#N/A	#N/A	#N/A
Co04	Co39923_Co04a	59.68	#N/A	#N/A	#N/A
Co04	Co59588_Co04a	61.18	#N/A	#N/A	#N/A
Co04	Co38931_Co04a	61.18	#N/A	#N/A	#N/A
Co04	Co20162_Co04a	61.18	#N/A	#N/A	#N/A
Co04	Co19879_Co04a	61.18	#N/A	#N/A	#N/A
Co04	Co37072_Co04a	61.47	#N/A	#N/A	#N/A
Co04	Co63805_Co04a	63.99	#N/A	#N/A	#N/A
Co04	Co52340_Co04a	66.25	#N/A	#N/A	#N/A
Co04	Co09510_Co04a	68.18	#N/A	#N/A	#N/A
Co04	Co21216_Co04a	68.18	#N/A	#N/A	#N/A
Co04	Co35886_Co04a	68.39	#N/A	#N/A	#N/A
Co04	Co36055_Co04a	69.63	Ot035078_Ots06p	Ots06p	38.27
Co04	Co29843_Co04a	72	Ot048381_Ots06p	Ots06p	48.12
Co04	Co27336_Co04a	72	#N/A	#N/A	#N/A
Co04	Co53965_Co04a	72	#N/A	#N/A	#N/A
Co04	Co39231D_Co04a	73.62	#N/A	#N/A	#N/A
Co04	Co51816_Co04a	75.17	#N/A	#N/A	#N/A
Co04	Co18158_Co04a	81.28	#N/A	#N/A	#N/A
Co04	Co50953_Co04a	81.28	#N/A	#N/A	#N/A
Co04	Co61436_Co04a	84.93	Ot024984_Ots06p	Ots06p	56.31
Co04	Co20835_Co04a	84.93	#N/A	#N/A	#N/A
Co04	Co56134_Co04a	85.78	#N/A	#N/A	#N/A
Co04	Co55172_Co04a	87.35	#N/A	#N/A	#N/A
Co04	Co49405_Co04a	88.56	#N/A	#N/A	#N/A
Co04	Co33852_Co04a	88.56	Ot001424_Ots06p	Ots06p	52.51
Co04	Co65771D_Co04a	88.56	#N/A	#N/A	#N/A
Co04	Co52268_Co04a	93.64	#N/A	#N/A	#N/A
Co04	Co59460_Co04a	94.07	#N/A	#N/A	#N/A
Co04	Co59857_Co04a	94.07	#N/A	#N/A	#N/A
Co04	Co47555_Co04a	94.07	#N/A	#N/A	#N/A
Co04	Co56599_Co04a	94.07	#N/A	#N/A	#N/A
Co04	Co55681_Co04a	95.65	#N/A	#N/A	#N/A
Co04	Co53588_Co04a	95.79	#N/A	#N/A	#N/A
Co04	Co41288_Co04a	95.79	#N/A	#N/A	#N/A
Co04	Co24545_Co04a	95.79	#N/A	#N/A	#N/A
Co04	Co42848_Co04a	95.79	#N/A	#N/A	#N/A
Co04	Co67500_Co04a	95.79	#N/A	#N/A	#N/A
Co04	Co51091_Co04a	95.79	#N/A	#N/A	#N/A
Co04	Co39891_Co04a	95.79	#N/A	#N/A	#N/A
Co04	Co59268_Co04a	96.85	#N/A	#N/A	#N/A
Co04	Co67011_Co04a	98.46	#N/A	#N/A	#N/A
Co04	Co60727_Co04a	98.46	#N/A	#N/A	#N/A
Co04	Co38650_Co04a	100.02	#N/A	#N/A	#N/A
Co04	Co35152_Co04a	100.02	#N/A	#N/A	#N/A
Co04	Co42856_Co04a	101.36	#N/A	#N/A	#N/A
Co04	Co49994_Co04a	101.64	Ot027003_Ots06p	Ots06p	56.31
Co04	Co43703_Co04u	102.38	#N/A	#N/A	#N/A
Co04	Co12326_Co04u	103.39	#N/A	#N/A	#N/A
Co04	Co45278_Co04u	104.86	#N/A	#N/A	#N/A
Co04	Co09932_Co04u	110.51	Ot005261_Ots06c	Ots06c	60.29
Co04	Co36892_Co04u	111.52	#N/A	#N/A	#N/A
Co04	Co31777_Co04u	113.38	#N/A	#N/A	#N/A
Co04	Co47850_Co04u	113.38	#N/A	#N/A	#N/A
Co04	Co47629_Co04u	113.38	#N/A	#N/A	#N/A
Co04	Co53698_Co04u	113.38	#N/A	#N/A	#N/A
Co04	Co18012_Co04u	115.4	#N/A	#N/A	#N/A
Co04	Co25406_Co04u	116.37	#N/A	#N/A	#N/A
Co04	Co45080_Co04u	119.6	#N/A	#N/A	#N/A
Co04	Co64631_Co04u	119.6	#N/A	#N/A	#N/A
Co04	Co26968_Co04u	122.45	#N/A	#N/A	#N/A
Co04	Co59583_Co04u	122.45	#N/A	#N/A	#N/A
Co04	Co16655_Co04u	123.3	#N/A	#N/A	#N/A
Co04	Co34153_Co04u	123.3	#N/A	#N/A	#N/A
Co04	Co35993_Co04u	124.31	#N/A	#N/A	#N/A
Co04	Co31714_Co04u	124.54	#N/A	#N/A	#N/A
Co04	Co44284_Co04u	124.54	Ot048897_Ots06c	Ots06c	65.94
Co04	Co56395_Co04u	125.13	#N/A	#N/A	#N/A
Co04	Co31732_Co04u	125.22	#N/A	#N/A	#N/A
Co04	Co64191_Co04u	125.22	#N/A	#N/A	#N/A
Co04	Co51885_Co04u	125.22	#N/A	#N/A	#N/A
Co04	Co12895_Co04u	125.22	#N/A	#N/A	#N/A
Co04	Co02742D_Co04u	125.22	#N/A	#N/A	#N/A
Co04	Co45853_Co04u	125.22	#N/A	#N/A	#N/A
Co04	Co19163_Co04u	125.22	#N/A	#N/A	#N/A
Co04	Co46990_Co04u	125.22	#N/A	#N/A	#N/A
Co04	Co48235_Co04u	128.87	Ot004983_Ots06c	Ots06c	65.94
Co04	Co60862_Co04u	131.63	#N/A	#N/A	#N/A
Co04	Co54733_Co04u	131.63	#N/A	#N/A	#N/A
Co04	Co41441_Co04u	131.63	#N/A	#N/A	#N/A
Co04	Co45856_Co04u	131.63	#N/A	#N/A	#N/A
Co04	Co20442_Co04u	131.63	#N/A	#N/A	#N/A
Co04	Co30787_Co04u	131.63	#N/A	#N/A	#N/A
Co04	Co49033_Co04u	131.63	#N/A	#N/A	#N/A
Co04	Co10114_Co04u	131.93	#N/A	#N/A	#N/A
Co04	Co49576_Co04u	131.97	#N/A	#N/A	#N/A
Co04	Co64802_Co04u	134.1	#N/A	#N/A	#N/A
Co04	Co50518_Co04u	134.72	#N/A	#N/A	#N/A
Co04	Co64347_Co04u	141.85	#N/A	#N/A	#N/A
Co04	Co33282_Co04u	141.85	#N/A	#N/A	#N/A
Co04	Co26484_Co04u	143.42	#N/A	#N/A	#N/A
Co04	Co34965_Co04u	143.92	#N/A	#N/A	#N/A
Co04	Co34895_Co04u	145.75	#N/A	#N/A	#N/A
Co04	Co42625_Co04u	145.75	#N/A	#N/A	#N/A
Co04	Co32174_Co04u	150.86	#N/A	#N/A	#N/A
Co04	Co25814_Co04b	150.86	Ot008208_Ots06q	Ots06q	75.33
Co04	Co42039_Co04b	155.56	#N/A	#N/A	#N/A
Co04	Co52342_Co04b	156.52	#N/A	#N/A	#N/A
Co04	Co25519_Co04b	156.52	#N/A	#N/A	#N/A
Co04	Co56926_Co04b	157.21	#N/A	#N/A	#N/A
Co04	Co33035_Co04b	157.21	#N/A	#N/A	#N/A
Co04	Co41992_Co04b	159.25	#N/A	#N/A	#N/A
Co04	Co57706_Co04b	159.51	Ot049362_Ots06q	Ots06q	78.18
Co04	Co64406_Co04b	159.51	#N/A	#N/A	#N/A
Co04	Co42259_Co04b	161.17	#N/A	#N/A	#N/A
Co04	Co35839_Co04b	161.38	#N/A	#N/A	#N/A
Co04	Co39600_Co04b	162.13	#N/A	#N/A	#N/A
Co04	Co35949_Co04b	162.13	#N/A	#N/A	#N/A
Co04	Co11636_Co04b	163.14	#N/A	#N/A	#N/A
Co04	Co48288_Co04b	165.16	#N/A	#N/A	#N/A
Co04	Co24095_Co04b	169.21	#N/A	#N/A	#N/A
Co04	Co22420_Co04b	169.21	#N/A	#N/A	#N/A
Co04	Co13889_Co04b	174.64	#N/A	#N/A	#N/A
Co04	Co67379_Co04b	176.46	#N/A	#N/A	#N/A
Co04	Co43068_Co04b	179.58	#N/A	#N/A	#N/A
Co04	Co69889D_Co04b	179.58	#N/A	#N/A	#N/A
Co04	Co39041_Co04b	179.58	#N/A	#N/A	#N/A
Co04	Co16837_Co04b	179.58	#N/A	#N/A	#N/A
Co04	Co47741_Co04b	180.38	#N/A	#N/A	#N/A
Co04	Co34290_Co04b	180.38	#N/A	#N/A	#N/A
Co04	Co61205_Co04b	184.74	#N/A	#N/A	#N/A
Co04	Co13028_Co04b	185.75	#N/A	#N/A	#N/A
Co04	Co55706_Co04b	185.75	#N/A	#N/A	#N/A
Co04	Co13121_Co04b	185.75	Ot032776_Ots06q	Ots06q	101.71
Co04	Co44300_Co04b	187.16	#N/A	#N/A	#N/A
Co04	Co63538_Co04b	192.87	#N/A	#N/A	#N/A
Co04	Co63571_Co04b	192.87	Ot055965_Ots06q	Ots06q	98.33
Co04	Co53205_Co04b	192.87	#N/A	#N/A	#N/A
Co04	Co50496_Co04b	194.2	#N/A	#N/A	#N/A
Co04	Co15803_Co04b	195.21	#N/A	#N/A	#N/A
Co04	Co12271_Co04b	195.21	#N/A	#N/A	#N/A
Co04	Co57645_Co04b	195.21	#N/A	#N/A	#N/A
Co04	Co60906_Co04b	195.21	#N/A	#N/A	#N/A
Co04	Co65921_Co04b	195.21	#N/A	#N/A	#N/A
Co04	Co52439_Co04b	195.21	Ot012171_Ots06q	Ots06q	106.42
Co04	Co55350_Co04b	195.21	Ot045177_Ots06q	Ots06q	110
Co04	Co47593_Co04b	195.21	#N/A	#N/A	#N/A
Co04	Co38872_Co04b	201.1	#N/A	#N/A	#N/A
Co04	Co65578_Co04b	201.1	#N/A	#N/A	#N/A
Co04	Co34207_Co04b	201.1	#N/A	#N/A	#N/A
Co04	Co49063_Co04b	203.9	#N/A	#N/A	#N/A
Co04	Co35341_Co04b	203.9	#N/A	#N/A	#N/A
Co04	Co16650_Co04b	203.9	#N/A	#N/A	#N/A
Co04	Co23328_Co04b	203.9	#N/A	#N/A	#N/A
Co04	Co68673_Co04b	206.32	#N/A	#N/A	#N/A
Co04	Co28666_Co04b	206.32	#N/A	#N/A	#N/A
Co04	Co56613_Co04b	207.33	#N/A	#N/A	#N/A
Co04	Co56069_Co04b	207.33	#N/A	#N/A	#N/A
Co04	Co32031_Co04b	207.33	#N/A	#N/A	#N/A
Co04	Co60375_Co04b	207.33	#N/A	#N/A	#N/A
Co04	Co15175_Co04b	207.33	#N/A	#N/A	#N/A
Co04	Co64498_Co04b	207.83	#N/A	#N/A	#N/A
Co04	Co09937_Co04b	208.84	#N/A	#N/A	#N/A
Co04	Co31939_Co04b	208.97	#N/A	#N/A	#N/A
Co04	Co17334_Co04b	209.34	#N/A	#N/A	#N/A
Co04	Co69322_Co04b	209.34	#N/A	#N/A	#N/A
Co04	Co44488D_Co04b	209.34	#N/A	#N/A	#N/A
Co04	Co65230_Co04b	209.34	#N/A	#N/A	#N/A
Co04	Co58304_Co04b	213.3	#N/A	#N/A	#N/A
Co04	Co26265_Co04b	214.86	#N/A	#N/A	#N/A
Co04	Co31803_Co04b	214.86	#N/A	#N/A	#N/A
Co04	Co38383_Co04b	214.86	#N/A	#N/A	#N/A
Co04	Co59699_Co04b	216.43	#N/A	#N/A	#N/A
Co04	Co21291_Co04b	216.43	#N/A	#N/A	#N/A
Co04	Co43105_Co04b	216.43	#N/A	#N/A	#N/A
Co04	Co14086_Co04b	216.43	#N/A	#N/A	#N/A
Co04	Co25446_Co04b	218.56	#N/A	#N/A	#N/A
Co04	Co36332_Co04b	219.65	#N/A	#N/A	#N/A
Co04	Co48884D_Co04b	219.65	#N/A	#N/A	#N/A
Co04	Co60868_Co04b	219.65	#N/A	#N/A	#N/A
Co04	Co53163_Co04b	221.17	#N/A	#N/A	#N/A
Co04	Co15045_Co04b	222.18	#N/A	#N/A	#N/A
Co04	Co56588_Co04b	225.84	#N/A	#N/A	#N/A
Co04	Co33083_Co04b	225.84	#N/A	#N/A	#N/A
Co04	Co12445_Co04b	225.84	#N/A	#N/A	#N/A
Co04	Co50034_Co04b	226.18	#N/A	#N/A	#N/A
Co04	Co39716_Co04b	227.53	#N/A	#N/A	#N/A
Co04	Co56925_Co04b	227.92	#N/A	#N/A	#N/A
Co04	Co09722_Co04b	227.92	#N/A	#N/A	#N/A
Co04	Co48403_Co04b	229.54	#N/A	#N/A	#N/A
Co04	Co49533_Co04b	229.54	#N/A	#N/A	#N/A
Co04	Co61217_Co04b	229.54	#N/A	#N/A	#N/A
Co04	Co65082_Co04b	229.54	#N/A	#N/A	#N/A
Co04	Co62931_Co04b	229.54	#N/A	#N/A	#N/A
Co04	Co19114_Co04b	231.15	#N/A	#N/A	#N/A
Co04	Co55773_Co04b	231.15	#N/A	#N/A	#N/A
Co04	Co58262_Co04b	235.04	#N/A	#N/A	#N/A
Co04	Co15730_Co04b	235.04	#N/A	#N/A	#N/A
Co04	Co51508_Co04b	235.04	#N/A	#N/A	#N/A
Co04	Co56905_Co04b	235.2	#N/A	#N/A	#N/A
Co04	Co01111D_Co04b_Co11a	235.45	#N/A	#N/A	#N/A
Co04	Co04141_Co04b	236.58	#N/A	#N/A	#N/A
Co04	Co00592D_Co04b_Co11a	237	#N/A	#N/A	#N/A
Co04	Co63329_Co04b	237	#N/A	#N/A	#N/A
Co04	Co34880_Co04b	237	#N/A	#N/A	#N/A
Co04	Co38707_Co04b	239.1	#N/A	#N/A	#N/A
Co04	Co03701D_Co04b	239.1	#N/A	#N/A	#N/A
Co04	Co20073_Co04b	239.1	#N/A	#N/A	#N/A
Co04	Co00672_Co04b	241.96	#N/A	#N/A	#N/A
Co04	Co01159D_Co04b	242	Ot050342D_Ots06q	Ots06q	154.9
Co04	Co63419D_Co04b	242	#N/A	#N/A	#N/A
Co04	Co00179D_Co04b	242	#N/A	#N/A	#N/A
Co04	Co66731D_Co04b	242	#N/A	#N/A	#N/A
Co04	Co22374_Co04b	242	#N/A	#N/A	#N/A
Co04	Co66687_Co04b	242	#N/A	#N/A	#N/A
Co04	Co37922_Co04b	242	Ot013951_Ots06q	Ots06q	140.42
Co04	Co49397D_Co04b	242	#N/A	#N/A	#N/A
Co04	Co17736_Co04b	242	#N/A	#N/A	#N/A
Co04	Co02080_Co04b	243.14	#N/A	#N/A	#N/A
Co04	Co52819_Co04b	243.78	#N/A	#N/A	#N/A
Co04	Co66309D_Co04b_Co11a	243.79	#N/A	#N/A	#N/A
Co04	Co31737D_Co04b	243.79	#N/A	#N/A	#N/A
Co04	Co03563D_Co04b	243.79	#N/A	#N/A	#N/A
Co04	Co01175D_Co04b_Co11a	243.79	#N/A	#N/A	#N/A
Co04	Co07647D_Co04b_Co11a	243.79	#N/A	#N/A	#N/A
Co04	Co01414D_Co04b	243.79	#N/A	#N/A	#N/A
Co04	Co03710D_Co04b	243.79	#N/A	#N/A	#N/A
Co04	Co25280D_Co04b_Co11a	243.79	#N/A	#N/A	#N/A
Co04	Co37988D_Co04b_Co11a	243.79	#N/A	#N/A	#N/A
Co04	Co05202D_Co04b	243.79	#N/A	#N/A	#N/A
Co04	Co00914D_Co04b	243.79	#N/A	#N/A	#N/A
Co04	Co04157D_Co04b	243.79	#N/A	#N/A	#N/A
Co04	Co58944D_Co04b	243.79	#N/A	#N/A	#N/A
Co04	Co05780D_Co04b	243.79	Ot059456D_Ots01q_Ots06q	Ots01q	190.44
Co04	Co01828D_Co04b_Co11a	243.79	#N/A	#N/A	#N/A
Co04	Co03186D_Co04b_Co11a	243.79	#N/A	#N/A	#N/A
Co04	Co01220D_Co04b	243.79	#N/A	#N/A	#N/A
Co04	Co01867D_Co04b	243.79	#N/A	#N/A	#N/A
Co04	Co03209D_Co04b_Co11a	243.79	#N/A	#N/A	#N/A
Co04	Co03623D_Co04b_Co11a	243.79	#N/A	#N/A	#N/A
Co04	Co00452D_Co04b	243.79	#N/A	#N/A	#N/A
Co04	Co06711D_Co04b	243.79	#N/A	#N/A	#N/A
Co04	Co03507D_Co04b_Co11a	243.79	#N/A	#N/A	#N/A
Co04	Co01276D_Co04b	243.79	#N/A	#N/A	#N/A
Co04	Co01651D_Co04b	243.79	#N/A	#N/A	#N/A
Co04	Co69641D_Co04b_Co11a	243.79	#N/A	#N/A	#N/A
Co04	Co00715D_Co04b_Co11a	243.79	Ot060111D_Ots06q	Ots06q	153.87
Co04	Co08308D_Co04b	243.79	#N/A	#N/A	#N/A
Co04	Co02960D_Co04b	243.79	#N/A	#N/A	#N/A
Co04	Co69481D_Co04b	243.79	#N/A	#N/A	#N/A
Co04	Co06266D_Co04b_Co11a	243.79	#N/A	#N/A	#N/A
Co04	Co09444D_Co04b	243.79	#N/A	#N/A	#N/A
Co04	Co09575D_Co04b_Co11a	243.79	#N/A	#N/A	#N/A
Co04	Co02798D_Co04b	243.79	#N/A	#N/A	#N/A
Co04	Co63743D_Co04b	243.79	#N/A	#N/A	#N/A
Co04	Co66056_Co04b	243.79	#N/A	#N/A	#N/A
Co04	Co47711_Co04b	243.79	#N/A	#N/A	#N/A
Co04	Co29591D_Co04b	243.79	Ot030409D_Ots06q	Ots06q	166.74
Co04	Co04035D_Co04b_Co11a	245.41	#N/A	#N/A	#N/A
Co04	Co55447D_Co04b	250.26	#N/A	#N/A	#N/A
Co05	Co02825D_Co05a	0	#N/A	#N/A	#N/A
Co05	Co40477_Co05a	6.1	#N/A	#N/A	#N/A
Co05	Co61912D_Co05a	7.89	#N/A	#N/A	#N/A
Co05	Co04652_Co05a	9	#N/A	#N/A	#N/A
Co05	Co01487_Co05a	9	#N/A	#N/A	#N/A
Co05	Co00429_Co05a	9	Ot060845D_Ots14p_Ots07p	Ots14p	13.88
Co05	Co36146D_Co05a	9.39	#N/A	#N/A	#N/A
Co05	Co01969_Co05a	10.37	#N/A	#N/A	#N/A
Co05	Co57538D_Co05a_Co16b	11.09	#N/A	#N/A	#N/A
Co05	Co06228D_Co05a	11.09	#N/A	#N/A	#N/A
Co05	Co67886D_Co05a	11.09	#N/A	#N/A	#N/A
Co05	Co26446D_Co05a	11.09	#N/A	#N/A	#N/A
Co05	Co64995D_Co05a_Co16b	11.09	#N/A	#N/A	#N/A
Co05	Co51839D_Co05a	11.09	#N/A	#N/A	#N/A
Co05	Co62793D_Co05a_Co16b	11.09	#N/A	#N/A	#N/A
Co05	Co01558D_Co05a	11.15	#N/A	#N/A	#N/A
Co05	Co18933D_Co05a	11.15	Ot059745D_Ots14p_Ots07p	Ots14p	23.92
Co05	Co00933D_Co05a	11.19	#N/A	#N/A	#N/A
Co05	Co51896D_Co05a	11.19	#N/A	#N/A	#N/A
Co05	Co02836D_Co05a	11.19	Ot057561D_Ots14p_Ots07p	Ots14p	5.64
Co05	Co03802D_Co05a	11.19	#N/A	#N/A	#N/A
Co05	Co02127D_Co05a	11.19	#N/A	#N/A	#N/A
Co05	Co02654D_Co05a_Co16b	11.19	#N/A	#N/A	#N/A
Co05	Co01933D_Co05a	11.19	#N/A	#N/A	#N/A
Co05	Co01953D_Co05a	11.19	#N/A	#N/A	#N/A
Co05	Co02829D_Co05a	11.19	#N/A	#N/A	#N/A
Co05	Co09681D_Co05a	11.19	#N/A	#N/A	#N/A
Co05	Co03956D_Co05a_Co16b	11.19	#N/A	#N/A	#N/A
Co05	Co04039D_Co05a_Co16b	11.19	#N/A	#N/A	#N/A
Co05	Co02259D_Co05a	11.19	#N/A	#N/A	#N/A
Co05	Co01228D_Co05a	11.19	#N/A	#N/A	#N/A
Co05	Co03867D_Co05a	11.19	#N/A	#N/A	#N/A
Co05	Co00193D_Co05a	11.19	#N/A	#N/A	#N/A
Co05	Co36140D_Co05a	11.19	#N/A	#N/A	#N/A
Co05	Co01143D_Co05a	11.2	#N/A	#N/A	#N/A
Co05	Co57661D_Co05a	11.2	#N/A	#N/A	#N/A
Co05	Co06049D_Co05a	11.2	Ot059451D_Ots14p_Ots07p	Ots14p	5.64
Co05	Co13389D_Co05a	11.2	#N/A	#N/A	#N/A
Co05	Co01402D_Co05a	11.2	#N/A	#N/A	#N/A
Co05	Co00512D_Co05a	11.2	#N/A	#N/A	#N/A
Co05	Co02693D_Co05a	11.2	#N/A	#N/A	#N/A
Co05	Co02340D_Co05a	11.2	#N/A	#N/A	#N/A
Co05	Co02757D_Co05a_Co16b	11.2	#N/A	#N/A	#N/A
Co05	Co04028D_Co05a	11.2	#N/A	#N/A	#N/A
Co05	Co04386D_Co05a	11.2	#N/A	#N/A	#N/A
Co05	Co01650D_Co05a	11.2	#N/A	#N/A	#N/A
Co05	Co00790D_Co05a	11.2	#N/A	#N/A	#N/A
Co05	Co02523D_Co05a	11.26	#N/A	#N/A	#N/A
Co05	Co12169_Co05a	12.16	#N/A	#N/A	#N/A
Co05	Co01461D_Co05a	12.33	#N/A	#N/A	#N/A
Co05	Co02116D_Co05a	12.33	Ot060084D_Ots14p_Ots07p	Ots14p	24.32
Co05	Co05140D_Co05a	12.33	#N/A	#N/A	#N/A
Co05	Co01424D_Co05a_Co16b	12.33	#N/A	#N/A	#N/A
Co05	Co00104D_Co05a	12.33	#N/A	#N/A	#N/A
Co05	Co01562D_Co05a_Co16b	12.33	#N/A	#N/A	#N/A
Co05	Co02256D_Co05a	12.33	Ot060415D_Ots14p	Ots14p	0
Co05	Co40630D_Co05a	12.47	#N/A	#N/A	#N/A
Co05	Co03397D_Co05a	12.47	#N/A	#N/A	#N/A
Co05	Co68829D_Co05a	12.47	#N/A	#N/A	#N/A
Co05	Co02105D_Co05a	12.47	#N/A	#N/A	#N/A
Co05	Co64998D_Co05a	12.47	#N/A	#N/A	#N/A
Co05	Co00457D_Co05a	13.78	#N/A	#N/A	#N/A
Co05	Co42196_Co05a	14.21	#N/A	#N/A	#N/A
Co05	Co18573D_Co05a	14.21	#N/A	#N/A	#N/A
Co05	Co03527D_Co05a	14.21	#N/A	#N/A	#N/A
Co05	Co05779D_Co05a_Co16b	14.21	#N/A	#N/A	#N/A
Co05	Co03408D_Co05a	14.21	#N/A	#N/A	#N/A
Co05	Co35306_Co05a	14.21	#N/A	#N/A	#N/A
Co05	Co04474D_Co05a	15.82	#N/A	#N/A	#N/A
Co05	Co01539D_Co05a	15.82	#N/A	#N/A	#N/A
Co05	Co33189_Co05a	16.69	#N/A	#N/A	#N/A
Co05	Co66453D_Co05a	17.55	#N/A	#N/A	#N/A
Co05	Co03485_Co05a	18.82	#N/A	#N/A	#N/A
Co05	Co08819_Co05a	18.96	#N/A	#N/A	#N/A
Co05	Co24042_Co05a	18.96	#N/A	#N/A	#N/A
Co05	Co65698D_Co05a	18.96	#N/A	#N/A	#N/A
Co05	Co04708D_Co05a	18.96	#N/A	#N/A	#N/A
Co05	Co54768_Co05a	26.17	#N/A	#N/A	#N/A
Co05	Co40704_Co05a	27.92	#N/A	#N/A	#N/A
Co05	Co45072_Co05a	29.41	#N/A	#N/A	#N/A
Co05	Co56022_Co05a	29.41	#N/A	#N/A	#N/A
Co05	Co43020_Co05a	29.41	#N/A	#N/A	#N/A
Co05	Co43056_Co05a	29.41	#N/A	#N/A	#N/A
Co05	Co62372_Co05a	30.04	#N/A	#N/A	#N/A
Co05	Co13165_Co05a	31.84	#N/A	#N/A	#N/A
Co05	Co25372_Co05a	33.01	#N/A	#N/A	#N/A
Co05	Co23500_Co05a	33.21	#N/A	#N/A	#N/A
Co05	Co09457_Co05a	34.07	#N/A	#N/A	#N/A
Co05	Co49060_Co05a	34.07	#N/A	#N/A	#N/A
Co05	Co08563_Co05a	35.9	#N/A	#N/A	#N/A
Co05	Co38991_Co05a	36.92	#N/A	#N/A	#N/A
Co05	Co43131_Co05a	37.41	#N/A	#N/A	#N/A
Co05	Co52897_Co05a	42.8	#N/A	#N/A	#N/A
Co05	Co35200_Co05a	45.42	Ot042367_Ots07p	Ots07p	46.17
Co05	Co48778_Co05a	50.45	#N/A	#N/A	#N/A
Co05	Co42054_Co05a	51.95	#N/A	#N/A	#N/A
Co05	Co60348_Co05a	51.95	#N/A	#N/A	#N/A
Co05	Co57807_Co05a	52.38	#N/A	#N/A	#N/A
Co05	Co48993_Co05a	52.38	#N/A	#N/A	#N/A
Co05	Co36881_Co05a	55.2	#N/A	#N/A	#N/A
Co05	Co26500_Co05a	56.65	#N/A	#N/A	#N/A
Co05	Co40399_Co05a	57.66	#N/A	#N/A	#N/A
Co05	Co64392_Co05a	57.89	#N/A	#N/A	#N/A
Co05	Co03061_Co05a	59.78	#N/A	#N/A	#N/A
Co05	Co26530_Co05a	61.39	#N/A	#N/A	#N/A
Co05	Co23106_Co05a	61.39	#N/A	#N/A	#N/A
Co05	Co14142_Co05a	64.59	#N/A	#N/A	#N/A
Co05	Co27521_Co05a	64.59	#N/A	#N/A	#N/A
Co05	Co39905_Co05a	69.45	#N/A	#N/A	#N/A
Co05	Co13345_Co05a	72.87	#N/A	#N/A	#N/A
Co05	Co36880_Co05a	73.85	#N/A	#N/A	#N/A
Co05	Co61012_Co05a	75.1	#N/A	#N/A	#N/A
Co05	Co30831_Co05a	75.38	#N/A	#N/A	#N/A
Co05	Co42939_Co05a	75.38	#N/A	#N/A	#N/A
Co05	Co45122_Co05a	76.74	#N/A	#N/A	#N/A
Co05	Co52669_Co05a	79.79	#N/A	#N/A	#N/A
Co05	Co35177_Co05a	81.21	#N/A	#N/A	#N/A
Co05	Co50980_Co05a	82.8	#N/A	#N/A	#N/A
Co05	Co15976_Co05a	83.72	#N/A	#N/A	#N/A
Co05	Co39622_Co05a	83.72	Ot017499_Ots07p	Ots07p	66.16
Co05	Co19165_Co05u	86.09	#N/A	#N/A	#N/A
Co05	Co54188_Co05u	86.09	#N/A	#N/A	#N/A
Co05	Co62040_Co05u	86.09	#N/A	#N/A	#N/A
Co05	Co07685_Co05u	86.7	#N/A	#N/A	#N/A
Co05	Co26719_Co05u	87.81	#N/A	#N/A	#N/A
Co05	Co29827_Co05u	87.84	#N/A	#N/A	#N/A
Co05	Co41359_Co05u	92.8	#N/A	#N/A	#N/A
Co05	Co37081_Co05u	95.44	#N/A	#N/A	#N/A
Co05	Co37131_Co05u	103.83	#N/A	#N/A	#N/A
Co05	Co45076_Co05u	103.83	#N/A	#N/A	#N/A
Co05	Co52347_Co05u	103.83	#N/A	#N/A	#N/A
Co05	Co48204_Co05u	103.83	#N/A	#N/A	#N/A
Co05	Co68245_Co05u	103.83	#N/A	#N/A	#N/A
Co05	Co36817_Co05u	103.83	#N/A	#N/A	#N/A
Co05	Co16773_Co05u	103.83	#N/A	#N/A	#N/A
Co05	Co33268_Co05u	103.83	#N/A	#N/A	#N/A
Co05	Co21014_Co05u	103.83	#N/A	#N/A	#N/A
Co05	Co17828_Co05u	103.83	#N/A	#N/A	#N/A
Co05	Co18815_Co05u	103.83	#N/A	#N/A	#N/A
Co05	Co05566_Co05u	104.34	#N/A	#N/A	#N/A
Co05	Co46956_Co05u	106.79	#N/A	#N/A	#N/A
Co05	Co34002_Co05u	106.79	#N/A	#N/A	#N/A
Co05	Co06975_Co05u	106.79	#N/A	#N/A	#N/A
Co05	Co56152_Co05u	108.35	#N/A	#N/A	#N/A
Co05	Co62255_Co05u	108.72	#N/A	#N/A	#N/A
Co05	Co51541_Co05u	109.51	#N/A	#N/A	#N/A
Co05	Co63521_Co05u	113.61	#N/A	#N/A	#N/A
Co05	Co62912_Co05u	113.8	#N/A	#N/A	#N/A
Co05	Co45779_Co05u	113.8	#N/A	#N/A	#N/A
Co05	Co28497_Co05u	115.43	#N/A	#N/A	#N/A
Co05	Co49954_Co05u	117.46	#N/A	#N/A	#N/A
Co05	Co29758_Co05u	117.46	#N/A	#N/A	#N/A
Co05	Co30955_Co05u	117.46	#N/A	#N/A	#N/A
Co05	Co52296_Co05u	117.46	#N/A	#N/A	#N/A
Co05	Co39793_Co05u	117.46	#N/A	#N/A	#N/A
Co05	Co23499_Co05u	117.46	#N/A	#N/A	#N/A
Co05	Co21818_Co05u	117.46	#N/A	#N/A	#N/A
Co05	Co55915_Co05u	117.46	#N/A	#N/A	#N/A
Co05	Co57776_Co05u	117.46	#N/A	#N/A	#N/A
Co05	Co59227_Co05u	117.46	#N/A	#N/A	#N/A
Co05	Co67412_Co05u	120.02	#N/A	#N/A	#N/A
Co05	Co50421_Co05u	120.02	#N/A	#N/A	#N/A
Co05	Co59257_Co05u	120.02	#N/A	#N/A	#N/A
Co05	Co08206_Co05u	121.64	#N/A	#N/A	#N/A
Co05	Co29876_Co05u	121.64	#N/A	#N/A	#N/A
Co05	Co19093_Co05u	121.64	#N/A	#N/A	#N/A
Co05	Co40830_Co05u	121.64	#N/A	#N/A	#N/A
Co05	Co59029_Co05u	121.64	#N/A	#N/A	#N/A
Co05	Co60396_Co05u	121.64	#N/A	#N/A	#N/A
Co05	Co13823_Co05u	121.64	#N/A	#N/A	#N/A
Co05	Co47616_Co05u	123.23	#N/A	#N/A	#N/A
Co05	Co55692_Co05b	123.36	Ot036699_Ots07q	Ots07q	98.36
Co05	Co34990_Co05b	127.83	#N/A	#N/A	#N/A
Co05	Co48192_Co05b	127.83	Ot050756_Ots07q	Ots07q	91.34
Co05	Co47060_Co05b	130.18	#N/A	#N/A	#N/A
Co05	Co40847_Co05b	130.18	#N/A	#N/A	#N/A
Co05	Co46411_Co05b	131.2	#N/A	#N/A	#N/A
Co05	Co20219_Co05b	131.2	#N/A	#N/A	#N/A
Co05	Co37731_Co05b	131.2	#N/A	#N/A	#N/A
Co05	Co35107_Co05b	133.93	#N/A	#N/A	#N/A
Co05	Co58224_Co05b	133.93	#N/A	#N/A	#N/A
Co05	Co57688_Co05b	133.93	#N/A	#N/A	#N/A
Co05	Co69156_Co05b	133.93	#N/A	#N/A	#N/A
Co05	Co56120_Co05b	133.93	#N/A	#N/A	#N/A
Co05	Co49409_Co05b	133.93	#N/A	#N/A	#N/A
Co05	Co12481_Co05b	134.74	#N/A	#N/A	#N/A
Co05	Co56464_Co05b	134.74	#N/A	#N/A	#N/A
Co05	Co33208_Co05b	134.74	#N/A	#N/A	#N/A
Co05	Co50990_Co05b	134.74	#N/A	#N/A	#N/A
Co05	Co45213_Co05b	138.92	#N/A	#N/A	#N/A
Co05	Co17926_Co05b	141.86	#N/A	#N/A	#N/A
Co05	Co41253_Co05b	142.17	#N/A	#N/A	#N/A
Co05	Co36896_Co05b	143.18	#N/A	#N/A	#N/A
Co05	Co13893_Co05b	143.18	#N/A	#N/A	#N/A
Co05	Co07590_Co05b	145.2	Ot035864_Ots07q	Ots07q	98.36
Co05	Co28627_Co05b	145.88	#N/A	#N/A	#N/A
Co05	Co08821_Co05b	146.32	Ot008027_Ots07q	Ots07q	98.36
Co05	Co05557_Co05b	147.42	#N/A	#N/A	#N/A
Co05	Co33192_Co05b	150.15	Ot003554_Ots07q	Ots07q	98.36
Co05	Co16021_Co05b	151.7	#N/A	#N/A	#N/A
Co05	Co42966_Co05b	151.7	#N/A	#N/A	#N/A
Co05	Co11422_Co05b	153.08	#N/A	#N/A	#N/A
Co05	Co20106_Co05b	153.08	Ot025361_Ots07q	Ots07q	105.04
Co05	Co29694_Co05b	154.99	Ot018251_Ots07q	Ots07q	99.53
Co05	Co44907_Co05b	154.99	#N/A	#N/A	#N/A
Co05	Co58569_Co05b	155.22	#N/A	#N/A	#N/A
Co05	Co61542_Co05b	155.75	#N/A	#N/A	#N/A
Co05	Co46116_Co05b	155.75	#N/A	#N/A	#N/A
Co05	Co16004_Co05b	156.57	#N/A	#N/A	#N/A
Co05	Co27110_Co05b	156.7	#N/A	#N/A	#N/A
Co05	Co20861_Co05b	158.18	Ot027103_Ots07q	Ots07q	108.68
Co05	Co35268_Co05b	159.19	#N/A	#N/A	#N/A
Co05	Co66231_Co05b	160.87	#N/A	#N/A	#N/A
Co05	Co06598_Co05b	163.07	#N/A	#N/A	#N/A
Co05	Co12201_Co05b	163.07	#N/A	#N/A	#N/A
Co05	Co68007_Co05b	163.07	#N/A	#N/A	#N/A
Co05	Co25649_Co05b	164.68	#N/A	#N/A	#N/A
Co05	Co30642_Co05b	170.64	#N/A	#N/A	#N/A
Co05	Co31919_Co05b	170.64	#N/A	#N/A	#N/A
Co05	Co34132_Co05b	170.64	#N/A	#N/A	#N/A
Co05	Co38007_Co05b	170.64	#N/A	#N/A	#N/A
Co05	Co35294_Co05b	170.64	#N/A	#N/A	#N/A
Co05	Co39516_Co05b	170.64	#N/A	#N/A	#N/A
Co05	Co44412_Co05b	170.64	#N/A	#N/A	#N/A
Co05	Co62696_Co05b	170.64	#N/A	#N/A	#N/A
Co05	Co04195_Co05b	173.39	#N/A	#N/A	#N/A
Co05	Co59584_Co05b	173.39	#N/A	#N/A	#N/A
Co05	Co31847_Co05b	174.4	#N/A	#N/A	#N/A
Co05	Co51348_Co05b	177.43	#N/A	#N/A	#N/A
Co05	Co44573D_Co05b	179.29	Ot001462_Ots07q	Ots07q	133.91
Co05	Co64685_Co05b	179.92	#N/A	#N/A	#N/A
Co05	Co53123_Co05b	179.92	#N/A	#N/A	#N/A
Co05	Co62378_Co05b	181.82	#N/A	#N/A	#N/A
Co05	Co01743D_Co05b	182.1	#N/A	#N/A	#N/A
Co05	Co39855_Co05b	182.55	#N/A	#N/A	#N/A
Co05	Co67312_Co05b	183.7	#N/A	#N/A	#N/A
Co05	Co49650_Co05b	184.19	Ot040790_Ots07q	Ots07q	130.67
Co05	Co04476_Co05b	184.19	#N/A	#N/A	#N/A
Co05	Co42164_Co05b	184.19	#N/A	#N/A	#N/A
Co05	Co05852_Co05b	184.19	#N/A	#N/A	#N/A
Co05	Co43873_Co05b	184.36	#N/A	#N/A	#N/A
Co05	Co52762_Co05b	184.36	#N/A	#N/A	#N/A
Co05	Co45689_Co05b	184.36	#N/A	#N/A	#N/A
Co05	Co61195_Co05b	184.36	#N/A	#N/A	#N/A
Co05	Co42008_Co05b	187.09	#N/A	#N/A	#N/A
Co05	Co61325_Co05b	189.84	#N/A	#N/A	#N/A
Co05	Co19727_Co05b	192.37	#N/A	#N/A	#N/A
Co05	Co17670_Co05b	192.84	#N/A	#N/A	#N/A
Co05	Co30310_Co05b	192.84	#N/A	#N/A	#N/A
Co05	Co65870_Co05b	193.81	#N/A	#N/A	#N/A
Co05	Co49967_Co05b	195.38	#N/A	#N/A	#N/A
Co05	Co26026_Co05b	195.38	Ot010442_Ots07q	Ots07q	137.8
Co05	Co21001_Co05b	195.62	Ot022726_Ots07q	Ots07q	137.8
Co05	Co40400_Co05b	197.01	#N/A	#N/A	#N/A
Co05	Co47121_Co05b	197.12	#N/A	#N/A	#N/A
Co05	Co16922_Co05b	197.12	#N/A	#N/A	#N/A
Co05	Co46914_Co05b	198.3	#N/A	#N/A	#N/A
Co05	Co64707_Co05b	198.7	#N/A	#N/A	#N/A
Co05	Co40669_Co05b	198.7	#N/A	#N/A	#N/A
Co05	Co66442_Co05b	204.85	#N/A	#N/A	#N/A
Co05	Co18121_Co05b	206.99	#N/A	#N/A	#N/A
Co05	Co35174_Co05b	209.15	#N/A	#N/A	#N/A
Co05	Co20149_Co05b	210.21	#N/A	#N/A	#N/A
Co05	Co35880_Co05b	210.21	#N/A	#N/A	#N/A
Co05	Co45200_Co05b	210.21	#N/A	#N/A	#N/A
Co05	Co42239_Co05b	210.21	Ot027386_Ots07q	Ots07q	142.47
Co05	Co39921_Co05b	210.75	#N/A	#N/A	#N/A
Co05	Co26404_Co05b	212.57	#N/A	#N/A	#N/A
Co05	Co32115_Co05b	212.57	#N/A	#N/A	#N/A
Co05	Co47003_Co05b	212.57	Ot005122_Ots07q	Ots07q	145.56
Co05	Co55511_Co05b	212.57	#N/A	#N/A	#N/A
Co05	Co38846_Co05b	216.22	#N/A	#N/A	#N/A
Co05	Co54013_Co05b	216.22	#N/A	#N/A	#N/A
Co05	Co66462_Co05b	216.27	#N/A	#N/A	#N/A
Co05	Co15934_Co05b	217.92	#N/A	#N/A	#N/A
Co05	Co47074_Co05b	217.92	#N/A	#N/A	#N/A
Co05	Co25433_Co05b	217.92	#N/A	#N/A	#N/A
Co05	Co16912_Co05b	217.92	#N/A	#N/A	#N/A
Co05	Co54062_Co05b	217.92	#N/A	#N/A	#N/A
Co05	Co63200_Co05b	217.92	#N/A	#N/A	#N/A
Co05	Co66212_Co05b	217.92	#N/A	#N/A	#N/A
Co05	Co41406_Co05b	217.92	#N/A	#N/A	#N/A
Co05	Co18716_Co05b	218.4	#N/A	#N/A	#N/A
Co05	Co49104_Co05b	218.4	#N/A	#N/A	#N/A
Co05	Co55136_Co05b	218.4	#N/A	#N/A	#N/A
Co05	Co64794_Co05b	221.4	#N/A	#N/A	#N/A
Co05	Co25517_Co05b	222.07	#N/A	#N/A	#N/A
Co05	Co13011_Co05b	222.34	#N/A	#N/A	#N/A
Co05	Co65458_Co05b	222.34	Ot039490_Ots07q	Ots07q	144.59
Co05	Co28739_Co05b	222.34	#N/A	#N/A	#N/A
Co05	Co38614_Co05b	222.34	#N/A	#N/A	#N/A
Co05	Co17137_Co05b	222.34	#N/A	#N/A	#N/A
Co05	Co61748_Co05b	222.52	#N/A	#N/A	#N/A
Co05	Co33120_Co05b	224.01	#N/A	#N/A	#N/A
Co05	Co36926_Co05b	224.01	#N/A	#N/A	#N/A
Co05	Co13320_Co05b	224.52	#N/A	#N/A	#N/A
Co05	Co61442_Co05b	225.01	#N/A	#N/A	#N/A
Co05	Co44383_Co05b	225.87	#N/A	#N/A	#N/A
Co05	Co08861_Co05b	226.96	#N/A	#N/A	#N/A
Co05	Co46526_Co05b	226.96	#N/A	#N/A	#N/A
Co05	Co10208_Co05b	226.96	#N/A	#N/A	#N/A
Co05	Co61581_Co05b	227.36	#N/A	#N/A	#N/A
Co05	Co37074_Co05b	230.06	#N/A	#N/A	#N/A
Co05	Co67776_Co05b	230.65	#N/A	#N/A	#N/A
Co05	Co63049_Co05b	230.74	Ot038917_Ots07q	Ots07q	152.93
Co05	Co23137_Co05b	230.74	#N/A	#N/A	#N/A
Co05	Co38603_Co05b	231.46	Ot053863_Ots07q	Ots07q	152.93
Co05	Co38926_Co05b	231.89	#N/A	#N/A	#N/A
Co05	Co24421_Co05b	231.89	#N/A	#N/A	#N/A
Co05	Co35002_Co05b	231.89	#N/A	#N/A	#N/A
Co05	Co61216_Co05b	231.89	#N/A	#N/A	#N/A
Co05	Co46530_Co05b	231.89	#N/A	#N/A	#N/A
Co05	Co26504_Co05b	232.39	#N/A	#N/A	#N/A
Co05	Co64078_Co05b	232.39	#N/A	#N/A	#N/A
Co05	Co33999_Co05b	232.39	#N/A	#N/A	#N/A
Co05	Co68835_Co05b	232.39	#N/A	#N/A	#N/A
Co05	Co64208_Co05b	235.52	#N/A	#N/A	#N/A
Co05	Co63517_Co05b	235.52	#N/A	#N/A	#N/A
Co05	Co64268_Co05b	235.52	#N/A	#N/A	#N/A
Co05	Co08267_Co05b	235.52	#N/A	#N/A	#N/A
Co05	Co53170_Co05b	235.52	#N/A	#N/A	#N/A
Co05	Co56674_Co05b	235.52	#N/A	#N/A	#N/A
Co05	Co52243_Co05b	235.52	#N/A	#N/A	#N/A
Co05	Co52240_Co05b	237.34	Ot051629_Ots07q	Ots07q	156.9
Co05	Co39609_Co05b	237.34	#N/A	#N/A	#N/A
Co05	Co34177_Co05b	237.34	#N/A	#N/A	#N/A
Co05	Co55378_Co05b	237.34	Ot023452_Ots07q	Ots07q	152.93
Co05	Co20016_Co05b	237.73	#N/A	#N/A	#N/A
Co05	Co04987_Co05b	238.1	#N/A	#N/A	#N/A
Co05	Co37860_Co05b	238.69	#N/A	#N/A	#N/A
Co05	Co59007_Co05b	238.69	#N/A	#N/A	#N/A
Co05	Co03811D_Co05b	239.29	#N/A	#N/A	#N/A
Co05	Co45658_Co05b	239.29	#N/A	#N/A	#N/A
Co05	Co36063_Co05b	239.55	#N/A	#N/A	#N/A
Co05	Co17895_Co05b	239.55	#N/A	#N/A	#N/A
Co05	Co13304_Co05b	239.55	#N/A	#N/A	#N/A
Co05	Co07691_Co05b	239.55	#N/A	#N/A	#N/A
Co05	Co51062_Co05b	239.55	#N/A	#N/A	#N/A
Co05	Co39800_Co05b	239.55	#N/A	#N/A	#N/A
Co05	Co62941_Co05b	239.55	#N/A	#N/A	#N/A
Co05	Co43682_Co05b	239.55	#N/A	#N/A	#N/A
Co05	Co24551_Co05b	240.05	#N/A	#N/A	#N/A
Co05	Co09392_Co05b	240.05	#N/A	#N/A	#N/A
Co05	Co28773_Co05b	240.51	#N/A	#N/A	#N/A
Co05	Co47253_Co05b	240.51	#N/A	#N/A	#N/A
Co05	Co36166_Co05b	242	#N/A	#N/A	#N/A
Co05	Co19355_Co05b	243.42	#N/A	#N/A	#N/A
Co05	Co56634_Co05b	243.42	#N/A	#N/A	#N/A
Co05	Co33976_Co05b	243.42	#N/A	#N/A	#N/A
Co05	Co68914_Co05b	243.42	#N/A	#N/A	#N/A
Co05	Co69082_Co05b	243.42	#N/A	#N/A	#N/A
Co05	Co28635D_Co05b	243.42	#N/A	#N/A	#N/A
Co05	Co61711_Co05b	243.43	#N/A	#N/A	#N/A
Co05	Co07220_Co05b	243.43	Ot056698_Ots07q	Ots07q	156.9
Co05	Co14225_Co05b	243.43	#N/A	#N/A	#N/A
Co05	Co56953_Co05b	245.45	#N/A	#N/A	#N/A
Co05	Co69329_Co05b	245.82	#N/A	#N/A	#N/A
Co05	Co50645_Co05b	245.82	#N/A	#N/A	#N/A
Co05	Co40580_Co05b	245.82	#N/A	#N/A	#N/A
Co05	Co56923_Co05b	245.82	#N/A	#N/A	#N/A
Co05	Co50973_Co05b	245.82	#N/A	#N/A	#N/A
Co05	Co36206_Co05b	245.82	#N/A	#N/A	#N/A
Co05	Co65105_Co05b	245.82	#N/A	#N/A	#N/A
Co05	Co58521_Co05b	245.82	#N/A	#N/A	#N/A
Co05	Co26281_Co05b	245.82	#N/A	#N/A	#N/A
Co05	Co59959_Co05b	245.82	#N/A	#N/A	#N/A
Co05	Co38066_Co05b	245.82	#N/A	#N/A	#N/A
Co05	Co36542_Co05b	245.82	#N/A	#N/A	#N/A
Co05	Co41392_Co05b	246.31	#N/A	#N/A	#N/A
Co05	Co39591_Co05b	246.82	#N/A	#N/A	#N/A
Co05	Co51910_Co05b	247.56	#N/A	#N/A	#N/A
Co05	Co43603_Co05b	247.56	#N/A	#N/A	#N/A
Co05	Co34108_Co05b	247.56	#N/A	#N/A	#N/A
Co05	Co69331D_Co05b	248.92	#N/A	#N/A	#N/A
Co05	Co42703D_Co05b	253.87	Ot060609D_Ots07q	Ots07q	158.24
Co05	Co61490D_Co05b	268.59	#N/A	#N/A	#N/A
Co06	Co68955_Co06a	0	#N/A	#N/A	#N/A
Co06	Co10193D_Co06a	0	#N/A	#N/A	#N/A
Co06	Co19155_Co06a	1.56	#N/A	#N/A	#N/A
Co06	Co34980_Co06a	1.56	#N/A	#N/A	#N/A
Co06	Co56938D_Co06a	1.56	#N/A	#N/A	#N/A
Co06	Co65509_Co06a	1.56	#N/A	#N/A	#N/A
Co06	Co61256_Co06a	1.56	#N/A	#N/A	#N/A
Co06	Co57800_Co06a	1.56	#N/A	#N/A	#N/A
Co06	Co60704_Co06a	1.56	#N/A	#N/A	#N/A
Co06	Co55979_Co06a	1.56	#N/A	#N/A	#N/A
Co06	Co52004_Co06a	1.56	#N/A	#N/A	#N/A
Co06	Co26744_Co06a	1.56	Ot012327_Ots09p	Ots09p	0.06
Co06	Co55111_Co06a	1.56	#N/A	#N/A	#N/A
Co06	Co15801_Co06a	1.57	#N/A	#N/A	#N/A
Co06	Co16961_Co06a	1.57	#N/A	#N/A	#N/A
Co06	Co03820D_Co06a	1.57	#N/A	#N/A	#N/A
Co06	Co59864_Co06a	1.57	#N/A	#N/A	#N/A
Co06	Co65811_Co06a	1.57	#N/A	#N/A	#N/A
Co06	Co47537_Co06a	1.57	#N/A	#N/A	#N/A
Co06	Co52333_Co06a	1.57	Ot055515_Ots09p	Ots09p	0.06
Co06	Co61397_Co06a	1.57	#N/A	#N/A	#N/A
Co06	Co31806_Co06a	3.5	#N/A	#N/A	#N/A
Co06	Co38000_Co06a	4.51	#N/A	#N/A	#N/A
Co06	Co44233_Co06a	4.51	Ot025853_Ots09p	Ots09p	0
Co06	Co58778_Co06a	4.51	#N/A	#N/A	#N/A
Co06	Co51964_Co06a	4.51	#N/A	#N/A	#N/A
Co06	Co16904_Co06a	4.51	#N/A	#N/A	#N/A
Co06	Co55347_Co06a	5.98	#N/A	#N/A	#N/A
Co06	Co44292_Co06a	5.98	#N/A	#N/A	#N/A
Co06	Co68783_Co06a	5.98	#N/A	#N/A	#N/A
Co06	Co67504_Co06a	5.98	#N/A	#N/A	#N/A
Co06	Co02756D_Co06a	5.99	#N/A	#N/A	#N/A
Co06	Co36974_Co06a	5.99	#N/A	#N/A	#N/A
Co06	Co47801_Co06a	5.99	#N/A	#N/A	#N/A
Co06	Co38834D_Co06a	5.99	#N/A	#N/A	#N/A
Co06	Co58902_Co06a	5.99	#N/A	#N/A	#N/A
Co06	Co36605_Co06a	5.99	#N/A	#N/A	#N/A
Co06	Co51567_Co06a	5.99	#N/A	#N/A	#N/A
Co06	Co60342_Co06a	5.99	#N/A	#N/A	#N/A
Co06	Co39878_Co06a	10.53	#N/A	#N/A	#N/A
Co06	Co33989_Co06a	10.53	#N/A	#N/A	#N/A
Co06	Co58232_Co06a	12.39	#N/A	#N/A	#N/A
Co06	Co42185_Co06a	12.39	#N/A	#N/A	#N/A
Co06	Co31137_Co06a	12.39	#N/A	#N/A	#N/A
Co06	Co48329_Co06a	12.39	#N/A	#N/A	#N/A
Co06	Co55409_Co06a	12.39	#N/A	#N/A	#N/A
Co06	Co60685_Co06a	13.76	Ot020591_Ots09p	Ots09p	0.06
Co06	Co24579_Co06a	13.76	#N/A	#N/A	#N/A
Co06	Co50882_Co06a	13.76	Ot002856_Ots09p	Ots09p	0.06
Co06	Co23143_Co06a	13.83	#N/A	#N/A	#N/A
Co06	Co49655_Co06a	13.83	#N/A	#N/A	#N/A
Co06	Co61098_Co06a	13.83	#N/A	#N/A	#N/A
Co06	Co11358_Co06a	20.84	#N/A	#N/A	#N/A
Co06	Co49946_Co06a	22.87	#N/A	#N/A	#N/A
Co06	Co05460_Co06a	22.87	#N/A	#N/A	#N/A
Co06	Co08121_Co06a	22.87	#N/A	#N/A	#N/A
Co06	Co38523_Co06a	22.87	#N/A	#N/A	#N/A
Co06	Co05701_Co06a	22.87	#N/A	#N/A	#N/A
Co06	Co49451_Co06a	22.87	#N/A	#N/A	#N/A
Co06	Co61571_Co06a	22.87	#N/A	#N/A	#N/A
Co06	Co31966_Co06a	22.87	#N/A	#N/A	#N/A
Co06	Co64181_Co06a	22.87	#N/A	#N/A	#N/A
Co06	Co57157_Co06a	22.87	#N/A	#N/A	#N/A
Co06	Co31892_Co06a	22.87	#N/A	#N/A	#N/A
Co06	Co44397_Co06a	22.87	#N/A	#N/A	#N/A
Co06	Co18932D_Co06a	23.6	#N/A	#N/A	#N/A
Co06	Co08709_Co06a	23.6	#N/A	#N/A	#N/A
Co06	Co45888_Co06a	23.6	#N/A	#N/A	#N/A
Co06	Co31474_Co06a	23.6	#N/A	#N/A	#N/A
Co06	Co58804_Co06a	23.6	#N/A	#N/A	#N/A
Co06	Co61892_Co06a	23.61	#N/A	#N/A	#N/A
Co06	Co59977_Co06a	24.08	#N/A	#N/A	#N/A
Co06	Co39826_Co06a	36.32	#N/A	#N/A	#N/A
Co06	Co55701_Co06a	36.32	#N/A	#N/A	#N/A
Co06	Co53087_Co06a	37.11	#N/A	#N/A	#N/A
Co06	Co54290_Co06a	37.11	#N/A	#N/A	#N/A
Co06	Co48374_Co06a	37.11	#N/A	#N/A	#N/A
Co06	Co64405_Co06a	37.11	#N/A	#N/A	#N/A
Co06	Co65346_Co06a	37.11	#N/A	#N/A	#N/A
Co06	Co40569_Co06a	37.11	#N/A	#N/A	#N/A
Co06	Co47006_Co06a	37.2	#N/A	#N/A	#N/A
Co06	Co51058_Co06a	37.88	#N/A	#N/A	#N/A
Co06	Co11578_Co06a	37.88	#N/A	#N/A	#N/A
Co06	Co15960_Co06a	41.32	#N/A	#N/A	#N/A
Co06	Co34889_Co06a	41.32	#N/A	#N/A	#N/A
Co06	Co34088_Co06a	42.33	#N/A	#N/A	#N/A
Co06	Co32785_Co06a	42.33	#N/A	#N/A	#N/A
Co06	Co42977_Co06a	42.33	#N/A	#N/A	#N/A
Co06	Co36132_Co06a	45.2	#N/A	#N/A	#N/A
Co06	Co24566_Co06a	45.2	#N/A	#N/A	#N/A
Co06	Co40553_Co06a	45.2	#N/A	#N/A	#N/A
Co06	Co36798_Co06a	45.2	#N/A	#N/A	#N/A
Co06	Co67440_Co06a	45.2	#N/A	#N/A	#N/A
Co06	Co29972_Co06a	47.29	#N/A	#N/A	#N/A
Co06	Co02419_Co06a	48.78	#N/A	#N/A	#N/A
Co06	Co42780_Co06a	48.78	#N/A	#N/A	#N/A
Co06	Co14889_Co06a	50.28	#N/A	#N/A	#N/A
Co06	Co31931_Co06a	50.47	#N/A	#N/A	#N/A
Co06	Co24260_Co06a	51.74	#N/A	#N/A	#N/A
Co06	Co22165_Co06a	51.74	#N/A	#N/A	#N/A
Co06	Co40857_Co06a	56.23	#N/A	#N/A	#N/A
Co06	Co33836_Co06a	56.72	#N/A	#N/A	#N/A
Co06	Co62834_Co06a	57.74	#N/A	#N/A	#N/A
Co06	Co21121_Co06a	57.74	#N/A	#N/A	#N/A
Co06	Co04117_Co06a	57.83	#N/A	#N/A	#N/A
Co06	Co19768_Co06a	58.71	#N/A	#N/A	#N/A
Co06	Co45873_Co06a	60.73	#N/A	#N/A	#N/A
Co06	Co47676_Co06a	62.14	#N/A	#N/A	#N/A
Co06	Co08172D_Co06a	62.14	#N/A	#N/A	#N/A
Co06	Co66402_Co06a	62.14	#N/A	#N/A	#N/A
Co06	Co22339_Co06a	64.76	#N/A	#N/A	#N/A
Co06	Co41595_Co06a	66.26	#N/A	#N/A	#N/A
Co06	Co12358_Co06a	68.92	#N/A	#N/A	#N/A
Co06	Co58764_Co06a	69.3	#N/A	#N/A	#N/A
Co06	Co12415_Co06a	71.51	#N/A	#N/A	#N/A
Co06	Co45729_Co06a	76.15	#N/A	#N/A	#N/A
Co06	Co54080_Co06a	79.44	#N/A	#N/A	#N/A
Co06	Co61608_Co06a	80.94	#N/A	#N/A	#N/A
Co06	Co49299_Co06a	80.94	#N/A	#N/A	#N/A
Co06	Co16639_Co06a	80.94	#N/A	#N/A	#N/A
Co06	Co21208_Co06a	82.43	#N/A	#N/A	#N/A
Co06	Co44318_Co06a	82.43	#N/A	#N/A	#N/A
Co06	Co57439_Co06a	82.43	#N/A	#N/A	#N/A
Co06	Co41995_Co06a	82.43	#N/A	#N/A	#N/A
Co06	Co28869_Co06a	82.43	#N/A	#N/A	#N/A
Co06	Co52749_Co06a	83.27	#N/A	#N/A	#N/A
Co06	Co27535_Co06a	83.39	#N/A	#N/A	#N/A
Co06	Co57719_Co06a	85.41	Ot028843_Ots09p	Ots09p	36.75
Co06	Co15794_Co06a	85.41	#N/A	#N/A	#N/A
Co06	Co22946_Co06a	85.41	#N/A	#N/A	#N/A
[truncated: 6,683 more rows]

## Sheet: S2.3-Male
Linkage Group	Marker	Position in male (cM)	Position in female (cM)
Co01	Co58065_Co01a	0	23.34
Co01	Co35086_Co01a	8.41	24.49
Co01	Co27381_Co01a	25.74	29.3
Co01	Co64805_Co01a	37.52	28.81
Co01	Co55062_Co01a	40.36	34.19
Co01	Co30747_Co01a	42.52	34.14
Co01	Co57190_Co01a	44.02	34.21
Co01	Co50000_Co01a	47.09	34.28
Co01	Co03969_Co01a	49.03	39.07
Co01	Co25265_Co01a	50.85	39.07
Co01	Co08202_Co01a	52.49	35.84
Co01	Co11592_Co01a	52.58	40.55
Co01	Co56710_Co01a	52.58	40.55
Co01	Co41242_Co01a	52.63	36.6
Co01	Co38064_Co01a	52.63	36.6
Co01	Co63747_Co01a	53.56	40.55
Co01	Co53558_Co01a	54.66	40.56
Co01	Co61832_Co01a	56.05	40.55
Co01	Co58809_Co01a	56.05	42.12
Co01	Co21096_Co01a	56.05	45.31
Co01	Co38085_Co01a	57.17	40.56
Co01	Co45209_Co01a	57.82	47.33
Co01	Co48333_Co01a	58.32	42.12
Co01	Co35300_Co01a	59.55	47.33
Co01	Co33307_Co01a	59.87	47.33
Co01	Co18821_Co01a	62.9	48.3
Co01	Co04863_Co01a	63.91	49.8
Co01	Co38882_Co01a	64.92	52.79
Co01	Co31077_Co01a	71.13	67.24
Co01	Co43046_Co01a	71.96	79.67
Co01	Co41282_Co01a	74.04	67.24
Co01	Co17907_Co01a	75.54	79.67
Co01	Co15836_Co01a	75.54	79.67
Co01	Co25202_Co01a	76.55	83.02
Co01	Co35182_Co01a	79.19	83.02
Co01	Co24289_Co01a	79.51	83.02
Co01	Co37745_Co01a	82.55	84.62
Co01	Co39605_Co01a	84.04	84.76
Co01	Co12576_Co01a	85.75	84.62
Co01	Co30836_Co01a	85.75	86.12
Co01	Co31858_Co01a	85.75	89.67
Co01	Co03686_Co01a	85.75	89.67
Co01	Co50897_Co01a	85.75	90.02
Co01	Co17004_Co01a	85.75	99.6
Co01	Co15064_Co01a	86.05	93.05
Co01	Co56095_Co01a	86.05	96.09
Co01	Co61573_Co01a	87.55	101.35
Co01	Co54129_Co01a	89.05	102.11
Co01	Co46400_Co01a	90.87	110.92
Co01	Co55098_Co01a	90.87	110.92
Co01	Co08776_Co01a	91.04	99.6
Co01	Co60048_Co01a	91.29	113.04
Co01	Co28718_Co01u	91.29	124.92
Co01	Co36830_Co01u	91.29	126.25
Co01	Co55358_Co01u	92.2	128.27
Co01	Co30825_Co01a	93.62	113.04
Co01	Co33116_Co01u	94.89	128.28
Co01	Co56651_Co01u	96.39	140.2
Co01	Co53137_Co01u	98.28	137.74
Co01	Co55468_Co01u	98.28	138.1
Co01	Co16678_Co01u	98.28	138.84
Co01	Co44266_Co01u	98.29	142.21
Co01	Co27379_Co01u	98.29	148.92
Co01	Co38199_Co01u	101.28	148.92
Co01	Co32830_Co01u	105.77	155.4
Co01	Co50967_Co01u	107.13	168.45
Co01	Co20133_Co01u	108.05	156.98
Co01	Co40705_Co01b	110.42	175.72
Co01	Co38766_Co01b	110.42	175.86
Co01	Co54755_Co01b	110.42	177.64
Co01	Co55495_Co01b	110.74	193.6
Co01	Co14978_Co01b	114	198.2
Co01	Co68713_Co01b	114	208.09
Co01	Co41563_Co01b	116.23	198.2
Co01	Co42924_Co01b	116.23	210.66
Co01	Co45675_Co01b	116.98	213.83
Co01	Co49600_Co01b	116.98	213.83
Co01	Co28500_Co01b	119.38	213.9
Co01	Co42004_Co01b	121.2	215.69
Co01	Co05763_Co01b	123.02	217
Co01	Co53609_Co01b	123.93	217
Co01	Co13351_Co01b	123.93	217
Co01	Co25312_Co01b	123.93	218.56
Co01	Co31995_Co01b	123.93	220.27
Co01	Co29557_Co01b	123.93	221.88
Co01	Co44343_Co01b	124.96	221.88
Co01	Co55014_Co01b	126.87	241.29
Co01	Co51028_Co01b	127.04	231.44
Co02	Co49622_Co02a	0	16.15
Co02	Co63754_Co02a	0.78	19.23
Co02	Co36056_Co02a	1.04	19.23
Co02	Co03810_Co02a	1.04	21.54
Co02	Co01936_Co02a	1.04	21.54
Co02	Co38645_Co02a	3.06	25.73
Co02	Co45071_Co02a	3.06	36.85
Co02	Co54686_Co02a	3.06	41.93
Co02	Co41278_Co02a	4.88	51.31
Co02	Co40530_Co02a	4.91	34.11
Co02	Co52859_Co02a	6.93	41.93
Co02	Co19085_Co02a	8.96	62.46
Co02	Co53683_Co02a	9.97	72.7
Co02	Co58553_Co02a	11.18	74.32
Co02	Co26768_Co02a	15.14	75.73
Co02	Co33222_Co02a	22.09	91.28
Co02	Co67252_Co02u	29.49	99.75
Co02	Co33011_Co02u	35.64	105.39
Co02	Co55993_Co02u	35.64	105.39
Co02	Co22174_Co02u	35.64	108.78
Co02	Co27510_Co02u	36.44	110.41
Co02	Co57683_Co02u	40.49	115.8
Co02	Co57014_Co02u	44.15	138.6
Co02	Co36874_Co02u	46.58	138.6
Co02	Co45194_Co02u	46.58	139.23
Co02	Co25507_Co02u	48.72	140.15
Co02	Co33146_Co02u	49.72	142.79
Co02	Co31129_Co02u	49.72	148.16
Co02	Co35046_Co02u	49.72	157.4
Co02	Co34963_Co02u	49.72	163.62
Co02	Co36226_Co02u	49.86	145.73
Co02	Co49421_Co02u	50.87	169.1
Co02	Co42979_Co02b	50.87	172.74
Co02	Co45908_Co02b	50.87	176.15
Co02	Co54049_Co02b	50.87	176.15
Co02	Co10032_Co02b	50.87	182.85
Co02	Co12523_Co02b	50.87	183.91
Co02	Co59036_Co02b	50.87	187.82
Co02	Co55715_Co02b	50.87	193.32
Co02	Co34951_Co02b	52.36	197.03
Co02	Co23374_Co02b	52.36	199.89
Co02	Co54717_Co02b	52.36	206.29
Co02	Co39872_Co02b	53.05	199.89
Co02	Co49026_Co02b	53.05	199.89
Co02	Co46949_Co02b	53.05	201.41
Co02	Co36319_Co02b	53.05	201.41
Co02	Co33173_Co02b	53.05	207.66
Co02	Co44986_Co02b	53.05	207.66
Co02	Co37166_Co02b	53.05	207.82
Co02	Co43886_Co02b	53.05	214.7
Co02	Co31122_Co02b	53.05	217.5
Co02	Co45234_Co02b	53.05	218
Co02	Co38827_Co02b	53.05	229.03
Co02	Co53299_Co02b	58.66	218
Co02	Co24052_Co02b	63.74	218
Co02	Co61531_Co02b	84.98	230.6
Co02	Co45861_Co02b	123.54	236.95
Co02	Co06287_Co02b	136.98	232.21
Co02	Co26531_Co02b	146.33	237.6
Co02	Co46932_Co02b	174.23	248.6
Co02	Co52010_Co02b	186.14	248.6
Co02	Co64585_Co02b	207.89	248.6
Co03	Co61218_Co03a	0	1.5
Co03	Co55053_Co03a	0	4.33
Co03	Co51431_Co03a	8.39	1.5
Co03	Co35153_Co03a	11.52	28.98
Co03	Co33055_Co03a	13.57	27.27
Co03	Co67047_Co03a	15.47	4.33
Co03	Co23507_Co03a	20.12	29.09
Co03	Co66820_Co03a	22.2	37.4
Co03	Co54335_Co03a	22.72	35.91
Co03	Co49536_Co03a	24.75	38.9
Co03	Co39908_Co03a	24.75	39.13
Co03	Co48955_Co03a	25.76	40.48
Co03	Co53663_Co03a	26.02	27.27
Co03	Co41505_Co03a	29.13	38.9
Co03	Co47665_Co03a	38.35	40.48
Co03	Co54984_Co03a	38.35	42.1
Co03	Co46452_Co03a	40.17	50.62
Co03	Co20053_Co03a	41.88	27.27
Co03	Co07640_Co03a	43.96	69.11
Co03	Co09397_Co03a	46.35	64.41
Co03	Co51917_Co03a	46.75	38.9
Co03	Co23355_Co03a	46.93	84.45
Co03	Co48296_Co03a	47.6	73.68
Co03	Co61450_Co03a	48.8	96.9
Co03	Co55077_Co03a	49.17	38.9
Co03	Co53594_Co03a	50.54	102.37
Co03	Co09928_Co03a	52.05	42.09
Co03	Co39701_Co03a	52.05	43.71
Co03	Co53514_Co03a	52.05	52.31
Co03	Co48232_Co03a	52.05	61.73
Co03	Co47250_Co03a	52.21	102.37
Co03	Co18799_Co03a	54.03	102.37
Co03	Co37778_Co03a	55.85	108.87
Co03	Co46499_Co03a	56.86	110.43
Co03	Co46450_Co03u	57.88	143.63
Co03	Co21874_Co03a	62.14	74.68
Co03	Co29672_Co03a	65.13	76.62
Co03	Co05869_Co03a	65.13	91.77
Co03	Co45701_Co03a	65.13	111.14
Co03	Co56052_Co03a	66.04	116.58
Co03	Co34843_Co03a	66.51	95.41
Co03	Co54763_Co03u	66.52	156.28
Co03	Co28532_Co03u	67.73	142.06
Co03	Co41243_Co03a	69.71	102.96
Co03	Co42237_Co03u	70.36	168.4
Co03	Co31849_Co03u	70.36	168.4
Co03	Co27745_Co03u	70.36	174.48
Co03	Co50962_Co03a	70.91	110.43
Co03	Co33859_Co03a	70.91	112.02
Co03	Co44998_Co03a	70.91	112.21
Co03	Co53067_Co03u	72.16	187.55
Co03	Co53073_Co03u	74.13	163.42
Co03	Co52729_Co03a	75.23	126.11
Co03	Co43684_Co03u	75.39	187.7
Co03	Co48888_Co03u	76.34	180.49
Co03	Co16088_Co03u	77.35	184.14
Co03	Co36320_Co03u	78.37	187.55
Co03	Co20015_Co03u	79.38	188.78
Co03	Co32088_Co03u	81.4	188.78
Co03	Co20109_Co03u	82.41	188.78
Co03	Co41588_Co03u	82.41	199.9
Co03	Co56899_Co03b	84.24	243.42
Co03	Co39763_Co03u	84.73	142.06
Co03	Co39748_Co03u	85.31	195.76
Co03	Co30016_Co03b	86.11	245.55
Co03	Co53303_Co03u	86.23	190.25
Co03	Co52380_Co03u	86.26	195.76
Co03	Co46304_Co03b	87.54	245.55
Co03	Co29931_Co03u	87.95	199.03
Co03	Co62410_Co03b	89.63	249.92
Co03	Co67702_Co03u	89.8	221.27
Co03	Co51121_Co03b	90.82	243.43
Co03	Co50098_Co03b	90.82	269.6
Co03	Co14993_Co03b	98.38	236.61
Co03	Co53084_Co03b	107.45	236.61
Co03	Co51107_Co03b	110.51	243.17
Co03	Co52364_Co03b	113.55	243.17
Co03	Co30793_Co03b	115.09	271.2
Co04	Co52830_Co04a	0	3.68
Co04	Co55782_Co04a	4.47	7.65
Co04	Co45037_Co04a	8.21	13.26
Co04	Co52838_Co04a	10.63	13.26
Co04	Co19881_Co04a	13.98	13.26
Co04	Co69741_Co04a	14.99	13.26
Co04	Co59039_Co04a	21.12	13.26
Co04	Co28778_Co04a	27.24	13.26
Co04	Co39674_Co04a	31.31	13.26
Co04	Co37251_Co04a	34.6	13.26
Co04	Co50923_Co04a	43.2	13.26
Co04	Co17014_Co04a	45.15	13.36
Co04	Co16049_Co04a	52.69	13.36
Co04	Co32234_Co04a	71.74	13.37
Co04	Co04677_Co04a	89.64	13.37
Co04	Co51459_Co04a	99.77	3.68
Co04	Co55121_Co04a	103.06	24.38
Co04	Co56374_Co04a	107.63	25.94
Co04	Co44490_Co04a	111.96	13.37
Co04	Co22106_Co04a	113.02	25.94
Co04	Co29832_Co04a	114.03	25.94
Co04	Co49042_Co04a	114.03	34.58
Co04	Co20213_Co04a	115.04	36.88
Co04	Co10153_Co04a	117.31	37.79
Co04	Co67895_Co04a	119.59	40.18
Co04	Co45278_Co04u	121.45	104.86
Co04	Co22014_Co04a	122.96	36.88
Co04	Co64294_Co04a	122.96	40.18
Co04	Co63433_Co04a	124.66	56.41
Co04	Co49571_Co04a	125.79	56.41
Co04	Co53698_Co04u	126.01	113.38
Co04	Co06714_Co04a	127.33	57.36
Co04	Co46433_Co04a	127.69	56.41
Co04	Co46958_Co04a	128.01	58.07
Co04	Co23032_Co04a	129.47	56.41
Co04	Co20162_Co04a	129.47	61.18
Co04	Co53965_Co04a	129.47	72
Co04	Co55681_Co04a	130.42	95.65
Co04	Co42848_Co04a	132.45	95.79
Co04	Co59583_Co04u	133.2	122.45
Co04	Co34153_Co04u	134.48	123.3
Co04	Co35993_Co04u	134.48	124.31
Co04	Co39891_Co04a	136.04	95.79
Co04	Co49576_Co04u	136.83	131.97
Co04	Co42039_Co04b	136.84	155.56
Co04	Co56395_Co04u	137.29	125.13
Co04	Co25406_Co04u	138.53	116.37
Co04	Co33035_Co04b	139.26	157.21
Co04	Co46990_Co04u	140.74	125.22
Co04	Co48235_Co04u	142.72	128.87
Co04	Co64802_Co04u	144.22	134.1
Co04	Co34965_Co04u	144.22	143.92
Co04	Co35949_Co04b	144.22	162.13
Co04	Co47741_Co04b	144.22	180.38
Co04	Co50518_Co04u	146.65	134.72
Co04	Co39041_Co04b	146.65	179.58
Co04	Co53205_Co04b	147.57	192.87
Co04	Co63571_Co04b	148.9	192.87
Co04	Co60375_Co04b	150.96	207.33
Co04	Co58304_Co04b	150.96	213.3
Co04	Co26265_Co04b	151.47	214.86
Co04	Co31803_Co04b	154.3	214.86
Co04	Co14086_Co04b	156.32	216.43
Co04	Co21291_Co04b	157.04	216.43
Co04	Co39716_Co04b	158.34	227.53
Co04	Co49533_Co04b	159.36	229.54
Co04	Co50034_Co04b	159.78	226.18
Co04	Co20073_Co04b	160.37	239.1
Co04	Co37922_Co04b	162.41	242
Co04	Co47711_Co04b	163.5	243.79
Co05	Co35306_Co05a	0	14.21
Co05	Co08819_Co05a	1.54	18.96
Co05	Co54768_Co05a	2.57	26.17
Co05	Co36880_Co05a	3.94	73.85
Co05	Co43020_Co05a	4.26	29.41
Co05	Co37131_Co05u	5.77	103.83
Co05	Co35200_Co05a	6.48	45.42
Co05	Co52347_Co05u	7.51	103.83
Co05	Co48204_Co05u	7.51	103.83
Co05	Co60348_Co05a	7.69	51.95
Co05	Co18815_Co05u	7.7	103.83
Co05	Co34002_Co05u	7.7	106.79
Co05	Co62912_Co05u	7.7	113.8
Co05	Co45779_Co05u	7.7	113.8
Co05	Co35177_Co05a	8.03	81.21
Co05	Co15976_Co05a	9.04	83.72
Co05	Co59227_Co05u	9.78	117.46
Co05	Co33268_Co05u	10.22	103.83
Co05	Co62255_Co05u	12.24	108.72
Co05	Co67412_Co05u	12.25	120.02
Co05	Co08206_Co05u	12.25	121.64
Co05	Co29876_Co05u	12.25	121.64
Co05	Co40830_Co05u	12.25	121.64
Co05	Co47616_Co05u	12.25	123.23
Co05	Co55692_Co05b	12.25	123.36
Co05	Co46411_Co05b	12.25	131.2
Co05	Co20219_Co05b	12.25	131.2
Co05	Co37731_Co05b	12.25	131.2
Co05	Co50990_Co05b	12.25	134.74
Co05	Co60396_Co05u	15.21	121.64
Co05	Co29827_Co05u	16.03	87.84
Co05	Co57688_Co05b	17.98	133.93
Co05	Co45213_Co05b	19	138.92
Co05	Co17926_Co05b	20.01	141.86
Co05	Co20106_Co05b	21.02	153.08
Co05	Co31919_Co05b	22.03	170.64
Co05	Co33192_Co05b	22.57	150.15
Co05	Co48192_Co05b	22.67	127.83
Co05	Co61542_Co05b	23.52	155.75
Co05	Co47060_Co05b	24.41	130.18
Co05	Co27110_Co05b	24.98	156.7
Co05	Co06598_Co05b	24.98	163.07
Co05	Co12201_Co05b	24.98	163.07
Co05	Co39516_Co05b	25.16	170.64
Co05	Co44412_Co05b	27.19	170.64
Co05	Co36896_Co05b	28.56	143.18
Co05	Co39855_Co05b	28.88	182.55
Co05	Co49650_Co05b	31.92	184.19
Co05	Co43873_Co05b	33.95	184.36
Co05	Co45689_Co05b	33.95	184.36
Co05	Co32115_Co05b	33.95	212.57
Co05	Co47003_Co05b	35.44	212.57
Co05	Co55511_Co05b	37.1	212.57
Co05	Co47121_Co05b	43.52	197.12
Co05	Co38846_Co05b	46.12	216.22
Co05	Co19727_Co05b	48.1	192.37
Co05	Co40669_Co05b	48.1	198.7
Co05	Co20149_Co05b	48.1	210.21
Co05	Co63200_Co05b	48.1	217.92
Co05	Co26404_Co05b	49.03	212.57
Co05	Co49104_Co05b	50.43	218.4
Co05	Co55136_Co05b	54.08	218.4
Co05	Co54013_Co05b	58.46	216.22
Co05	Co47074_Co05b	58.46	217.92
Co05	Co25433_Co05b	58.46	217.92
Co05	Co54062_Co05b	59.95	217.92
Co05	Co41406_Co05b	61.45	217.92
Co05	Co18716_Co05b	62.46	218.4
Co05	Co13011_Co05b	63.47	222.34
Co05	Co28739_Co05b	64.48	222.34
Co05	Co17137_Co05b	67.51	222.34
Co05	Co61748_Co05b	69.53	222.52
Co05	Co33120_Co05b	70.95	224.01
Co05	Co46526_Co05b	71.96	226.96
Co05	Co39609_Co05b	73.38	237.34
Co05	Co59007_Co05b	74.21	238.69
Co05	Co44383_Co05b	75.9	225.87
Co05	Co36063_Co05b	76.92	239.55
Co05	Co68914_Co05b	78.94	243.42
Co05	Co47253_Co05b	80.01	240.51
Co05	Co41392_Co05b	80.96	246.31
Co05	Co36166_Co05b	82.52	242
Co05	Co43603_Co05b	83.99	247.56
Co05	Co33976_Co05b	84.53	243.42
Co05	Co17895_Co05b	86.23	239.55
Co05	Co34108_Co05b	94.9	247.56
Co05	Co13304_Co05b	96.86	239.55
Co05	Co62941_Co05b	96.86	239.55
Co05	Co43682_Co05b	120.63	239.55
Co05	Co36206_Co05b	126.95	245.82
Co05	Co38066_Co05b	128.56	245.82
Co06	Co34980_Co06a	0	1.56
Co06	Co57800_Co06a	4.08	1.56
Co06	Co55111_Co06a	7.15	1.56
Co06	Co47537_Co06a	7.15	1.57
Co06	Co61397_Co06a	10.22	1.57
Co06	Co44292_Co06a	12.85	5.98
Co06	Co51567_Co06a	14.34	5.99
Co06	Co47801_Co06a	14.5	5.99
Co06	Co49655_Co06a	18.18	13.83
Co06	Co23143_Co06a	24.04	13.83
Co06	Co64405_Co06a	25.13	37.11
Co06	Co45888_Co06a	26.78	23.6
Co06	Co61571_Co06a	26.92	22.87
Co06	Co47006_Co06a	29.21	37.2
Co06	Co34088_Co06a	30.7	42.33
Co06	Co40569_Co06a	34.06	37.11
Co06	Co08709_Co06a	35.75	23.6
Co06	Co42780_Co06a	37.78	48.78
Co06	Co24260_Co06a	37.78	51.74
Co06	Co22165_Co06a	38.79	51.74
Co06	Co41595_Co06a	38.79	66.26
Co06	Co54080_Co06a	40.82	79.44
Co06	Co52749_Co06a	42.84	83.27
Co06	Co21121_Co06a	47.54	57.74
Co06	Co45873_Co06a	49.36	60.73
Co06	Co28869_Co06a	49.36	82.43
Co06	Co45136_Co06a	49.36	85.41
Co06	Co39530_Co06a	52.4	93.03
Co06	Co66518_Co06a	53.41	94.38
Co06	Co15720_Co06a	53.41	96.46
Co06	Co33953_Co06a	54.42	111.9
Co06	Co15789_Co06a	54.67	95.9
Co06	Co36197_Co06a	56.05	111.9
Co06	Co51428_Co06a	56.56	89.85
Co06	Co34286_Co06a	59.55	96.46
Co06	Co18676_Co06a	60.3	102.21
Co06	Co19882_Co06a	60.3	135.43
Co06	Co26679_Co06a	61.31	119.14
Co06	Co09490_Co06a	69.47	131.78
Co06	Co62701_Co06a	70.82	136.43
Co06	Co47631_Co06a	73.53	141.42
Co06	Co40539_Co06a	77.17	143.02
Co06	Co41581_Co06a	79	143.02
Co06	Co28509_Co06a	85.08	143.02
Co06	Co51503_Co06a	91.09	143.02
Co06	Co34026_Co06a	91.75	136.43
Co06	Co50455_Co06a	91.75	143.02
Co06	Co55082_Co06a	91.75	149.81
Co06	Co29738_Co06a	91.75	160.66
Co06	Co39825_Co06u	91.75	172.44
Co06	Co31004_Co06u	91.75	173.63
Co06	Co10209_Co06u	91.75	173.63
Co06	Co23013_Co06a	91.76	152.19
Co06	Co56431_Co06a	95.77	162.41
Co06	Co17763_Co06a	99.42	162.41
Co06	Co48323_Co06u	104.91	169.94
Co06	Co50521_Co06u	105.93	173.63
Co06	Co27789_Co06u	106.32	172.44
Co06	Co29783_Co06u	108.15	173.63
Co06	Co19156_Co06u	109.97	173.63
Co06	Co45939_Co06u	111.8	173.63
Co06	Co58776_Co06u	113.16	176.18
Co06	Co29636_Co06u	114.8	173.63
Co06	Co25614_Co06u	115.2	177.23
Co06	Co57765_Co06u	116.7	183.22
Co06	Co52251_Co06u	117.58	177.23
Co06	Co49441_Co06u	119.41	177.23
Co06	Co52396_Co06b	119.74	238.29
Co06	Co46328_Co06u	120.82	179.99
Co06	Co19142_Co06u	121.84	183.22
Co06	Co27339_Co06u	121.84	189.84
Co06	Co09305_Co06u	121.84	196.6
Co06	Co61853_Co06u	122.85	196.6
Co06	Co17850_Co06b	123.86	212.78
Co06	Co34082_Co06b	124.87	215.26
Co06	Co26414_Co06b	125.49	202.36
Co06	Co37207_Co06b	125.88	224.6
Co06	Co49465_Co06b	126.89	239.87
Co06	Co27705_Co06b	127.3	249.43
Co06	Co27432_Co06b	128.91	255.39
Co06	Co44556_Co06b	129.11	219.98
Co06	Co42329_Co06b	129.11	231.26
Co06	Co16671_Co06b	129.11	231.26
Co06	Co52792_Co06b	134.59	238.29
Co06	Co60713_Co06b	136.49	249.61
Co06	Co49986_Co06b	136.49	249.61
Co06	Co17667_Co06b	138.22	238.29
Co06	Co19162_Co06b	138.22	239.87
Co06	Co19097_Co06b	138.22	244.44
Co06	Co57945_Co06b	140.04	249.61
Co06	Co30689_Co06b	140.04	251.17
Co06	Co39562_Co06b	144.05	260.2
Co07	Co41245_Co07a	0	26.17
Co07	Co42904_Co07u	3.07	30.29
Co07	Co32046_Co07u	3.07	41.45
Co07	Co20166_Co07u	3.14	48.14
Co07	Co26240_Co07u	4.83	42.46
Co07	Co38726_Co07u	4.83	48.95
Co07	Co26400_Co07u	4.83	48.95
Co07	Co43707_Co07u	5.34	50.28
Co07	Co45936_Co07u	5.34	50.28
Co07	Co62655_Co07u	7.16	53.77
Co07	Co18871_Co07u	10.01	43.47
Co07	Co10620_Co07u	12.07	50.28
Co07	Co08196_Co07u	13.08	61.04
Co07	Co49095_Co07u	14.09	68.45
Co07	Co57285_Co07u	14.11	61.04
Co07	Co28817_Co07u	14.11	61.04
Co07	Co64409_Co07u	15.47	79.54
Co07	Co18935_Co07u	15.88	87.84
Co07	Co31861_Co07u	16.47	79.54
Co07	Co58023_Co07u	16.47	80.55
Co07	Co55718_Co07u	16.47	95.74
Co07	Co49992_Co07u	16.47	101.53
Co07	Co23220_Co07u	17.97	103.33
Co07	Co54737_Co07u	19.46	103.33
Co07	Co59372_Co07u	20.55	128.39
Co07	Co48168_Co07u	20.69	103.33
Co07	Co47199_Co07u	26.7	133.09
Co07	Co36940_Co07u	26.7	136.22
Co07	Co47684_Co07u	28.53	136.22
Co07	Co28640_Co07u	32.35	136.22
Co07	Co42985_Co07b	32.35	139.23
Co07	Co38951_Co07b	32.35	140.49
Co07	Co43639_Co07b	33.84	140.49
Co07	Co36315_Co07b	35.87	146.32
Co07	Co25422_Co07b	35.87	146.32
Co07	Co49372_Co07b	35.87	141.11
Co07	Co13036_Co07b	35.87	146.32
Co07	Co58950_Co07b	37.37	146.32
Co07	Co57681_Co07b	40.36	150.97
Co07	Co12537_Co07b	41.85	155.7
Co07	Co36884_Co07b	43.35	155.7
Co07	Co60694_Co07b	45.17	163.81
Co07	Co22171_Co07b	45.61	167.9
Co07	Co09538_Co07b	45.61	180.16
Co07	Co61876_Co07b	46.06	174.44
Co07	Co26472_Co07b	46.07	179.19
Co07	Co47084_Co07b	46.34	164.82
Co07	Co05427_Co07b	46.34	165.83
Co07	Co26688_Co07b	46.34	182.6
Co07	Co38896_Co07b	46.62	182.6
Co07	Co50415_Co07b	48.9	182.6
Co07	Co22010_Co07b	51.89	197.45
Co07	Co07543_Co07b	51.95	182.6
Co07	Co36840_Co07b	51.95	182.6
Co07	Co35895_Co07b	51.95	183.61
Co07	Co03559_Co07b	53.78	187.66
Co07	Co26454_Co07b	53.78	191.72
Co07	Co43666_Co07b	54.68	197.45
Co07	Co47023_Co07b	55.6	197.45
Co07	Co14880_Co07b	59.24	197.45
Co07	Co05518_Co07b	61.07	197.45
Co07	Co14075_Co07b	61.07	197.45
Co07	Co26707_Co07b	61.27	197.45
Co07	Co14789_Co07b	63.09	197.45
Co07	Co25234_Co07b	66.74	199.37
Co07	Co53065_Co07b	68.57	199.37
Co07	Co29583_Co07b	73.07	210.87
Co07	Co58090_Co07b	75.9	199.37
Co07	Co51402_Co07b	77.42	210.95
Co07	Co69743_Co07b	81.6	210.95
Co07	Co39902_Co07b	81.6	211.09
Co07	Co63162_Co07b	86.88	211.09
Co08	Co39580_Co08a	0	22.05
Co08	Co53583_Co08a	1.19	23.86
Co08	Co49950_Co08a	22.49	23.86
Co08	Co53634_Co08a	45.14	23.86
Co08	Co23304_Co08a	46.16	36.5
Co08	Co19126_Co08a	48.18	37.05
Co08	Co60134_Co08a	58.72	37.05
Co08	Co48843_Co08a	67.07	25.67
Co08	Co34979_Co08a	68.86	37.05
Co08	Co36928_Co08a	68.86	37.05
Co08	Co05499_Co08a	73.2	38.6
Co08	Co36070_Co08a	75.22	40.8
Co08	Co40744_Co08a	75.22	41.75
Co08	Co58231_Co08a	78.29	45.24
Co08	Co34976_Co08a	82.38	48.23
Co08	Co54397_Co08a	84.43	49.84
Co08	Co63764_Co08a	98.39	49.84
Co08	Co50985_Co08a	113.44	51.98
Co08	Co28887_Co08a	115.49	54.77
Co08	Co44287_Co08a	115.49	69.83
Co08	Co47140_Co08a	116.55	72.27
Co08	Co62392_Co08a	116.55	80.23
Co08	Co61969_Co08a	133.53	106.06
Co08	Co33012_Co08a	152.8	119.31
Co08	Co39080_Co08a	154.82	119.31
Co08	Co23189_Co08a	155.83	119.31
Co08	Co56699_Co08a	158.87	123.03
Co08	Co31965_Co08a	160.89	125.18
Co08	Co62238_Co08a	160.89	130.43
Co08	Co48739_Co08u	161.9	148.94
Co08	Co17853_Co08u	161.9	172.12
Co08	Co53944_Co08u	162.91	173.68
Co08	Co51491_Co08u	163.93	174.91
Co08	Co24520_Co08u	164.94	183.69
Co08	Co27536_Co08u	164.94	183.69
Co08	Co19833_Co08u	164.94	189.76
Co08	Co06665_Co08u	164.94	191.67
Co08	Co50590_Co08u	166.74	196.89
Co08	Co26476_Co08u	167.73	193.5
Co08	Co19794_Co08u	167.79	200.57
Co08	Co42735_Co08u	169.17	200.57
Co08	Co18724_Co08u	169.92	210.25
Co08	Co28651_Co08u	171.4	196.67
Co08	Co47752_Co08u	171.62	217.54
Co08	Co44291_Co08u	171.62	217.54
Co08	Co40531_Co08u	172.27	220.77
Co08	Co41566_Co08u	172.27	220.77
Co08	Co19978_Co08b	173.18	220.77
Co08	Co19864_Co08b	174.21	223.19
Co08	Co30963_Co08b	174.29	226.32
Co08	Co41264_Co08b	174.29	231.86
Co08	Co30900_Co08b	174.29	233.47
Co08	Co19887_Co08b	174.49	231.86
Co08	Co48898_Co08b	174.52	233.93
Co08	Co18743_Co08b	174.53	250.69
Co08	Co54358_Co08b	175.5	235.5
Co08	Co01677_Co08b	177.48	252.36
Co08	Co23399_Co08b	177.53	252.36
Co08	Co69945_Co08b	181.33	254.82
Co08	Co02906_Co08b	183.54	254.01
Co08	Co01849_Co08b	186.53	267.1
Co08	Co03525_Co08b	186.53	267.1
Co08	Co01845_Co08b	189.59	259.45
Co09	Co33861_Co09a	0	9.21
Co09	Co49485_Co09a	10.4	14.73
Co09	Co49038_Co09a	24.69	10.47
Co09	Co60728_Co09a	29.55	14.73
Co09	Co32911_Co09a	38.26	11.97
Co09	Co49567_Co09a	38.26	14.73
Co09	Co05469_Co09a	38.26	81.28
Co09	Co26766_Co09a	38.26	83.72
Co09	Co32819_Co09a	39.06	16.34
Co09	Co51394_Co09a	39.06	19.33
Co09	Co53672_Co09a	40.08	39.26
Co09	Co62825_Co09a	42.1	71.61
Co09	Co39897_Co09u	45.14	89.02
Co09	Co56098_Co09u	46.26	90.68
Co09	Co37998_Co09a	49.98	71.61
Co09	Co39808_Co09u	51.48	89.02
Co09	Co33957_Co09u	51.48	103.62
Co09	Co53992_Co09u	56.38	94.77
Co09	Co56145_Co09u	56.8	94.77
Co09	Co66390_Co09u	56.81	103.62
Co09	Co42047_Co09u	56.81	118.22
Co09	Co52808_Co09u	57.1	118.53
Co09	Co48830_Co09u	61.82	118.22
Co09	Co33209_Co09u	63.11	121.49
Co09	Co15682_Co09u	63.11	132.99
Co09	Co30867_Co09u	63.11	150.55
Co09	Co46948_Co09u	63.11	152.11
Co09	Co42777_Co09u	64.62	165.78
Co09	Co58348_Co09b	67.04	173.51
Co09	Co22351_Co09b	70.7	175.12
Co09	Co35526_Co09b	73.8	175.12
Co09	Co41619_Co09b	74.35	175.13
Co09	Co10615_Co09b	74.35	180.34
Co09	Co36249_Co09b	85	175.13
Co09	Co40642_Co09b	87.32	175.13
Co09	Co46471_Co09b	98.89	179.2
Co09	Co60543_Co09b	100.88	176.74
Co09	Co46538_Co09b	119.65	184.38
Co10	Co61072_Co10a	0	10.32
Co10	Co54752_Co10a	1.53	8.66
Co10	Co48919_Co10a	5.64	8.66
Co10	Co33178_Co10a	6.74	10.9
Co10	Co66197_Co10a	16.07	8.66
Co10	Co34195_Co10a	25.04	11.7
Co10	Co27466_Co10a	25.14	10.32
Co10	Co24233_Co10a	38.16	10.32
Co10	Co51462_Co10a	38.16	10.32
Co10	Co25480_Co10a	39.21	13.32
Co10	Co49400_Co10a	39.98	13.32
Co10	Co64091_Co10a	40.5	13.31
Co10	Co28488_Co10a	41.52	13.38
Co10	Co55353_Co10a	42.8	13.32
Co10	Co37235_Co10a	48.82	13.32
Co10	Co27532_Co10a	50.31	14.39
Co10	Co37862_Co10a	52.36	15.97
Co10	Co32924_Co10a	52.75	14.39
Co10	Co29669_Co10a	54.77	15.97
Co10	Co62894_Co10a	57.27	15.97
Co10	Co68615_Co10a	57.27	15.97
Co10	Co60897_Co10a	63.11	20.75
Co10	Co61236_Co10a	63.38	15.97
Co10	Co30011_Co10a	67.61	24.39
Co10	Co39003_Co10a	69.19	15.97
Co10	Co59999_Co10a	71.11	16.86
Co10	Co46348_Co10a	71.78	29.33
Co10	Co26548_Co10a	74.81	26
Co10	Co28415_Co10a	79	30.41
Co10	Co18918_Co10a	80.11	28.51
Co10	Co42305_Co10a	82.43	36.1
Co10	Co40635_Co10a	85.02	49.38
Co10	Co50513_Co10a	86.5	30.41
Co10	Co28926_Co10a	86.72	28.51
Co10	Co47207_Co10a	88.52	56.97
Co10	Co36815_Co10a	90.48	51.57
Co10	Co42112_Co10a	90.5	58.47
Co10	Co60827_Co10a	90.5	59.95
Co10	Co51932_Co10a	94.15	59.95
Co10	Co33871_Co10a	96.48	63.88
Co10	Co25454_Co10a	98.5	66.79
Co10	Co45020_Co10a	101.7	48.37
Co10	Co39944_Co10a	103.2	52.9
Co10	Co24186_Co10a	103.2	58.47
Co10	Co34250_Co10a	103.2	60.71
Co10	Co29983_Co10a	103.2	68.45
Co10	Co37113_Co10a	105.22	86.54
Co10	Co63203_Co10a	105.3	83.39
Co10	Co17992_Co10u	106.05	101.09
Co10	Co56595_Co10u	106.81	104.32
Co10	Co63208_Co10u	106.81	134.68
Co10	Co08685_Co10u	107.93	127.87
Co10	Co31766_Co10u	108.32	150.13
Co10	Co59680_Co10u	108.63	143.93
Co10	Co35111_Co10u	108.89	132.08
Co10	Co63664_Co10u	109.9	151.4
Co10	Co62920_Co10u	109.9	159.54
Co10	Co51507_Co10b	110.42	167.04
Co10	Co38922_Co10b	110.91	162.24
Co10	Co32212_Co10b	110.91	167.68
Co10	Co27710_Co10b	111.92	204.97
Co10	Co15695_Co10b	113.95	204.97
Co10	Co20263_Co10b	114.07	178.13
Co10	Co34160_Co10b	115.89	184.7
Co10	Co45002_Co10b	116.03	211.42
Co11	Co50884_Co11a	0	10.73
Co11	Co30630_Co11a	2.22	13.83
Co11	Co26512_Co11a	2.22	15.26
Co11	Co43626_Co11a	5.26	16.65
Co11	Co24464_Co11a	8.29	18.44
Co11	Co00796_Co11a	9.63	7.87
Co11	Co34837_Co11a	15.1	10.73
Co11	Co20862_Co11a	15.1	10.73
Co11	Co49586_Co11a	16.93	10.82
Co11	Co29839_Co11a	18.75	18.44
Co11	Co30624_Co11a	20.78	18.44
Co11	Co50634_Co11a	20.92	26.37
Co11	Co45679_Co11a	23.25	15.44
Co11	Co28479_Co11a	23.25	20.68
Co11	Co21078_Co11a	23.25	21.35
Co11	Co38041_Co11a	23.75	20.68
Co11	Co69016_Co11a	25.77	20.68
Co11	Co48316_Co11a	28.31	24.15
Co11	Co55767_Co11a	28.62	28.51
Co11	Co39870_Co11a	30.77	24.36
Co11	Co38856_Co11a	31.78	24.71
Co11	Co55051_Co11a	31.78	25.2
Co11	Co26342_Co11a	33.24	25.67
Co11	Co39879_Co11a	33.33	30.81
Co11	Co45138_Co11a	34.16	37.41
Co11	Co17838_Co11a	34.16	37.41
Co11	Co23286_Co11a	34.36	45.44
Co11	Co58273_Co11a	35.24	48.31
Co11	Co39026_Co11a	35.93	48.31
Co11	Co19117_Co11a	36.03	37.41
Co11	Co56961_Co11a	37.85	39.15
Co11	Co30666_Co11a	37.85	48.31
Co11	Co59004_Co11a	39.35	51.74
Co11	Co51851_Co11a	40.09	54.71
Co11	Co53616_Co11a	40.84	54.71
Co11	Co52354_Co11a	40.84	54.71
Co11	Co33168_Co11a	51.47	54.71
Co11	Co56697_Co11a	63.67	55.53
Co11	Co35289_Co11a	65.17	55.53
Co11	Co45841_Co11a	65.17	60.48
Co11	Co13910_Co11a	66.53	60.48
Co11	Co43544_Co11a	68.55	60.48
Co11	Co32089_Co11a	71.54	61.86
Co11	Co22038_Co11a	76.03	64.83
Co11	Co39771_Co11a	79.02	66.8
Co11	Co13994_Co11a	79.02	66.8
Co11	Co61399_Co11a	79.02	66.8
Co11	Co54754_Co11a	79.02	66.8
Co11	Co27678_Co11a	79.02	70.53
Co11	Co54023_Co11a	79.02	72.37
Co11	Co57161_Co11a	80.51	89.16
Co11	Co44337_Co11a	83.51	92.39
Co11	Co49885_Co11a	88.42	72.87
Co11	Co63643_Co11a	89.43	89.16
Co11	Co47844_Co11a	91.46	100.74
Co11	Co62217_Co11a	93.36	99.36
Co11	Co42279_Co11a	94.92	100.74
Co11	Co25467_Co11a	102.41	105.29
Co11	Co51807_Co11a	102.41	105.29
Co11	Co28576_Co11a	105.44	118.74
Co11	Co44425_Co11u	107.47	155.34
Co11	Co33309_Co11u	108.48	177.36
Co11	Co19025_Co11u	110.5	186.61
Co11	Co25392_Co11u	113.54	195.48
Co11	Co20129_Co11u	115.56	200.59
Co11	Co63861_Co11u	117.99	212.99
Co11	Co32161_Co11b	119.57	220.34
Co11	Co51004_Co11u	120.79	212.99
Co11	Co17884_Co11b	121.61	223.56
Co11	Co58715_Co11b	122.47	228.6
Co11	Co45906_Co11b	122.47	229.85
Co11	Co24276_Co11b	123.66	223.56
Co11	Co51006_Co11b	124.06	231.42
Co11	Co39075_Co11b	125.66	229.85
Co11	Co37201_Co11b	127.18	236.41
Co11	Co38802_Co11b	128.19	236.41
Co11	Co40574_Co11b	130.21	236.41
Co11	Co32954_Co11b	133.25	236.41
Co11	Co43695_Co11b	135.27	245.89
Co11	Co35904_Co11b	135.84	236.41
Co11	Co25676_Co11b	137.34	249.92
Co11	Co39778_Co11b	138.83	251.54
Co11	Co44268_Co11b	138.83	251.54
Co11	Co48353_Co11b	138.83	260.31
Co11	Co36348_Co11b	140.62	260.7
Co11	Co19842_Co11b	140.65	262.29
Co11	Co50030_Co11b	142.47	262.3
Co11	Co30744_Co11b	142.47	262.3
Co11	Co07051_Co11b	145.2	275.23
Co11	Co46334_Co11b	147.94	275.51
Co11	Co45044_Co11b	151.59	277.54
Co11	Co11513_Co11b	153.41	278.67
Co11	Co04425_Co11b	154.26	254.2
Co11	Co47846_Co11b	161.6	264.32
Co11	Co03713_Co11b	165.41	278.88
Co11	Co19994_Co11b	172.76	278.88
Co11	Co38728_Co11b	178.26	280.25
Co11	Co48744_Co11b	181.98	280.25
Co12	Co52753_Co12a	0	10.33
Co12	Co35137_Co12a	6.12	17.55
Co12	Co20023_Co12a	8	20.56
Co12	Co45272_Co12a	8.17	12.9
Co12	Co40682_Co12a	8.17	19.14
Co12	Co54670_Co12a	8.17	19.14
Co12	Co52671_Co12a	9.83	28.6
Co12	Co35196_Co12a	9.83	29.08
Co12	Co19024_Co12a	9.83	30.76
Co12	Co53939_Co12a	11.65	32.04
Co12	Co28754_Co12a	11.65	32.04
Co12	Co59622_Co12a	11.65	32.47
Co12	Co57179_Co12a	12.56	32.62
Co12	Co42136_Co12a	13.47	35.86
Co12	Co19139_Co12a	15.29	38
Co12	Co50103_Co12a	17.12	44.08
Co12	Co21889_Co12a	20.78	46.05
Co12	Co55095_Co12a	22.6	50.29
Co12	Co54709_Co12a	24.42	51.77
Co12	Co10950_Co12a	24.44	44.08
Co12	Co10675_Co12a	24.44	46.05
Co12	Co08311_Co12a	24.44	51.77
Co12	Co42798_Co12a	25.45	52.65
Co12	Co65684_Co12a	26.46	55.41
Co12	Co33971_Co12a	28.07	53.26
Co12	Co34147_Co12a	28.49	55.41
Co12	Co64905_Co12a	29.5	55.41
Co12	Co66908_Co12a	29.5	64.84
Co12	Co56100_Co12a	29.5	84.79
Co12	Co41562_Co12u	31.52	104.86
Co12	Co34332_Co12a	31.72	73.53
Co12	Co55446_Co12a	33.54	80.09
Co12	Co34389_Co12u	33.54	108
Co12	Co32170_Co12u	34.05	110.33
Co12	Co54369_Co12u	34.05	113.56
Co12	Co19013_Co12u	35.87	141.74
Co12	Co39925_Co12u	36.07	110.33
Co12	Co34925_Co12u	37.08	128.34
Co12	Co52384_Co12b	39.51	164.68
Co12	Co59215_Co12u	40.14	128.34
Co12	Co59189_Co12b	41.34	168.6
Co12	Co35969_Co12b	41.34	178.04
Co12	Co28620_Co12b	43.16	178.04
Co12	Co36887_Co12b	44.98	178.04
Co12	Co36076_Co12b	44.98	178.04
Co12	Co34252_Co12b	44.98	180.97
Co12	Co35899_Co12b	44.98	182.97
Co12	Co51070_Co12b	45.23	170.22
Co12	Co29593_Co12b	47.28	180.97
Co13	Co05269_Co13a	0	0
Co13	Co54999_Co13a	3.33	2.99
Co13	Co63685_Co13a	8.3	5.22
Co13	Co46342_Co13a	8.75	2.99
Co13	Co18142_Co13a	23	9.02
Co13	Co61214_Co13a	35.23	17
Co13	Co60197_Co13a	36.74	17
Co13	Co21904_Co13a	38.24	17
Co13	Co17748_Co13a	38.24	18.57
Co13	Co39662_Co13a	38.24	19.96
Co13	Co27469_Co13a	38.24	19.96
Co13	Co54097_Co13a	38.24	41.96
Co13	Co36167_Co13a	41.24	41.96
Co13	Co53712_Co13a	44.23	41.96
Co13	Co16735_Co13a	44.23	94.49
Co13	Co57440_Co13a	44.23	95.46
Co13	Co37852_Co13a	44.23	95.46
Co13	Co45648_Co13a	45.72	96.27
Co13	Co37147_Co13a	47.22	107.35
Co13	Co54322_Co13a	57.66	122.49
Co13	Co28674_Co13a	65.43	123.99
Co13	Co22027_Co13a	67.28	127.47
Co13	Co50128_Co13a	71.16	133.53
Co13	Co56408_Co13a	71.16	133.53
Co13	Co53599_Co13a	71.16	150.02
Co13	Co26425_Co13a	71.16	150.02
Co13	Co34334_Co13a	78.04	158.1
Co13	Co41255_Co13a	78.78	159.73
Co13	Co46508_Co13u	78.78	159.73
Co13	Co59455_Co13u	80.04	167.47
Co13	Co50059_Co13u	80.04	174
Co13	Co44941_Co13u	83.69	178.06
Co13	Co53513_Co13u	85.52	183.7
Co13	Co12453_Co13b	85.52	214.45
Co13	Co47834_Co13u	88.51	185.06
Co13	Co13155_Co13u	90.01	195.62
Co13	Co06301_Co13b	90.01	206.96
Co13	Co44392_Co13b	90.01	235.09
Co13	Co21132_Co13b	90.01	239.79
Co14	Co32051_Co14a	0	20.85
Co14	Co30645_Co14a	8.13	20.85
Co14	Co21235_Co14a	17.26	20.85
Co14	Co48424_Co14a	20.03	20.94
Co14	Co24048_Co14a	31.16	20.85
Co14	Co39606_Co14a	35.05	20.94
Co14	Co33925_Co14a	40.57	20.95
Co14	Co61374_Co14a	49.8	30.94
Co14	Co52422_Co14a	49.8	52.37
Co14	Co11374_Co14a	49.8	52.37
Co14	Co16996_Co14a	49.8	23.29
Co14	Co55169_Co14a	53.93	56.94
Co14	Co22080_Co14a	56.7	23.29
Co14	Co49011_Co14a	58.23	58.5
Co14	Co38879_Co14a	59.68	23.29
Co14	Co06604_Co14a	65.77	35.55
Co14	Co21093_Co14a	65.79	58.51
Co14	Co62901_Co14a	67.62	58.51
Co14	Co22143_Co14a	68.44	37.12
Co14	Co38134_Co14a	71.48	37.12
Co14	Co18967_Co14a	74.51	52.37
Co14	Co49056_Co14a	75.02	52.37
Co14	Co14030_Co14a	75.52	52.37
Co14	Co18835_Co14a	77.55	53.93
Co14	Co53140_Co14a	78.56	56.94
Co14	Co39692_Co14a	78.56	73.67
Co14	Co18709_Co14a	78.56	81.26
Co14	Co26641_Co14a	78.91	81.26
Co14	Co36123_Co14a	78.91	83.56
Co14	Co06312_Co14a	78.91	91.82
Co14	Co36215_Co14a	79.33	81.26
Co14	Co57717_Co14a	80.35	81.26
Co14	Co50981_Co14a	80.72	101.98
Co14	Co40523_Co14u	82.54	145.36
Co14	Co43763_Co14b	82.54	177.6
Co14	Co34257_Co14a	83.05	89.1
Co14	Co30789_Co14b	84.15	188.57
Co14	Co35180_Co14a	84.3	89.1
Co14	Co42994_Co14a	85.48	89.1
Co14	Co61043_Co14a	87.84	89.1
Co14	Co57992_Co14b	88.35	188.57
Co14	Co39919_Co14a	90.71	100.71
Co14	Co52866_Co14u	90.71	121.04
Co14	Co40469_Co14b	91.29	190.72
Co14	Co20850_Co14u	92.16	145.36
Co14	Co49645_Co14u	93.17	146.96
Co14	Co29850_Co14b	94.18	158.65
Co14	Co63518_Co14b	95.19	164.3
Co14	Co09261_Co14b	95.46	209.29
Co14	Co34857_Co14b	98.51	164.3
Co14	Co04704_Co14b	98.63	210.78
Co14	Co61059_Co14b	102.29	212.37
Co14	Co49552_Co14b	103.43	165.87
Co14	Co45198_Co14b	105.26	213.87
Co14	Co46490_Co14b	105.26	222.15
Co14	Co35052_Co14b	105.26	222.8
Co14	Co37909_Co14b	106.07	175.51
Co14	Co44555_Co14b	106.14	223.33
Co14	Co30657_Co14b	107.05	225.69
Co14	Co16863_Co14b	107.99	188.16
Co14	Co30879_Co14b	108.71	186.34
Co14	Co57961_Co14b	110.21	190.72
Co14	Co29515_Co14b	110.21	193.66
Co14	Co45797_Co14b	110.21	215.89
Co14	Co45915_Co14b	111.73	227.13
Co14	Co26664_Co14b	112.55	188.57
Co14	Co62521_Co14b	113.93	217.82
Co14	Co46341_Co14b	113.94	190.14
Co14	Co07592_Co14b	113.94	222.8
Co14	Co32836_Co14b	115.96	232.19
Co14	Co49618_Co14b	115.98	221.31
Co14	Co60871_Co14b	115.98	222.8
Co14	Co52254_Co14b	115.99	227.79
Co14	Co51106_Co14b	118.28	234.13
Co14	Co33908_Co14b	118.28	241.52
Co14	Co56149_Co14b	119.25	233.21
Co14	Co35081_Co14b	126.67	234.14
Co14	Co56869_Co14b	139.2	242.96
Co14	Co24203_Co14b	139.52	249.09
Co14	Co46570_Co14b	147.81	249.61
Co14	Co51059_Co14b	157.21	249.61
Co14	Co56325_Co14b	161.74	249.61
Co14	Co54109_Co14b	163.34	249.61
Co14	Co34045_Co14b	165.58	270.54
Co15	Co65241_Co15a	0	0
Co15	Co42989_Co15a	0	15.19
Co15	Co45852_Co15a	9.37	0
Co15	Co48890_Co15a	15.69	25.02
Co15	Co15968_Co15a	21.82	23.32
Co15	Co38141_Co15a	24.85	25.2
Co15	Co52287_Co15a	33.94	28.71
Co15	Co41237_Co15a	34.14	0.93
Co15	Co40511_Co15a	35.13	31.89
Co15	Co16884_Co15a	40.93	18.01
Co15	Co34236_Co15a	47.32	33.45
Co15	Co65850_Co15a	47.32	33.61
Co15	Co07146_Co15a	47.32	35.11
Co15	Co44449_Co15a	47.32	35.11
Co15	Co08097_Co15a	47.32	39.47
Co15	Co28892_Co15a	56.26	31.89
Co15	Co20829_Co15a	71.7	36.68
Co15	Co23350_Co15a	73.21	41.08
Co15	Co53098_Co15a	75.92	43.7
Co15	Co31090_Co15a	76.24	42.58
Co15	Co59431_Co15a	78.67	43.7
Co15	Co26249_Co15a	80.49	43.7
Co15	Co37133_Co15a	80.49	43.7
Co15	Co15738_Co15a	82.52	43.7
Co15	Co46974_Co15a	83.53	49.88
Co15	Co18054_Co15a	85.24	39.47
Co15	Co15115_Co15a	85.24	43.7
Co15	Co57475_Co15a	85.82	52.74
Co15	Co55998_Co15a	86.91	64.26
Co15	Co19992_Co15a	87.9	64.26
Co15	Co21195_Co15a	89.39	84.89
Co15	Co12555_Co15a	89.47	67.57
Co15	Co45748_Co15a	91.29	70.11
Co15	Co23476_Co15a	91.29	98.59
Co15	Co38843_Co15a	94.94	98.59
Co15	Co02708_Co15a	97.43	111.21
Co15	Co31114_Co15a	98.02	100.08
Co15	Co22188_Co15a	99.85	100.4
Co15	Co39683_Co15a	99.87	111.21
Co15	Co44270_Co15a	99.87	114.37
Co15	Co20048_Co15u	99.87	119.96
Co15	Co32876_Co15u	99.87	123.45
Co15	Co47115_Co15u	99.87	132.98
Co15	Co09364_Co15u	101.36	133.55
Co15	Co27768_Co15u	102.85	136
Co15	Co31981_Co15u	102.86	139
Co15	Co40499_Co15u	102.86	139
Co15	Co53693_Co15u	102.86	155.06
Co15	Co48823_Co15b	102.86	176.73
Co15	Co25374_Co15b	102.86	178.81
Co15	Co05775_Co15u	103.38	123.45
Co15	Co22192_Co15a	104.8	101.41
Co15	Co44471_Co15u	105.58	131.37
Co15	Co60343_Co15u	106.13	126.67
Co15	Co43795_Co15u	107.96	127.62
Co15	Co47652_Co15u	109.78	129.87
Co15	Co48191_Co15u	113.43	132.98
Co15	Co36952_Co15u	114.34	133.47
Co15	Co09328_Co15u	115.25	139.5
Co15	Co26580_Co15u	115.25	139.5
Co15	Co46482_Co15b	115.25	174.61
Co15	Co25360_Co15b	115.25	190.02
Co15	Co44537_Co15b	115.25	190.02
Co15	Co14165_Co15u	116.13	133.55
Co15	Co61567_Co15u	116.13	136
Co15	Co65217_Co15b	117	190.02
Co15	Co28624_Co15u	117.13	139.11
Co15	Co04439_Co15b	119.15	188.52
Co15	Co61095_Co15b	120.37	203.16
Co15	Co37747_Co15b	121.29	190.02
Co15	Co50849_Co15b	123.32	201.16
Co15	Co53133_Co15b	125.35	203.16
Co15	Co63632_Co15b	125.39	217.65
Co15	Co15093_Co15b	127.45	203.17
Co15	Co10815_Co15b	128.46	205.05
Co15	Co57033_Co15b	128.88	219.14
Co15	Co21006_Co15b	129.53	206.51
Co15	Co25278_Co15b	130.61	220.64
Co15	Co30847_Co15b	130.61	228.33
Co15	Co16886_Co15b	131.65	210.16
Co15	Co39873_Co15b	131.65	210.16
Co15	Co15054_Co15b	131.65	211.65
Co15	Co17000_Co15b	132.66	217.65
Co15	Co34851_Co15b	134.03	230.58
Co15	Co36010_Co15b	135.86	232.17
Co15	Co23398_Co15b	135.86	232.95
Co15	Co17045_Co15b	137.88	232.95
Co15	Co58747_Co15b	137.88	242
Co15	Co49599_Co15b	139.5	234.45
Co15	Co62659_Co15b	143.14	235.95
Co15	Co60573_Co15b	143.14	247.45
Co15	Co42186_Co15b	143.14	249.06
Co15	Co61279_Co15b	144.96	251.08
Co15	Co32035_Co15b	146.79	259.5
Co15	Co39890_Co15b	149.21	250.24
Co15	Co34306_Co15b	154.32	251.75
Co15	Co50936_Co15b	160.44	259.07
Co15	Co48789_Co15b	169.7	259.5
Co15	Co43830_Co15b	178.96	260.25
Co15	Co62263_Co15b	188.28	264.8
Co16	Co20152_Co16a	0	3.3
Co16	Co53166_Co16a	3.88	2.61
Co16	Co57542_Co16a	7.77	4.77
Co16	Co56138_Co16a	13.38	6.05
Co16	Co49537_Co16a	14.08	6.53
Co16	Co12295_Co16a	17.03	6.05
Co16	Co40634_Co16a	21.08	6.53
Co16	Co55754_Co16a	28.18	10.52
Co16	Co40859_Co16a	34.74	10.52
Co16	Co43561_Co16a	39.17	12.33
Co16	Co51829_Co16a	48.41	12.09
Co16	Co07082_Co16a	48.57	13.7
Co16	Co57942_Co16a	48.57	15.72
Co16	Co61257_Co16a	50.07	15.72
Co16	Co58041_Co16a	54.58	16.87
Co16	Co27426_Co16a	54.98	13.7
Co16	Co53536_Co16a	54.98	17.24
Co16	Co15857_Co16a	56.81	29.19
Co16	Co30918_Co16a	58.49	19.2
Co16	Co30021_Co16a	58.85	33.47
Co16	Co60016_Co16a	58.85	35
Co16	Co13008_Co16a	59.42	30.47
Co16	Co32944_Co16a	60.43	36.49
Co16	Co14197_Co16a	60.43	41.77
Co16	Co45047_Co16a	60.48	36.49
Co16	Co17677_Co16a	61.56	41.77
Co16	Co24235_Co16a	62.25	39.19
Co16	Co46929_Co16a	62.25	43.45
Co16	Co25495_Co16a	63.33	28.32
Co16	Co37170_Co16a	64.82	29.19
Co16	Co42299_Co16a	65	43.45
Co16	Co44362_Co16a	67.48	30.38
Co16	Co22368_Co16a	68.23	48.01
Co16	Co50468_Co16a	68.83	49.38
Co16	Co24197_Co16a	69.33	56.24
Co16	Co34924_Co16a	70.16	56.24
Co16	Co60997_Co16a	72.41	62.12
Co16	Co31054_Co16a	73.02	65.92
Co16	Co27456_Co16a	73.02	65.92
Co16	Co14033_Co16a	73.71	62.12
Co16	Co34282_Co16u	74.72	86.43
Co16	Co05845_Co16a	76.19	63.95
Co16	Co39624_Co16u	77.85	86.43
Co16	Co23531_Co16u	77.96	84.52
Co16	Co42381_Co16u	79.43	91.52
Co16	Co33216_Co16u	81.45	92.44
Co16	Co40622_Co16u	81.45	96.24
Co16	Co36872_Co16u	82.94	106.97
Co16	Co58756_Co16u	84.44	119.45
Co16	Co38004_Co16u	84.48	87.93
Co16	Co42861_Co16u	84.48	121.02
Co16	Co61274_Co16u	85.85	133.26
Co16	Co32781_Co16u	86.49	121.02
Co16	Co27640_Co16u	87.74	154.33
Co16	Co09360_Co16u	88.31	132.68
Co16	Co51378_Co16b	88.83	159.54
Co16	Co53072_Co16b	89.29	167.83
Co16	Co31994_Co16b	89.29	169.66
Co16	Co09551_Co16b	89.29	175.14
Co16	Co18972_Co16b	89.29	178.8
Co16	Co31941_Co16b	89.29	182.57
Co16	Co18144_Co16b	89.29	184.2
Co16	Co38973_Co16u	90.16	139.38
Co16	Co46594_Co16b	90.82	189.09
Co16	Co63065_Co16b	91.44	195.13
Co16	Co19751_Co16b	92.31	189.09
Co16	Co48273_Co16b	92.31	192.43
Co16	Co52842_Co16b	92.31	193.78
Co16	Co48854_Co16b	92.31	200.18
Co16	Co56320_Co16b	93.8	159.54
Co16	Co39971_Co16b	95.63	166.6
Co16	Co01125_Co16b	97.46	166.6
Co16	Co34923_Co16b	102.34	195.13
Co16	Co02182_Co16b	104.75	199.28
Co16	Co02841_Co16b	107.69	200.74
Co16	Co03492_Co16b	108.39	206.24
Co17	Co47820_Co17a	0	13.99
Co17	Co49634_Co17a	18.18	13.99
Co17	Co55739_Co17a	22.58	13.99
Co17	Co38597_Co17a	22.58	13.99
Co17	Co62077_Co17a	35.59	13.99
Co17	Co28535_Co17a	42.9	13.99
Co17	Co48158_Co17a	56.59	14.56
Co17	Co50586_Co17a	56.59	15.48
Co17	Co13118_Co17a	72.08	13.99
Co17	Co50058_Co17a	73.22	15.73
Co17	Co32879_Co17a	83.22	15.65
Co17	Co44422_Co17a	84.24	15.73
Co17	Co55034_Co17a	87.28	15.73
Co17	Co31734_Co17a	90.94	18.98
Co17	Co22050_Co17a	92.76	31.63
Co17	Co32067_Co17a	95.95	17.54
Co17	Co60034_Co17a	100.88	13.99
Co17	Co39617_Co17a	102.27	19.47
Co17	Co23457_Co17a	104.29	37.89
Co17	Co17808_Co17a	104.29	41.74
Co17	Co51862_Co17a	104.29	49.82
Co17	Co22194_Co17a	104.29	51.43
Co17	Co07674_Co17a	104.29	57.46
Co17	Co38616_Co17u	105.4	98.68
Co17	Co45860_Co17a	105.4	62.07
Co17	Co23089_Co17a	106.79	65.35
Co17	Co50637_Co17a	106.79	70.07
Co17	Co30742_Co17a	107.8	77.88
Co17	Co23226_Co17a	108.81	78.53
Co17	Co63205_Co17u	108.81	82.95
Co17	Co32047_Co17u	109.97	98.68
Co17	Co60148_Co17u	111.04	84.64
Co17	Co49516_Co17u	112.06	95.78
Co17	Co33868_Co17u	112.06	95.78
Co17	Co21099_Co17u	112.06	95.78
Co17	Co55048_Co17u	112.06	95.78
Co17	Co53086_Co17u	112.06	95.78
Co17	Co50582_Co17u	112.06	95.78
Co17	Co36932_Co17b	112.06	98.95
Co17	Co13116_Co17b	113.07	108.96
Co17	Co40401_Co17u	114.68	98.72
Co17	Co55381_Co17b	118.31	102.91
Co17	Co63311_Co17b	118.31	108.96
Co17	Co59210_Co17b	120.14	113.63
Co17	Co27307_Co17b	121.42	114.04
Co17	Co28523_Co17b	122.43	118.27
Co17	Co39929_Co17b	122.55	113.63
Co17	Co26271_Co17b	123.4	118.27
Co17	Co36991_Co17b	123.4	130.6
Co17	Co13300_Co17b	124.41	130.6
Co17	Co60886_Co17b	126.45	143.82
Co17	Co20013_Co17b	129.49	149.95
Co17	Co09573_Co17b	132.53	151.55
Co17	Co30815_Co17b	134.56	154.9
Co17	Co54400_Co17b	139.63	158.84
Co17	Co47682_Co17b	145.74	159.85
Co17	Co22006_Co17b	145.74	159.85
Co17	Co28872_Co17b	145.74	161.37
Co17	Co47748_Co17b	149.41	167.21
Co17	Co25670_Co17b	151.84	167.52
Co17	Co49906_Co17b	151.84	174.95
Co17	Co53934_Co17b	153.87	171.97
Co17	Co42078_Co17b	161.16	173.44
Co17	Co56156_Co17b	191.58	174.9
Co17	Co50473_Co17b	194.8	174.9
Co17	Co40592_Co17b	198.96	174.95
Co17	Co51484_Co17b	204.2	174.95
Co17	Co46461_Co17b	211.17	174.95
Co17	Co48954_Co17b	226.86	174.96
Co17	Co37164_Co17b	229.16	174.95
Co18	Co41507_Co18a	0	17.93
Co18	Co39522_Co18a	2.76	26.15
Co18	Co46548_Co18a	10.43	27.16
Co18	Co42027_Co18a	17.99	31.64
Co18	Co43882_Co18a	18.24	17.93
Co18	Co47596_Co18a	22.52	30.03
Co18	Co65925_Co18a	27.16	41.02
Co18	Co08264_Co18a	33.39	41.02
Co18	Co07134_Co18a	33.49	41.02
Co18	Co53669_Co18a	37.98	41.02
Co18	Co60041_Co18a	40.98	41.02
Co18	Co27770_Co18a	42.48	42.58
Co18	Co33091_Co18a	43.51	48.84
Co18	Co50040_Co18a	48.11	46.24
Co18	Co41247_Co18a	48.11	46.24
Co18	Co63396_Co18a	48.11	49.28
Co18	Co57162_Co18a	55.65	52.73
Co18	Co13254_Co18a	61.04	46.24
Co18	Co34086_Co18a	63.82	52.73
Co18	Co53143_Co18a	63.82	52.73
Co18	Co56166_Co18a	65.18	55.11
Co18	Co60709_Co18a	66.68	55.11
Co18	Co22422_Co18a	66.71	55.11
Co18	Co32824_Co18a	68.73	55.11
Co18	Co51355_Co18a	70.76	55.11
Co18	Co66203_Co18a	70.76	59.87
Co18	Co23036_Co18a	70.76	62.51
Co18	Co36248_Co18a	71.77	64.33
Co18	Co18766_Co18a	72.23	57.56
Co18	Co51953_Co18a	75.23	59.17
Co18	Co38880_Co18a	76.73	59.17
Co18	Co51111_Co18a	78.23	67.97
Co18	Co47774_Co18a	78.23	68.61
Co18	Co27664_Co18u	78.23	77.38
Co18	Co60711_Co18u	78.23	80.25
Co18	Co39907_Co18u	79.35	86.1
Co18	Co22072_Co18u	80.36	101.53
Co18	Co50007_Co18u	80.56	115.03
Co18	Co36993_Co18u	80.56	119.25
Co18	Co35933_Co18u	80.56	121.66
Co18	Co45074_Co18u	80.56	121.66
Co18	Co66371_Co18u	81.05	80.25
Co18	Co57758_Co18u	82.02	116.59
Co18	Co32941_Co18u	83.54	116.59
Co18	Co48157_Co18u	83.88	84.5
Co18	Co55068_Co18u	83.88	86.1
Co18	Co45063_Co18u	83.88	101.53
Co18	Co17131_Co18u	83.88	101.53
Co18	Co65937_Co18u	83.88	108.06
Co18	Co30996_Co18u	83.88	110.12
Co18	Co56996_Co18u	83.88	116.81
Co18	Co53093_Co18u	83.88	118.41
Co18	Co20060_Co18u	83.88	118.41
Co18	Co50044_Co18u	83.88	118.41
Co18	Co42902_Co18u	83.88	119.58
Co18	Co63548_Co18u	83.88	129.64
Co18	Co57194_Co18u	83.88	129.64
Co18	Co47219_Co18u	83.88	134.08
Co18	Co42070_Co18u	83.88	134.08
Co18	Co34189_Co18b	86.88	138
Co18	Co60823_Co18b	89.87	144.17
Co18	Co38111_Co18b	89.87	144.17
Co18	Co62127_Co18b	89.87	144.17
Co18	Co23395_Co18b	89.87	145.73
Co18	Co59597_Co18b	91.36	161.29
Co18	Co16131_Co18b	92.37	161.29
Co18	Co37231_Co18b	93.38	165.71
Co18	Co29934_Co18b	94.86	165.71
Co18	Co36091_Co18b	94.95	165.71
Co18	Co24100_Co18b	97.98	165.71
Co18	Co50435_Co18b	102.47	177.92
Co18	Co63879_Co18b	105.5	180.38
Co18	Co23201_Co18b	108.31	179.88
Co18	Co39589_Co18b	109.32	180.38
Co18	Co24427_Co18b	110.71	180.38
Co18	Co59840_Co18b	116.74	183.51
Co18	Co48933_Co18b	116.74	183.51
Co18	Co51540_Co18b	116.74	187.97
Co18	Co27388_Co18b	116.74	188.99
Co18	Co27470_Co18b	116.74	189.51
Co18	Co34166_Co18b	116.74	189.99
Co18	Co34966_Co18b	116.74	190.26
Co18	Co52430_Co18b	117.49	190.26
Co18	Co46492_Co18b	118.37	190.26
Co18	Co38694_Co18b	120.04	190.26
Co18	Co49980_Co18b	120.04	190.26
Co18	Co37009_Co18b	120.04	190.26
Co18	Co44301_Co18b	121.86	193.38
Co18	Co45935_Co18b	123.3	190.26
Co18	Co15827_Co18b	124.8	190.26
Co18	Co42080_Co18b	125.16	193.38
Co18	Co24382_Co18b	126.18	193.38
Co18	Co07536_Co18b	126.31	194.95
Co18	Co15893_Co18b	126.31	194.95
Co18	Co48420_Co18b	126.31	198.29
Co18	Co26422_Co18b	127.81	198.29
Co18	Co06179_Co18b	131.79	201.86
Co18	Co07673_Co18b	132	207.49
Co18	Co47708_Co18b	135.35	200.11
Co18	Co49359_Co18b	135.47	202.26
Co18	Co26370_Co18b	141.37	200.85
Co18	Co52272_Co18b	142.87	203.07
Co18	Co40839_Co18b	147.27	209.02
Co18	Co51997_Co18b	151.7	203.07
Co18	Co30902_Co18b	153.43	205.87
Co18	Co33175_Co18b	159.52	209.02
Co19	Co02423_Co19a	0	20.76
Co19	Co38096_Co19a	0.26	23.92
Co19	Co58005_Co19a	1.27	24.1
Co19	Co30944_Co19a	2.28	25.61
Co19	Co35309_Co19a	3.29	25.61
Co19	Co52453_Co19a	3.29	32.08
Co19	Co36120_Co19a	3.64	25.61
Co19	Co48432_Co19a	4.65	33.9
Co19	Co53197_Co19a	4.65	35.06
Co19	Co35122_Co19a	4.65	47.59
Co19	Co19789_Co19a	5.82	35.07
Co19	Co10885_Co19a	5.82	49.22
Co19	Co50891_Co19a	6.13	36.56
Co19	Co26776_Co19a	6.13	49.22
Co19	Co39056_Co19a	6.13	53.37
Co19	Co27439_Co19a	6.13	53.37
Co19	Co08154_Co19a	6.13	55.71
Co19	Co38081_Co19a	6.13	56.92
Co19	Co61033_Co19a	6.51	47.93
Co19	Co58307_Co19a	6.68	57.05
Co19	Co17745_Co19a	8.32	49.22
Co19	Co29555_Co19a	8.32	58.18
Co19	Co52259_Co19a	8.32	70.77
Co19	Co49051_Co19a	9.34	63.57
Co19	Co51989_Co19a	10.04	71.12
Co19	Co27665_Co19a	11.3	73.17
Co19	Co43797_Co19a	11.35	73.14
Co19	Co45276_Co19a	11.35	78.27
Co19	Co30029_Co19a	11.35	78.27
Co19	Co32076_Co19a	14.69	82.03
Co19	Co56043_Co19a	14.69	82.03
Co19	Co45898_Co19u	14.69	110.69
Co19	Co48894_Co19u	14.98	102.94
Co19	Co17883_Co19u	14.98	111.31
Co19	Co63902_Co19u	14.98	112.87
Co19	Co44443_Co19u	14.98	112.87
Co19	Co42317_Co19u	14.98	112.87
Co19	Co30748_Co19u	15.99	114.88
Co19	Co45879_Co19u	17.48	118.11
Co19	Co24434_Co19u	18.98	118.11
Co19	Co42205_Co19u	20.76	118.11
Co19	Co38631_Co19u	21.77	118.11
Co19	Co00791_Co19u	23.79	145.54
Co19	Co28690_Co19u	24.8	148.59
Co19	Co63513_Co19b	25.44	172.27
Co19	Co10186_Co19u	26.61	149.02
Co19	Co38034_Co19u	27.37	121.18
Co19	Co11644_Co19b	28.19	175.17
Co19	Co46903_Co19b	28.19	188.29
Co19	Co37960_Co19b	28.19	189.71
Co19	Co17959_Co19u	28.59	136.8
Co19	Co42765_Co19b	28.59	157.66
Co19	Co55343_Co19b	29.69	189.71
Co19	Co08713_Co19b	30.18	152.37
Co19	Co38982_Co19b	33.21	164.96
Co19	Co19821_Co19b	33.21	168.19
Co19	Co23451_Co19b	33.21	170.19
Co19	Co23498_Co19b	34.71	170.19
Co19	Co49392_Co19b	35.19	189.97
Co19	Co41631_Co19b	35.19	190.03
Co19	Co19861_Co19b	35.19	191.26
Co19	Co21936_Co19b	35.19	192.28
Co19	Co60689_Co19b	35.97	171.94
Co19	Co57248_Co19b	35.97	172.27
Co19	Co54662_Co19b	37.47	172.6
Co19	Co45012_Co19b	40.46	196.89
Co19	Co21981_Co19b	40.96	172.27
Co19	Co34127_Co19b	41.95	196.98
Co19	Co14138_Co19b	41.95	196.98
Co19	Co48356_Co19b	42.38	195.2
Co19	Co57263_Co19b	44.65	196.98
Co19	Co61263_Co19b	45.33	195.2
Co19	Co32860_Co19b	47.36	196.98
Co19	Co40485_Co19b	48.38	196.98
Co19	Co16637_Co19b	48.56	196.98
Co19	Co42967_Co19b	58.05	202.37
Co19	Co48974_Co19b	63.04	200.63
Co19	Co18674_Co19b	64.54	202.42
Co19	Co09518_Co19b	67.67	207.64
Co19	Co27123_Co19b	69.06	206.06
Co19	Co53148_Co19b	92.24	207.64
Co19	Co56036_Co19b	114.84	211.32
Co20	Co31825_Co20a	0	16.5
Co20	Co37741_Co20a	1.61	16.56
Co20	Co37955_Co20a	3.3	23.93
Co20	Co50472_Co20a	10.11	3.17
Co20	Co36050_Co20a	18.56	45.3
Co20	Co45807_Co20a	21.45	5
Co20	Co05802_Co20a	22.55	14.37
Co20	Co24507_Co20a	26.6	31.04
Co20	Co43037_Co20a	27.61	47.44
Co20	Co35283_Co20a	31.67	49.08
Co20	Co10655_Co20a	32.2	48.57
Co20	Co51848_Co20a	33.69	48.57
Co20	Co14153_Co20a	34.01	51.89
Co20	Co50906_Co20u	35.03	68.71
Co20	Co37779_Co20u	35.03	69.16
Co20	Co45726_Co20u	35.03	83.6
Co20	Co58473_Co20u	35.03	86.12
Co20	Co26290_Co20u	35.03	100.11
Co20	Co42932_Co20u	35.03	100.11
Co20	Co24550_Co20u	36.04	110.39
Co20	Co34192_Co20u	36.6	93.65
Co20	Co60841_Co20u	36.6	129.66
Co20	Co45712_Co20u	37.13	110.39
Co20	Co29755_Co20u	37.13	110.39
Co20	Co56406_Co20u	37.35	130.26
Co20	Co66899_Co20u	37.35	130.26
Co20	Co45111_Co20u	40.17	129.66
Co20	Co64881_Co20b	41.81	164.27
Co20	Co08136_Co20u	42.19	129.66
Co20	Co66281_Co20u	44.22	137.8
Co20	Co61528_Co20u	49.34	150.85
Co20	Co09396_Co20b	51.12	192.57
Co20	Co21870_Co20b	53.43	156.48
Co20	Co31868_Co20b	54.44	156.48
Co20	Co09516_Co20b	55.46	162.04
Co20	Co31022_Co20b	56.47	165.89
Co21	Co40726_Co21	0	3.04
Co21	Co43079_Co21	0.73	3.04
Co21	Co53082_Co21	4.52	6.86
Co21	Co51031_Co21	7.27	25.23
Co21	Co36200_Co21	10	30.94
Co21	Co45655_Co21	10	34.02
Co21	Co36342_Co21	10.47	8.36
Co21	Co14205_Co21	17.32	34.02
Co21	Co60153_Co21	21.79	19.97
Co21	Co59379_Co21	21.79	25.23
Co21	Co35882_Co21	22.8	34.02
Co21	Co44541_Co21	22.8	34.02
Co21	Co25552_Co21	23.41	36.47
Co21	Co30993_Co21	24.42	42.74
Co21	Co22299_Co21	24.42	54.05
Co21	Co16676_Co21	24.42	56.48
Co21	Co27635_Co21	25.43	56.48
Co21	Co22186_Co21	26.84	59.49
Co21	Co56931_Co21	27.85	59.49
Co21	Co61686_Co21	29.88	60.38
Co21	Co44309_Co21	30.8	74.81
Co21	Co47751_Co21	30.8	83.38
Co21	Co50088_Co21	36.29	87.64
Co21	Co12247_Co21	37.01	87.37
Co21	Co57705_Co21	37.01	97.77
Co21	Co39639_Co21	38.34	88.58
Co21	Co52315_Co21	38.95	88.18
Co21	Co57466_Co21	42.11	94.16
Co21	Co47185_Co21	42.23	89.75
Co21	Co50037_Co21	43.04	97.17
Co21	Co28775_Co21	43.04	97.38
Co21	Co60735_Co21	43.04	97.59
Co21	Co55807_Co21	43.04	97.77
Co21	Co27701_Co21	43.48	103.37
Co21	Co19839_Co21	43.55	107.08
Co21	Co47554_Co21	44.16	103.37
Co21	Co48885_Co21	50.79	106.07
Co21	Co53555_Co21	55.18	109.18
Co21	Co15807_Co21	55.18	109.18
Co21	Co30734_Co21	56.86	109.95
Co21	Co46302_Co21	58.14	109.18
Co21	Co56997_Co21	64.78	109.18
Co21	Co60544_Co21	69.69	110.67
Co21	Co50890_Co21	72.12	110.67
Co21	Co52232_Co21	77.98	110.67
Co21	Co53575_Co21	77.98	110.67
Co21	Co44316_Co21	79	113.46
Co21	Co35348_Co21	79	113.46
Co21	Co37808_Co21	90.27	113.46
Co21	Co55743_Co21	96.21	113.42
Co21	Co27514_Co21	104.24	113.46
Co21	Co51472_Co21	104.63	113.46
Co21	Co52448_Co21	118.62	113.46
Co21	Co51067_Co21	125.03	113.69
Co21	Co53075_Co21	125.7	116.92
Co21	Co65616_Co21	146.75	116.92
Co22_1	Co57340_Co22	0	0
Co22_1	Co43548_Co22	16.27	21.34
Co22_1	Co50972_Co22	25.52	34.23
Co22_1	Co42937_Co22	27.8	38.8
Co22_1	Co58266_Co22	29.02	13.15
Co22_1	Co60207_Co22	34.71	43.29
Co22_1	Co22157_Co22	40.21	56.84
Co22_1	Co61953_Co22	42.03	65.68
Co22_1	Co45772_Co22	42.03	73.45
Co22_1	Co39708_Co22	42.03	80.64
Co22_1	Co31060_Co22	45.67	90.81
Co22_1	Co48747_Co22	46.35	62.53
Co22_1	Co36792_Co22	49.33	80.9
Co22_1	Co29708_Co22	49.33	86.31
Co22_1	Co55007_Co22	49.34	91.6
Co22_1	Co61238_Co22	51.18	106.82
Co22_1	Co50934_Co22	56.7	106.82
Co22_1	Co46564_Co22	59.67	110.09
Co22_1	Co24351_Co22	60.68	106.82
Co22_1	Co13937_Co22	66.18	106.82
Co22_1	Co61206_Co22	69.83	106.82
Co22_1	Co47072_Co22	69.83	112.12
Co22_1	Co53200_Co22	69.83	113.68
Co22_1	Co69985_Co22	69.83	118.09
Co22_1	Co63995_Co22	71.65	121.44
Co22_1	Co03068_Co22	73.47	123.45
Co22_1	Co25481_Co22	73.47	128.26
Co22_1	Co41481_Co22	74.38	128.26
Co22_1	Co27455_Co22	75.29	128.26
Co22_1	Co57572_Co22	77.11	130.67
Co22_1	Co41403_Co22	77.11	132.97
Co22_1	Co58550_Co22	78.93	138.43
Co22_1	Co19773_Co22	80.76	146.89
Co22_1	Co49474_Co22	80.76	149.96
Co22_1	Co15841_Co22	82.58	158.23
Co22_1	Co46937_Co22	84.4	161.74
Co22_1	Co37078_Co22	89.89	180.39
Co22_1	Co45053_Co22	95.4	181.02
Co22_1	Co31850_Co22	105.15	185.83
Co22_2	Co45928_Co22	0	23.75
Co22_2	Co48822_Co22	18.85	29.13
Co22_2	Co45093_Co22	22.07	32.13
Co22_2	Co56576_Co22	29.52	43.29
Co22_2	Co59847_Co22	39.09	43.29
Co22_2	Co39904_Co22	40.1	44.85
Co22_2	Co17945_Co22	41.11	80.62
Co22_2	Co49568_Co22	43.14	82.26
Co22_2	Co58471_Co22	46.18	91.6
Co22_2	Co08214_Co22	50.23	95.77
Co22_2	Co65635_Co22	53.28	100.66
Co22_2	Co63017_Co22	55.31	106.82
Co22_2	Co05227_Co22	55.31	112.12
Co22_2	Co62667_Co22	55.31	115.97
Co22_2	Co17682_Co22	65.56	125.7
Co22_2	Co31124_Co22	75.82	125.7
Co22_2	Co20168_Co22	77.85	125.7
Co22_2	Co45248_Co22	79.19	131.1
Co22_2	Co35072_Co22	81.89	181.02
Co22_2	Co17857_Co22	84.93	183.82
Co22_2	Co50963_Co22	101.25	185.83
Co22_2	Co27681_Co22	124.68	189.89
Co22_2	Co42223_Co22	138.18	189.89
Co22_2	Co43104_Co22	142.6	191.27
Co22_2	Co69734_Co22	150.48	191.27
Co23	Co26411_Co23	0	7.33
Co23	Co55348_Co23	1.89	9.53
Co23	Co23504_Co23	5.6	11.02
Co23	Co42839_Co23	7.44	28.5
Co23	Co18148_Co23	13.63	0
Co23	Co52833_Co23	14.64	4.99
Co23	Co15763_Co23	16.14	17.34
Co23	Co62407_Co23	17.66	8.64
Co23	Co29797_Co23	17.68	30.06
Co23	Co19150_Co23	19.18	37.38
Co23	Co66061_Co23	19.18	44.78
Co23	Co39934_Co23	19.68	12.52
Co23	Co31835_Co23	20.69	52.21
Co23	Co36912_Co23	22.18	57.89
Co23	Co19096_Co23	23.67	57.89
Co23	Co48343_Co23	24.43	62.88
Co23	Co24349_Co23	24.43	64.11
Co23	Co49937_Co23	24.43	64.11
Co23	Co20996_Co23	24.43	70.26
Co23	Co56966_Co23	26.09	70.26
Co23	Co05822_Co23	27.58	74.48
Co23	Co33849_Co23	28.34	76.33
Co23	Co38954_Co23	28.82	74.99
Co23	Co48362_Co23	33.32	76.33
Co23	Co54704_Co23	35.34	106.73
Co23	Co42130_Co23	36.35	126.27
Co23	Co59024_Co23	37.36	131.94
Co23	Co62098_Co23	37.52	90.72
Co23	Co65791_Co23	37.52	110.34
Co23	Co26227_Co23	39.84	149.79
Co23	Co45027_Co23	40.85	155.46
Co23	Co22156_Co23	41.2	110.34
Co23	Co21883_Co23	41.2	110.34
Co23	Co43125_Co23	42.12	115.27
Co23	Co48891_Co23	42.12	131.94
Co23	Co47095_Co23	43.75	163.19
Co23	Co59850_Co23	45.27	168.14
Co23	Co51991_Co23	46.1	121.04
Co23	Co40759_Co23	47.15	143.68
Co23	Co55676_Co23	48.47	191.74
Co23	Co29919_Co23	51.51	193.55
Co23	Co50402_Co23	56.18	155.57
Co23	Co34032_Co23	58.07	155.58
Co23	Co32097_Co23	73.19	209.41
Co24	Co14054_Co24	0	2.08
Co24	Co50413_Co24	0	4.11
Co24	Co29521_Co24	3.66	26.02
Co24	Co09889_Co24	9.14	28.89
Co24	Co38760_Co24	9.14	35.92
Co24	Co56046_Co24	15.73	32.57
Co24	Co50148_Co24	15.73	49
Co24	Co56024_Co24	17.76	60.54
Co24	Co47712_Co24	18.94	63.33
Co24	Co51061_Co24	22.73	68.85
Co24	Co63067_Co24	31.09	60.54
Co24	Co36859_Co24	31.09	62.49
Co24	Co31754_Co24	34.6	75.78
Co24	Co65264_Co24	35.2	68.85
Co24	Co44311_Co24	36.16	79.73
Co24	Co46973_Co24	36.3	71.75
Co24	Co35199_Co24	50.88	72.34
Co24	Co47132_Co24	53.87	72.34
Co24	Co52809_Co24	53.87	74.7
Co24	Co37256_Co24	53.87	81.09
Co24	Co39882_Co24	53.87	97.02
Co24	Co35311_Co24	54.06	93.13
Co24	Co09985_Co24	54.75	100.53
Co24	Co23333_Co24	55.53	100.53
Co24	Co56312_Co24	55.53	100.53
Co24	Co30739_Co24	55.53	102.09
Co24	Co47710_Co24	55.53	108.73
Co24	Co39074_Co24	57.19	100.53
Co24	Co64501_Co24	59.22	100.53
Co24	Co49377_Co24	62.26	102.09
Co24	Co29737_Co24	62.26	104.67
Co24	Co44342_Co24	64.84	102.09
Co24	Co27503_Co24	80.66	109.33
Co24	Co52662_Co24	90.01	109.67
Co24	Co32829_Co24	99.36	115.18
Co24	Co45201_Co24	135.99	115.18
Co24	Co54787_Co24	139.36	127.18
Co24	Co57228_Co24	153.53	127.18
Co24	Co50540_Co24	153.63	113.29
Co24	Co26781_Co24	153.63	113.87
Co24	Co62135_Co24	165.33	127.18
Co24	Co25243_Co24	167.16	127.18
Co24	Co60208_Co24	183.38	127.18
Co24	Co61701_Co24	184.76	127.18
Co25	Co23093_Co25	0	9.27
Co25	Co49442_Co25	1.5	9.41
Co25	Co21884_Co25	4.49	12.99
Co25	Co57558_Co25	5.42	9.4
Co25	Co47044_Co25	10.02	12.99
Co25	Co58341_Co25	14.57	14.66
Co25	Co43788_Co25	16.07	14.66
Co25	Co29578_Co25	16.07	16.27
Co25	Co53613_Co25	19.07	17.69
Co25	Co05535_Co25	19.78	4.87
Co25	Co21912_Co25	20.8	13.04
Co25	Co25428_Co25	22.75	17.69
Co25	Co47089_Co25	24.24	34.3
Co25	Co52663_Co25	24.99	34.3
Co25	Co51437_Co25	25.01	43.44
Co25	Co26395_Co25	26.03	70.59
Co25	Co33113_Co25	26.05	63.08
Co25	Co05156_Co25	27.87	65.64
Co25	Co22360_Co25	27.87	77.22
Co25	Co37810_Co25	27.87	77.22
Co25	Co17966_Co25	27.87	84.87
Co25	Co53164_Co25	29.32	77.52
Co25	Co45193_Co25	29.83	98
Co25	Co26656_Co25	31.35	98
Co25	Co31788_Co25	32.73	80.42
Co25	Co51066_Co25	32.82	98
Co25	Co51483_Co25	34.4	84.87
Co25	Co46904_Co25	34.4	99.61
Co25	Co55520_Co25	34.91	100.17
Co25	Co20894_Co25	34.91	100.17
Co25	Co63966_Co25	34.91	108.53
Co25	Co51356_Co25	34.91	123.41
Co25	Co41269_Co25	36.89	116.56
Co25	Co43586_Co25	37.58	123.41
Co25	Co46584_Co25	39.47	116.56
Co25	Co39761_Co25	41.95	127.09
Co25	Co28703_Co25	42.86	135.48
Co25	Co44479_Co25	43.31	135.48
Co25	Co43914_Co25	44.83	143.1
Co25	Co65541_Co25	48.51	148.46
Co25	Co54435_Co25	52.4	148.46
Co25	Co42986_Co25	53.91	149.44
Co25	Co61011_Co25	61.14	144.85
Co25	Co27861_Co25	64.18	150.67
Co25	Co57787_Co25	65.19	155.35
Co25	Co14237_Co25	67.22	156.81
Co25	Co04712_Co25	68.23	163.38
Co25	Co29899_Co25	84.47	155.35
Co25	Co25624_Co25	114.33	163.64
Co25	Co15973_Co25	114.33	163.64
Co25	Co32091_Co25	125.38	163.64
Co25	Co63191_Co25	128.6	163.64
Co25	Co15943_Co25	136.93	169.79
Co25	Co39949_Co25	149.58	171.35
Co25	Co38888_Co25	156.2	171.35
Co25	Co61022_Co25	161.83	171.35
Co25	Co52343_Co25	171.61	171.35
Co25	Co37796_Co25	179.48	171.35
Co26	Co29554_Co26	0	0
Co26	Co57471_Co26	1.01	6.49
Co26	Co46299_Co26	1.01	6.49
Co26	Co27852_Co26	3.48	6.49
Co26	Co20240_Co26	6.51	35.96
Co26	Co49518_Co26	8.01	35.96
Co26	Co57806_Co26	9.51	59.96
Co26	Co62538_Co26	9.78	75.58
Co26	Co54333_Co26	10.85	72.33
Co26	Co29686_Co26	10.85	72.33
Co26	Co37904_Co26	10.95	87.37
Co26	Co63888_Co26	12.19	78.41
Co26	Co28765_Co26	12.27	90.85
Co26	Co05551_Co26	13.28	98.96
Co26	Co22082_Co26	13.52	78.91
Co26	Co51415_Co26	13.52	87.37
Co26	Co39626_Co26	14.65	118.61
Co26	Co61971_Co26	14.74	112.21
Co26	Co37246_Co26	16.23	117.86
Co26	Co58467_Co26	16.23	117.86
Co26	Co46926_Co26	16.23	118.61
Co26	Co57432_Co26	16.23	118.66
Co26	Co60887_Co26	16.23	121.79
Co26	Co12154_Co26	16.23	124.83
Co26	Co43754_Co26	16.23	143.16
Co26	Co25413_Co26	16.23	144.73
Co26	Co65165_Co26	17.02	118.61
Co26	Co45611_Co26	17.78	153.06
Co26	Co64735_Co26	18.49	150.76
Co26	Co26737_Co26	20.01	154.13
Co26	Co29525_Co26	20.01	154.63
Co26	Co28403_Co26	20.01	154.63
Co26	Co55488_Co26	20.01	154.63
Co26	Co55155_Co26	21.09	156.1
Co26	Co58741_Co26	21.1	158.56
Co26	Co42723_Co26	21.98	156.99
Co26	Co42807_Co26	21.98	159.05
Co26	Co67376_Co26	21.98	162.56
Co26	Co58289_Co26	21.98	165.65
Co26	Co53280_Co26	22.22	159.15
Co26	Co57493_Co26	23.56	159.5
Co26	Co42134_Co26	25.54	161.53
Co26	Co53154_Co26	25.54	162.56
Co26	Co58704_Co26	26.75	162.56
Co26	Co56059_Co26	26.75	165.65
Co26	Co36910_Co26	28.29	166.36
Co26	Co45282_Co26	30.11	166.36
Co26	Co15913_Co26	33.75	166.4
Co26	Co59801_Co26	38.35	166.4
Co26	Co16892_Co26	42.94	168.16
Co26	Co16729_Co26	50.29	168.47
Co26	Co38803_Co26	60.51	172.54
Co26	Co53138_Co26	63.97	168.23
Co26	Co11694_Co26	69.61	172.54
Co26	Co44583_Co26	70.73	174.43
Co26	Co34981_Co26	74.53	175.41
Co27	Co53587_Co27	0	14.44
Co27	Co69223_Co27	1.7	0
Co27	Co58022_Co27	3.36	0
Co27	Co60395_Co27	3.94	27.16
Co27	Co49999_Co27	4.95	1.76
Co27	Co43063_Co27	5.84	27.16
Co27	Co56582_Co27	7.27	0
Co27	Co57552_Co27	7.67	28.65
Co27	Co12337_Co27	7.67	28.94
Co27	Co49366_Co27	7.99	28.65
Co27	Co61418_Co27	8.47	19.82
Co27	Co10718_Co27	9.49	32.72
Co27	Co64597_Co27	9.49	47.58
Co27	Co57176_Co27	11.75	38.46
Co27	Co44945_Co27	12.55	32.72
Co27	Co65274_Co27	12.62	52.24
Co27	Co45230_Co27	14.12	52.24
Co27	Co26451_Co27	14.17	38.46
Co27	Co06692_Co27	14.17	41.45
Co27	Co69381_Co27	14.17	43.89
Co27	Co08046_Co27	15.99	44.13
Co27	Co04374_Co27	17.81	45.01
Co27	Co24547_Co27	17.85	52.24
Co27	Co34340_Co27	17.98	50.75
Co27	Co29760_Co27	17.98	52.24
Co27	Co40774_Co27	19.8	62.39
Co27	Co56380_Co27	20.23	56.93
Co27	Co28463_Co27	20.23	90.35
Co27	Co42256_Co27	21.2	72.84
Co27	Co47724_Co27	21.53	92.41
Co27	Co58478_Co27	22.07	98.53
Co27	Co21051_Co27	23.35	74.86
Co27	Co55159_Co27	23.54	96.12
Co27	Co24390_Co27	24.55	98.34
Co27	Co43803_Co27	24.74	98.53
Co27	Co69980_Co27	26.59	100.01
Co27	Co49027_Co27	26.61	89.39
Co27	Co36216_Co27	26.69	105.56
Co27	Co47636_Co27	26.69	106.69
Co27	Co61861_Co27	26.69	108.18
Co27	Co65013_Co27	28.55	98.8
Co27	Co30618_Co27	28.9	97.98
Co27	Co65960_Co27	30.72	98.8
Co27	Co20201_Co27	33.05	108.54
Co27	Co14176_Co27	33.29	108.18
Co27	Co63035_Co27	33.29	110.37
Co27	Co58099_Co27	34.31	116.08
Co27	Co35082_Co27	36.33	116.08
Co27	Co28474_Co27	37.35	122.02
Co27	Co55467_Co27	38.36	124.46
Co27	Co15150_Co27	39.37	140.53
Co27	Co55031_Co27	40.38	142.35
Co27	Co48748_Co27	40.86	110.37
Co27	Co37912_Co27	40.86	115.85
Co27	Co39016_Co27	42.15	147.57
Co27	Co16985_Co27	43.01	117.5
Co27	Co63898_Co27	43.87	122.02
Co27	Co49948_Co27	45.7	129.26
Co27	Co56904_Co27	45.97	127.59
Co27	Co34141_Co27	47	157.32
Co27	Co12225_Co27	49.88	129.75
Co27	Co36278_Co27	51.7	132.78
Co27	Co12331_Co27	51.7	140.85
Co27	Co33912_Co27	51.7	144.44
Co27	Co06980_Co27	51.7	157.32
Co27	Co48782_Co27	59.86	157.32
Co27	Co51449_Co27	66.98	157.32
Co27	Co45714_Co27	68.48	157.32
Co27	Co36244_Co27	71	157.32
Co27	Co36939_Co27	73.02	159.14
Co27	Co40455_Co27	73.17	164.56
Co27	Co40828_Co27	75.16	157.32
Co27	Co37804_Co27	82.52	164.56
Co28	Co24355_Co28	0	0
Co28	Co04483_Co28	2	25.46
Co28	Co35926_Co28	2	36.56
Co28	Co54396_Co28	4.5	82.19
Co28	Co63641_Co28	4.76	53.94
Co28	Co50941_Co28	4.92	25.46
Co28	Co47174_Co28	5.97	34.62
Co28	Co09493_Co28	5.97	38.12
Co28	Co63671_Co28	5.97	38.12
Co28	Co21162_Co28	5.97	45.85
Co28	Co19141_Co28	6.98	45.85
Co28	Co33148_Co28	7.57	82.19
Co28	Co41519_Co28	7.57	82.19
Co28	Co41341_Co28	7.57	82.19
Co28	Co52445_Co28	8.41	72.56
Co28	Co38940_Co28	8.41	88.68
Co28	Co60885_Co28	9.95	99.24
Co28	Co32793_Co28	9.95	103.17
Co28	Co45274_Co28	9.95	121.15
Co28	Co09536_Co28	9.95	127.49
Co28	Co64626_Co28	9.95	129.06
Co28	Co60909_Co28	9.95	130.56
Co28	Co40419_Co28	9.95	131.2
Co28	Co26326_Co28	10.86	114.34
Co28	Co42127_Co28	10.86	114.87
Co28	Co27717_Co28	11.87	121.15
Co28	Co54457_Co28	13.89	123.13
Co28	Co35987_Co28	15.92	129.06
Co28	Co24446_Co28	16.45	131.2
Co28	Co47757_Co28	16.45	135.99
Co28	Co19878_Co28	16.45	139.99
Co28	Co57987_Co28	17.1	130.57
Co28	Co47789_Co28	17.1	134
Co28	Co55164_Co28	17.1	135.99
Co28	Co42903_Co28	17.1	135.99
Co28	Co25330_Co28	17.1	135.99
Co28	Co31798_Co28	17.1	137.41
Co28	Co29914_Co28	21.77	138.38
Co28	Co29997_Co28	21.77	138.38
Co28	Co17693_Co28	36.59	139.99
Co28	Co53234_Co28	39.76	139.99
Co28	Co20919_Co28	39.76	142.04
Co28	Co24476_Co28	58.81	143.53
Co28	Co51460_Co28	58.81	151
Co28	Co39010_Co28	69.1	151
Co28	Co67094_Co28	101.28	151
Co28	Co24230_Co28	103.52	151.45
Co28	Co43617_Co28	106.63	152.19
Co28	Co59263_Co28	108.45	152.19
Co28	Co38107_Co28	108.45	153.54
Co28	Co36999_Co28	109.68	152.19
Co28	Co56733_Co28	115.81	153.55
Co28	Co37903_Co28	120.9	156.29
Co29	Co16755_Co29	0	3.81
Co29	Co48790_Co29	11.3	4.1
Co29	Co56657_Co29	13.13	5.87
Co29	Co50618_Co29	13.13	6.3
Co29	Co38678_Co29	16.26	3.81
Co29	Co60484_Co29	23.37	13.53
Co29	Co35982_Co29	28	6.3
Co29	Co45964_Co29	28	21.03
Co29	Co44240_Co29	28	21.03
Co29	Co35928_Co29	28	21.03
Co29	Co28445_Co29	28	22.61
Co29	Co08321_Co29	33.55	30.7
Co29	Co45121_Co29	33.55	45.11
Co29	Co47762_Co29	33.55	45.11
Co29	Co30592_Co29	33.55	50.81
Co29	Co31125_Co29	33.55	58.14
Co29	Co66226_Co29	37.25	66.13
Co29	Co59815_Co29	37.25	78.38
Co29	Co59443_Co29	42.8	87.37
Co29	Co61253_Co29	46.5	88.97
Co29	Co34383_Co29	48.32	92.66
Co29	Co08669_Co29	48.32	95.21
Co29	Co51352_Co29	50.14	114.81
Co29	Co48865_Co29	53.79	119.42
Co29	Co16960_Co29	55.38	97.82
Co29	Co14790_Co29	55.87	97.82
Co29	Co36971_Co29	57.36	119.42
Co29	Co30587_Co29	58.05	119.42
Co29	Co58010_Co29	60.94	122.77
Co29	Co36336_Co29	66.35	126.01
Co29	Co37781_Co29	72.26	126.01
Co29	Co48336_Co29	74.59	136.71
Co29	Co35070_Co29	74.59	144.38
Co29	Co25336_Co29	74.59	148.64
Co29	Co23311_Co29	74.59	149.15
Co29	Co51576_Co29	74.59	149.24
Co29	Co27438_Co29	74.59	149.24
Co29	Co31856_Co29	75.6	161.27
Co29	Co08694_Co29	75.6	163.58
Co29	Co12254_Co29	75.6	165.05
Co29	Co45133_Co29	78.6	165.49
Co29	Co04880_Co29	83.76	165.05
Co29	Co58314_Co29	87.87	165.05
Co29	Co56581_Co29	92.67	169.71
Co29	Co50427_Co29	97.27	165.49
Co29	Co23287_Co29	98.57	158.14
Co29	Co56030_Co29	98.57	158.14
Co29	Co16692_Co29	100.39	162.77
Co29	Co50440_Co29	100.39	163.22
Co29	Co12543_Co29	100.39	163.58
Co29	Co59471_Co29	100.39	164.46
Co29	Co47190_Co29	100.39	165.05
Co29	Co11497_Co29	102.21	165.49
Co29	Co12519_Co29	104.03	165.49
Co29	Co45154_Co29	104.03	165.49
Co29	Co52681_Co29	104.03	167.76
Co29	Co15139_Co29	104.03	167.76
Co29	Co55664_Co29	105.85	169.38
Co29	Co35917_Co29	106.76	169.38
Co29	Co48301_Co29	108.75	169.62
Co29	Co68824_Co29	124.38	169.71
Co29	Co35952_Co29	145.91	173.74
Co30	SdY	0	NA
Co30	GH5	2.99	NA
Co30	Co36917_Co30	12.05	39.88
Co30	Co56360_Co30	12.05	48.57
Co30	Co61965_Co30	15.65	48.57
Co30	Co30795_Co30	21.01	55.35
Co30	Co47838_Co30	21.09	48.87
Co30	Co18051_Co30	24.09	55.35
Co30	Co37873_Co30	24.14	55.35
Co30	Co33295_Co30	24.14	62.24
Co30	Co50116_Co30	25.69	64.38
Co30	Co50943_Co30	26.02	63.73
Co30	Co52660_Co30	26.15	57.31
Co30	Co33970_Co30	26.15	64.38
Co30	Co27840_Co30	26.15	77.31
Co30	Co33005_Co30	26.15	83.32
Co30	Co54654_Co30	26.83	64.38
Co30	Co66110_Co30	28.51	64.38
Co30	Co13181_Co30	28.51	72.14
Co30	Co55162_Co30	28.64	78.81
Co30	Co32071_Co30	29.66	83.33
Co30	Co48446_Co30	30.67	83.33
Co30	Co49416_Co30	30.88	73.96
Co30	Co42897_Co30	31.75	85.15
Co30	Co55470_Co30	32.5	88.8
Co30	Co27732_Co30	32.73	88.97
Co30	Co25331_Co30	33.74	89.48
Co30	Co37794_Co30	33.74	89.52
Co30	Co46978_Co30	37.48	91.08
Co30	Co52387_Co30	38.14	89.52
[truncated: 44 more rows]

## Sheet: Sheet1
Marker
Co03686_Co01a	Co03686_Co01a
Co03969_Co01a	Co03969_Co01a
Co04445_Co01a	Co04445_Co01a
Co04863_Co01a	Co04863_Co01a
Co05189_Co01a	Co05189_Co01a
Co06528_Co01a	Co06528_Co01a
Co06570_Co01a	Co06570_Co01a
Co06605_Co01a	Co06605_Co01a
Co08073_Co01a	Co08073_Co01a
Co08202_Co01a	Co08202_Co01a
Co08715_Co01a	Co08715_Co01a
Co08776_Co01a	Co08776_Co01a
Co09290_Co01a	Co09290_Co01a
Co09892_Co01a	Co09892_Co01a
Co11395_Co01a	Co11395_Co01a
Co11592_Co01a	Co11592_Co01a
Co11706_Co01a	Co11706_Co01a
Co12287_Co01a	Co12287_Co01a
Co12576_Co01a	Co12576_Co01a
Co13935_Co01a	Co13935_Co01a
Co15064_Co01a	Co15064_Co01a
Co15101_Co01a	Co15101_Co01a
Co15836_Co01a	Co15836_Co01a
Co16789_Co01a	Co16789_Co01a
Co16940_Co01a	Co16940_Co01a
Co16971_Co01a	Co16971_Co01a
Co17004_Co01a	Co17004_Co01a
Co17907_Co01a	Co17907_Co01a
Co18060_Co01a	Co18060_Co01a
Co18821_Co01a	Co18821_Co01a
Co20004_Co01a	Co20004_Co01a
Co20399_Co01a	Co20399_Co01a
Co20630_Co01a	Co20630_Co01a
Co20827_Co01a	Co20827_Co01a
Co21096_Co01a	Co21096_Co01a
Co21279_Co01a	Co21279_Co01a
Co23074_Co01a	Co23074_Co01a
Co23159_Co01a	Co23159_Co01a
Co23175_Co01a	Co23175_Co01a
Co23469_Co01a	Co23469_Co01a
Co24138_Co01a	Co24138_Co01a
Co24213_Co01a	Co24213_Co01a
Co24271_Co01a	Co24271_Co01a
Co24289_Co01a	Co24289_Co01a
Co24350_Co01a	Co24350_Co01a
Co24447_Co01a	Co24447_Co01a
Co24493_Co01a	Co24493_Co01a
Co25202_Co01a	Co25202_Co01a
Co25265_Co01a	Co25265_Co01a
Co26367_Co01a	Co26367_Co01a
Co26536_Co01a	Co26536_Co01a
Co26655_Co01a	Co26655_Co01a
Co27381_Co01a	Co27381_Co01a
Co29611_Co01a	Co29611_Co01a
Co30747_Co01a	Co30747_Co01a
Co30825_Co01a	Co30825_Co01a
Co30826_Co01a	Co30826_Co01a
Co30836_Co01a	Co30836_Co01a
Co31077_Co01a	Co31077_Co01a
Co31103_Co01a	Co31103_Co01a
Co31853_Co01a	Co31853_Co01a
Co31858_Co01a	Co31858_Co01a
Co32154_Co01a	Co32154_Co01a
Co33307_Co01a	Co33307_Co01a
Co33885_Co01a	Co33885_Co01a
Co33902_Co01a	Co33902_Co01a
Co33940_Co01a	Co33940_Co01a
Co34040_Co01a	Co34040_Co01a
Co34051_Co01a	Co34051_Co01a
Co34301_Co01a	Co34301_Co01a
Co34366_Co01a	Co34366_Co01a
Co35086_Co01a	Co35086_Co01a
Co35182_Co01a	Co35182_Co01a
Co35300_Co01a	Co35300_Co01a
Co36825_Co01a	Co36825_Co01a
Co37156_Co01a	Co37156_Co01a
Co37745_Co01a	Co37745_Co01a
Co38064_Co01a	Co38064_Co01a
Co38085_Co01a	Co38085_Co01a
Co38127_Co01a	Co38127_Co01a
Co38613_Co01a	Co38613_Co01a
Co38882_Co01a	Co38882_Co01a
Co38959_Co01a	Co38959_Co01a
Co39077_Co01a	Co39077_Co01a
Co39093_Co01a	Co39093_Co01a
Co39605_Co01a	Co39605_Co01a
Co39633_Co01a	Co39633_Co01a
Co39725_Co01a	Co39725_Co01a
Co40391_Co01a	Co40391_Co01a
Co40537_Co01a	Co40537_Co01a
Co40794_Co01a	Co40794_Co01a
Co41241_Co01a	Co41241_Co01a
Co41242_Co01a	Co41242_Co01a
Co41282_Co01a	Co41282_Co01a
Co41436_Co01a	Co41436_Co01a
Co41993_Co01a	Co41993_Co01a
Co42222_Co01a	Co42222_Co01a
Co42533_Co01a	Co42533_Co01a
Co42945_Co01a	Co42945_Co01a
Co43046_Co01a	Co43046_Co01a
Co43078_Co01a	Co43078_Co01a
Co43164_Co01a	Co43164_Co01a
Co43213_Co01a	Co43213_Co01a
Co43755_Co01a	Co43755_Co01a
Co44398_Co01a	Co44398_Co01a
Co44465_Co01a	Co44465_Co01a
Co44807_Co01a	Co44807_Co01a
Co44938_Co01a	Co44938_Co01a
Co45014_Co01a	Co45014_Co01a
Co45112_Co01a	Co45112_Co01a
Co45182_Co01a	Co45182_Co01a
Co45209_Co01a	Co45209_Co01a
Co45747_Co01a	Co45747_Co01a
Co45956_Co01a	Co45956_Co01a
Co46320_Co01a	Co46320_Co01a
Co46400_Co01a	Co46400_Co01a
Co47052_Co01a	Co47052_Co01a
Co47589_Co01a	Co47589_Co01a
Co48294_Co01a	Co48294_Co01a
Co48333_Co01a	Co48333_Co01a
Co48358_Co01a	Co48358_Co01a
Co48408_Co01a	Co48408_Co01a
Co48754_Co01a	Co48754_Co01a
Co48938_Co01a	Co48938_Co01a
Co49076_Co01a	Co49076_Co01a
Co49387_Co01a	Co49387_Co01a
Co49873_Co01a	Co49873_Co01a
Co49962_Co01a	Co49962_Co01a
Co50000_Co01a	Co50000_Co01a
Co50029_Co01a	Co50029_Co01a
Co50104_Co01a	Co50104_Co01a
Co50504_Co01a	Co50504_Co01a
Co50508_Co01a	Co50508_Co01a
Co50859_Co01a	Co50859_Co01a
Co50897_Co01a	Co50897_Co01a
Co51354_Co01a	Co51354_Co01a
Co51357_Co01a	Co51357_Co01a
Co52454_Co01a	Co52454_Co01a
Co53558_Co01a	Co53558_Co01a
Co53802_Co01a	Co53802_Co01a
Co53881_Co01a	Co53881_Co01a
Co54129_Co01a	Co54129_Co01a
Co54425_Co01a	Co54425_Co01a
Co54786_Co01a	Co54786_Co01a
Co55062_Co01a	Co55062_Co01a
Co55098_Co01a	Co55098_Co01a
Co55178_Co01a	Co55178_Co01a
Co55390_Co01a	Co55390_Co01a
Co55945_Co01a	Co55945_Co01a
Co56095_Co01a	Co56095_Co01a
Co56359_Co01a	Co56359_Co01a
Co56688_Co01a	Co56688_Co01a
Co56710_Co01a	Co56710_Co01a
Co57189_Co01a	Co57189_Co01a
Co57190_Co01a	Co57190_Co01a
Co57477_Co01a	Co57477_Co01a
Co57612_Co01a	Co57612_Co01a
Co57825_Co01a	Co57825_Co01a
Co58065_Co01a	Co58065_Co01a
Co58086_Co01a	Co58086_Co01a
Co58237_Co01a	Co58237_Co01a
Co58809_Co01a	Co58809_Co01a
Co59177_Co01a	Co59177_Co01a
Co59596_Co01a	Co59596_Co01a
Co59832_Co01a	Co59832_Co01a
Co59838_Co01a	Co59838_Co01a
Co59954_Co01a	Co59954_Co01a
Co60048_Co01a	Co60048_Co01a
Co60706_Co01a	Co60706_Co01a
Co61007_Co01a	Co61007_Co01a
Co61301_Co01a	Co61301_Co01a
Co61392_Co01a	Co61392_Co01a
Co61430_Co01a	Co61430_Co01a
Co61562_Co01a	Co61562_Co01a
Co61573_Co01a	Co61573_Co01a
Co61832_Co01a	Co61832_Co01a
Co61999_Co01a	Co61999_Co01a
Co62572_Co01a	Co62572_Co01a
Co62787_Co01a	Co62787_Co01a
Co62794_Co01a	Co62794_Co01a
Co62830_Co01a	Co62830_Co01a
Co63161_Co01a	Co63161_Co01a
Co63553_Co01a	Co63553_Co01a
Co63747_Co01a	Co63747_Co01a
Co64296_Co01a	Co64296_Co01a
Co64378_Co01a	Co64378_Co01a
Co64516_Co01a	Co64516_Co01a
Co64594_Co01a	Co64594_Co01a
Co64805_Co01a	Co64805_Co01a
Co64928_Co01a	Co64928_Co01a
Co65157_Co01a	Co65157_Co01a
Co65258_Co01a	Co65258_Co01a
Co65626_Co01a	Co65626_Co01a
Co66015_Co01a	Co66015_Co01a
Co66833_Co01a	Co66833_Co01a
Co67246_Co01a	Co67246_Co01a
Co67579_Co01a	Co67579_Co01a
Co68781_Co01a	Co68781_Co01a
Co69037_Co01a	Co69037_Co01a
Co69894_Co01a	Co69894_Co01a
Co69962_Co01a	Co69962_Co01a
Co00438_Co01b	Co00438_Co01b
Co00459_Co01b	Co00459_Co01b
Co00637_Co01b	Co00637_Co01b
Co01822_Co01b	Co01822_Co01b
Co01949_Co01b	Co01949_Co01b
Co02713_Co01b	Co02713_Co01b
Co04226_Co01b	Co04226_Co01b
Co05763_Co01b	Co05763_Co01b
Co09648_Co01b	Co09648_Co01b
Co13027_Co01b	Co13027_Co01b
Co13351_Co01b	Co13351_Co01b
Co14978_Co01b	Co14978_Co01b
Co16038_Co01b	Co16038_Co01b
Co18115_Co01b	Co18115_Co01b
Co18683_Co01b	Co18683_Co01b
Co19767_Co01b	Co19767_Co01b
Co19894_Co01b	Co19894_Co01b
Co22062_Co01b	Co22062_Co01b
Co24571_Co01b	Co24571_Co01b
Co25229_Co01b	Co25229_Co01b
Co25312_Co01b	Co25312_Co01b
Co25333_Co01b	Co25333_Co01b
Co25623_Co01b	Co25623_Co01b
Co27076_Co01b	Co27076_Co01b
Co27332_Co01b	Co27332_Co01b
Co28500_Co01b	Co28500_Co01b
Co29557_Co01b	Co29557_Co01b
Co29676_Co01b	Co29676_Co01b
Co30684_Co01b	Co30684_Co01b
Co31720_Co01b	Co31720_Co01b
Co31995_Co01b	Co31995_Co01b
Co33262_Co01b	Co33262_Co01b
Co34056_Co01b	Co34056_Co01b
Co34968_Co01b	Co34968_Co01b
Co35963_Co01b	Co35963_Co01b
Co38766_Co01b	Co38766_Co01b
Co38790_Co01b	Co38790_Co01b
Co40705_Co01b	Co40705_Co01b
Co41563_Co01b	Co41563_Co01b
Co41997_Co01b	Co41997_Co01b
Co42004_Co01b	Co42004_Co01b
Co42160_Co01b	Co42160_Co01b
Co42924_Co01b	Co42924_Co01b
Co44279_Co01b	Co44279_Co01b
Co44343_Co01b	Co44343_Co01b
Co44944_Co01b	Co44944_Co01b
Co45675_Co01b	Co45675_Co01b
Co47649_Co01b	Co47649_Co01b
Co48216_Co01b	Co48216_Co01b
Co48243_Co01b	Co48243_Co01b
Co49093_Co01b	Co49093_Co01b
Co49600_Co01b	Co49600_Co01b
Co50342_Co01b	Co50342_Co01b
Co50516_Co01b	Co50516_Co01b
Co51028_Co01b	Co51028_Co01b
Co51899_Co01b	Co51899_Co01b
Co51940_Co01b	Co51940_Co01b
Co51943_Co01b	Co51943_Co01b
Co53609_Co01b	Co53609_Co01b
Co54755_Co01b	Co54755_Co01b
Co55014_Co01b	Co55014_Co01b
Co55495_Co01b	Co55495_Co01b
Co58691_Co01b	Co58691_Co01b
Co62146_Co01b	Co62146_Co01b
Co62560_Co01b	Co62560_Co01b
Co62569_Co01b	Co62569_Co01b
Co67842_Co01b	Co67842_Co01b
Co68713_Co01b	Co68713_Co01b
Co00888_Co02a	Co00888_Co02a
Co01936_Co02a	Co01936_Co02a
Co02151_Co02a	Co02151_Co02a
Co03359_Co02a	Co03359_Co02a
Co03635_Co02a	Co03635_Co02a
Co03810_Co02a	Co03810_Co02a
Co04410_Co02a	Co04410_Co02a
Co05567_Co02a	Co05567_Co02a
Co07148_Co02a	Co07148_Co02a
Co08278_Co02a	Co08278_Co02a
Co08755_Co02a	Co08755_Co02a
Co10096_Co02a	Co10096_Co02a
Co11934_Co02a	Co11934_Co02a
Co14857_Co02a	Co14857_Co02a
Co15704_Co02a	Co15704_Co02a
Co15710_Co02a	Co15710_Co02a
Co15961_Co02a	Co15961_Co02a
Co16656_Co02a	Co16656_Co02a
Co17029_Co02a	Co17029_Co02a
Co18758_Co02a	Co18758_Co02a
Co18936_Co02a	Co18936_Co02a
Co19085_Co02a	Co19085_Co02a
Co20792_Co02a	Co20792_Co02a
Co21761_Co02a	Co21761_Co02a
Co21956_Co02a	Co21956_Co02a
Co21993_Co02a	Co21993_Co02a
Co23067_Co02a	Co23067_Co02a
Co23069_Co02a	Co23069_Co02a
Co23252_Co02a	Co23252_Co02a
Co23494_Co02a	Co23494_Co02a
Co24452_Co02a	Co24452_Co02a
Co26303_Co02a	Co26303_Co02a
Co26768_Co02a	Co26768_Co02a
Co26783_Co02a	Co26783_Co02a
Co27558_Co02a	Co27558_Co02a
Co28921_Co02a	Co28921_Co02a
Co31109_Co02a	Co31109_Co02a
Co31350_Co02a	Co31350_Co02a
Co31986_Co02a	Co31986_Co02a
Co33222_Co02a	Co33222_Co02a
Co33850_Co02a	Co33850_Co02a
Co33966_Co02a	Co33966_Co02a
Co33968_Co02a	Co33968_Co02a
Co34835_Co02a	Co34835_Co02a
Co35382_Co02a	Co35382_Co02a
Co36056_Co02a	Co36056_Co02a
Co37125_Co02a	Co37125_Co02a
Co37193_Co02a	Co37193_Co02a
Co37631_Co02a	Co37631_Co02a
Co38645_Co02a	Co38645_Co02a
Co38858_Co02a	Co38858_Co02a
Co39515_Co02a	Co39515_Co02a
Co39788_Co02a	Co39788_Co02a
Co40465_Co02a	Co40465_Co02a
Co40530_Co02a	Co40530_Co02a
Co41278_Co02a	Co41278_Co02a
Co42110_Co02a	Co42110_Co02a
Co45066_Co02a	Co45066_Co02a
Co45071_Co02a	Co45071_Co02a
Co45231_Co02a	Co45231_Co02a
Co45878_Co02a	Co45878_Co02a
Co45966_Co02a	Co45966_Co02a
Co46375_Co02a	Co46375_Co02a
Co48310_Co02a	Co48310_Co02a
Co49168_Co02a	Co49168_Co02a
Co49459_Co02a	Co49459_Co02a
Co49622_Co02a	Co49622_Co02a
Co50417_Co02a	Co50417_Co02a
Co51195_Co02a	Co51195_Co02a
Co51833_Co02a	Co51833_Co02a
Co52786_Co02a	Co52786_Co02a
Co52859_Co02a	Co52859_Co02a
Co53605_Co02a	Co53605_Co02a
Co53683_Co02a	Co53683_Co02a
Co54686_Co02a	Co54686_Co02a
Co55480_Co02a	Co55480_Co02a
Co55708_Co02a	Co55708_Co02a
Co56044_Co02a	Co56044_Co02a
Co56311_Co02a	Co56311_Co02a
Co58111_Co02a	Co58111_Co02a
Co58201_Co02a	Co58201_Co02a
Co58280_Co02a	Co58280_Co02a
Co58553_Co02a	Co58553_Co02a
Co59242_Co02a	Co59242_Co02a
Co59988_Co02a	Co59988_Co02a
Co60312_Co02a	Co60312_Co02a
Co60350_Co02a	Co60350_Co02a
Co60403_Co02a	Co60403_Co02a
Co61032_Co02a	Co61032_Co02a
Co61100_Co02a	Co61100_Co02a
Co61883_Co02a	Co61883_Co02a
Co62788_Co02a	Co62788_Co02a
Co63028_Co02a	Co63028_Co02a
Co63388_Co02a	Co63388_Co02a
Co63534_Co02a	Co63534_Co02a
Co63754_Co02a	Co63754_Co02a
Co68001_Co02a	Co68001_Co02a
Co04379_Co02b	Co04379_Co02b
Co04990_Co02b	Co04990_Co02b
Co06287_Co02b	Co06287_Co02b
Co06589_Co02b	Co06589_Co02b
Co07064_Co02b	Co07064_Co02b
Co07785_Co02b	Co07785_Co02b
Co10032_Co02b	Co10032_Co02b
Co11122_Co02b	Co11122_Co02b
Co11508_Co02b	Co11508_Co02b
Co12161_Co02b	Co12161_Co02b
Co12523_Co02b	Co12523_Co02b
Co15047_Co02b	Co15047_Co02b
Co18637_Co02b	Co18637_Co02b
Co18678_Co02b	Co18678_Co02b
Co20272_Co02b	Co20272_Co02b
Co22421_Co02b	Co22421_Co02b
Co23170_Co02b	Co23170_Co02b
Co23251_Co02b	Co23251_Co02b
Co23374_Co02b	Co23374_Co02b
Co24052_Co02b	Co24052_Co02b
Co24073_Co02b	Co24073_Co02b
Co24437_Co02b	Co24437_Co02b
Co24610_Co02b	Co24610_Co02b
Co26373_Co02b	Co26373_Co02b
Co26531_Co02b	Co26531_Co02b
Co27430_Co02b	Co27430_Co02b
Co27478_Co02b	Co27478_Co02b
Co28618_Co02b	Co28618_Co02b
Co29695_Co02b	Co29695_Co02b
Co30728_Co02b	Co30728_Co02b
Co30851_Co02b	Co30851_Co02b
Co31122_Co02b	Co31122_Co02b
Co31817_Co02b	Co31817_Co02b
Co31973_Co02b	Co31973_Co02b
Co32010_Co02b	Co32010_Co02b
Co32054_Co02b	Co32054_Co02b
Co32084_Co02b	Co32084_Co02b
Co33173_Co02b	Co33173_Co02b
Co33947_Co02b	Co33947_Co02b
Co34049_Co02b	Co34049_Co02b
Co34951_Co02b	Co34951_Co02b
Co35516_Co02b	Co35516_Co02b
Co35802_Co02b	Co35802_Co02b
Co36319_Co02b	Co36319_Co02b
Co37166_Co02b	Co37166_Co02b
Co37748_Co02b	Co37748_Co02b
Co38035_Co02b	Co38035_Co02b
Co38551_Co02b	Co38551_Co02b
Co38683_Co02b	Co38683_Co02b
Co38716_Co02b	Co38716_Co02b
Co38781_Co02b	Co38781_Co02b
Co38827_Co02b	Co38827_Co02b
Co39872_Co02b	Co39872_Co02b
Co40444_Co02b	Co40444_Co02b
Co40545_Co02b	Co40545_Co02b
Co40572_Co02b	Co40572_Co02b
Co42188_Co02b	Co42188_Co02b
Co42885_Co02b	Co42885_Co02b
Co42979_Co02b	Co42979_Co02b
Co43032_Co02b	Co43032_Co02b
Co43631_Co02b	Co43631_Co02b
Co43886_Co02b	Co43886_Co02b
Co44254_Co02b	Co44254_Co02b
Co44310_Co02b	Co44310_Co02b
Co44584_Co02b	Co44584_Co02b
Co44966_Co02b	Co44966_Co02b
Co44978_Co02b	Co44978_Co02b
Co44986_Co02b	Co44986_Co02b
Co45005_Co02b	Co45005_Co02b
Co45234_Co02b	Co45234_Co02b
Co45861_Co02b	Co45861_Co02b
Co45904_Co02b	Co45904_Co02b
Co45908_Co02b	Co45908_Co02b
Co46353_Co02b	Co46353_Co02b
Co46531_Co02b	Co46531_Co02b
Co46932_Co02b	Co46932_Co02b
Co46949_Co02b	Co46949_Co02b
Co48764_Co02b	Co48764_Co02b
Co48769_Co02b	Co48769_Co02b
Co49014_Co02b	Co49014_Co02b
Co49026_Co02b	Co49026_Co02b
Co49047_Co02b	Co49047_Co02b
Co49555_Co02b	Co49555_Co02b
Co50635_Co02b	Co50635_Co02b
Co50894_Co02b	Co50894_Co02b
Co52010_Co02b	Co52010_Co02b
Co52831_Co02b	Co52831_Co02b
Co53183_Co02b	Co53183_Co02b
Co53279_Co02b	Co53279_Co02b
Co53299_Co02b	Co53299_Co02b
Co53706_Co02b	Co53706_Co02b
Co54049_Co02b	Co54049_Co02b
Co54717_Co02b	Co54717_Co02b
Co55715_Co02b	Co55715_Co02b
Co56186_Co02b	Co56186_Co02b
Co57245_Co02b	Co57245_Co02b
Co57978_Co02b	Co57978_Co02b
Co58786_Co02b	Co58786_Co02b
Co59036_Co02b	Co59036_Co02b
Co59664_Co02b	Co59664_Co02b
Co59672_Co02b	Co59672_Co02b
Co59949_Co02b	Co59949_Co02b
Co60390_Co02b	Co60390_Co02b
Co60852_Co02b	Co60852_Co02b
Co60929_Co02b	Co60929_Co02b
Co61209_Co02b	Co61209_Co02b
Co61381_Co02b	Co61381_Co02b
Co61401_Co02b	Co61401_Co02b
Co61465_Co02b	Co61465_Co02b
Co61531_Co02b	Co61531_Co02b
Co62144_Co02b	Co62144_Co02b
Co62508_Co02b	Co62508_Co02b
Co64261_Co02b	Co64261_Co02b
Co64585_Co02b	Co64585_Co02b
Co65170_Co02b	Co65170_Co02b
Co65272_Co02b	Co65272_Co02b
Co65919_Co02b	Co65919_Co02b
Co65928_Co02b	Co65928_Co02b
Co67720_Co02b	Co67720_Co02b
Co67913_Co02b	Co67913_Co02b
Co68769_Co02b	Co68769_Co02b
Co69103_Co02b	Co69103_Co02b
Co04499_Co03a	Co04499_Co03a
Co05522_Co03a	Co05522_Co03a
Co05869_Co03a	Co05869_Co03a
Co06222_Co03a	Co06222_Co03a
Co06297_Co03a	Co06297_Co03a
Co07513_Co03a	Co07513_Co03a
Co07640_Co03a	Co07640_Co03a
Co08114_Co03a	Co08114_Co03a
Co09345_Co03a	Co09345_Co03a
Co09397_Co03a	Co09397_Co03a
Co09906_Co03a	Co09906_Co03a
Co09928_Co03a	Co09928_Co03a
Co10729_Co03a	Co10729_Co03a
Co10929_Co03a	Co10929_Co03a
Co11741_Co03a	Co11741_Co03a
Co14160_Co03a	Co14160_Co03a
Co15042_Co03a	Co15042_Co03a
Co15930_Co03a	Co15930_Co03a
Co15941_Co03a	Co15941_Co03a
Co17758_Co03a	Co17758_Co03a
Co18067_Co03a	Co18067_Co03a
Co18799_Co03a	Co18799_Co03a
Co19737_Co03a	Co19737_Co03a
Co19812_Co03a	Co19812_Co03a
Co19891_Co03a	Co19891_Co03a
Co19963_Co03a	Co19963_Co03a
Co20053_Co03a	Co20053_Co03a
Co20085_Co03a	Co20085_Co03a
Co20095_Co03a	Co20095_Co03a
Co21023_Co03a	Co21023_Co03a
Co21874_Co03a	Co21874_Co03a
Co22067_Co03a	Co22067_Co03a
Co22116_Co03a	Co22116_Co03a
Co23355_Co03a	Co23355_Co03a
Co23418_Co03a	Co23418_Co03a
Co23432_Co03a	Co23432_Co03a
Co23507_Co03a	Co23507_Co03a
Co24462_Co03a	Co24462_Co03a
Co26604_Co03a	Co26604_Co03a
Co26760_Co03a	Co26760_Co03a
Co27419_Co03a	Co27419_Co03a
Co28387_Co03a	Co28387_Co03a
Co28587_Co03a	Co28587_Co03a
Co29163_Co03a	Co29163_Co03a
Co29574_Co03a	Co29574_Co03a
Co29672_Co03a	Co29672_Co03a
Co29864_Co03a	Co29864_Co03a
Co30682_Co03a	Co30682_Co03a
Co30966_Co03a	Co30966_Co03a
Co31011_Co03a	Co31011_Co03a
Co31790_Co03a	Co31790_Co03a
Co31823_Co03a	Co31823_Co03a
Co32872_Co03a	Co32872_Co03a
Co33055_Co03a	Co33055_Co03a
Co33859_Co03a	Co33859_Co03a
Co33891_Co03a	Co33891_Co03a
Co34059_Co03a	Co34059_Co03a
Co34843_Co03a	Co34843_Co03a
Co34890_Co03a	Co34890_Co03a
Co35153_Co03a	Co35153_Co03a
Co35897_Co03a	Co35897_Co03a
Co36188_Co03a	Co36188_Co03a
Co36235_Co03a	Co36235_Co03a
Co36277_Co03a	Co36277_Co03a
Co36813_Co03a	Co36813_Co03a
Co37778_Co03a	Co37778_Co03a
Co38533_Co03a	Co38533_Co03a
Co38941_Co03a	Co38941_Co03a
Co38948_Co03a	Co38948_Co03a
Co39701_Co03a	Co39701_Co03a
Co39908_Co03a	Co39908_Co03a
Co39909_Co03a	Co39909_Co03a
Co40421_Co03a	Co40421_Co03a
Co40474_Co03a	Co40474_Co03a
Co40714_Co03a	Co40714_Co03a
Co41243_Co03a	Co41243_Co03a
Co41505_Co03a	Co41505_Co03a
Co42137_Co03a	Co42137_Co03a
Co42354_Co03a	Co42354_Co03a
Co43602_Co03a	Co43602_Co03a
Co43733_Co03a	Co43733_Co03a
Co43739_Co03a	Co43739_Co03a
Co44234_Co03a	Co44234_Co03a
Co44998_Co03a	Co44998_Co03a
Co45161_Co03a	Co45161_Co03a
Co45670_Co03a	Co45670_Co03a
Co45701_Co03a	Co45701_Co03a
Co45960_Co03a	Co45960_Co03a
Co46419_Co03a	Co46419_Co03a
Co46452_Co03a	Co46452_Co03a
Co46499_Co03a	Co46499_Co03a
Co46988_Co03a	Co46988_Co03a
Co47250_Co03a	Co47250_Co03a
Co47665_Co03a	Co47665_Co03a
Co47984_Co03a	Co47984_Co03a
Co48201_Co03a	Co48201_Co03a
Co48206_Co03a	Co48206_Co03a
Co48232_Co03a	Co48232_Co03a
Co48296_Co03a	Co48296_Co03a
Co48380_Co03a	Co48380_Co03a
Co48582_Co03a	Co48582_Co03a
Co48955_Co03a	Co48955_Co03a
Co49536_Co03a	Co49536_Co03a
Co49927_Co03a	Co49927_Co03a
Co50408_Co03a	Co50408_Co03a
Co50877_Co03a	Co50877_Co03a
Co50962_Co03a	Co50962_Co03a
Co51115_Co03a	Co51115_Co03a
Co51431_Co03a	Co51431_Co03a
Co51493_Co03a	Co51493_Co03a
Co51872_Co03a	Co51872_Co03a
Co51917_Co03a	Co51917_Co03a
Co52250_Co03a	Co52250_Co03a
Co52729_Co03a	Co52729_Co03a
Co52774_Co03a	Co52774_Co03a
Co53245_Co03a	Co53245_Co03a
Co53514_Co03a	Co53514_Co03a
Co53594_Co03a	Co53594_Co03a
Co53663_Co03a	Co53663_Co03a
Co54335_Co03a	Co54335_Co03a
Co54984_Co03a	Co54984_Co03a
Co55053_Co03a	Co55053_Co03a
Co55077_Co03a	Co55077_Co03a
Co55507_Co03a	Co55507_Co03a
Co55663_Co03a	Co55663_Co03a
Co56052_Co03a	Co56052_Co03a
Co56376_Co03a	Co56376_Co03a
Co56633_Co03a	Co56633_Co03a
Co56935_Co03a	Co56935_Co03a
Co56965_Co03a	Co56965_Co03a
Co58721_Co03a	Co58721_Co03a
Co59237_Co03a	Co59237_Co03a
Co59618_Co03a	Co59618_Co03a
Co59969_Co03a	Co59969_Co03a
Co60021_Co03a	Co60021_Co03a
Co60456_Co03a	Co60456_Co03a
Co60708_Co03a	Co60708_Co03a
Co61218_Co03a	Co61218_Co03a
Co61372_Co03a	Co61372_Co03a
Co61450_Co03a	Co61450_Co03a
Co61986_Co03a	Co61986_Co03a
Co62818_Co03a	Co62818_Co03a
Co63015_Co03a	Co63015_Co03a
Co65456_Co03a	Co65456_Co03a
Co65488_Co03a	Co65488_Co03a
Co65938_Co03a	Co65938_Co03a
Co66820_Co03a	Co66820_Co03a
Co67047_Co03a	Co67047_Co03a
Co67885_Co03a	Co67885_Co03a
Co68844_Co03a	Co68844_Co03a
Co68958_Co03a	Co68958_Co03a
Co02648_Co03b	Co02648_Co03b
Co03053_Co03b	Co03053_Co03b
Co05226_Co03b	Co05226_Co03b
Co06974_Co03b	Co06974_Co03b
Co12352_Co03b	Co12352_Co03b
Co13105_Co03b	Co13105_Co03b
Co14993_Co03b	Co14993_Co03b
Co16894_Co03b	Co16894_Co03b
Co20814_Co03b	Co20814_Co03b
Co20920_Co03b	Co20920_Co03b
Co22383_Co03b	Co22383_Co03b
Co24478_Co03b	Co24478_Co03b
Co25558_Co03b	Co25558_Co03b
Co26427_Co03b	Co26427_Co03b
Co27319_Co03b	Co27319_Co03b
Co28590_Co03b	Co28590_Co03b
Co30016_Co03b	Co30016_Co03b
Co30793_Co03b	Co30793_Co03b
Co32859_Co03b	Co32859_Co03b
Co34164_Co03b	Co34164_Co03b
Co35296_Co03b	Co35296_Co03b
Co36042_Co03b	Co36042_Co03b
Co36064_Co03b	Co36064_Co03b
Co37961_Co03b	Co37961_Co03b
Co39592_Co03b	Co39592_Co03b
Co40583_Co03b	Co40583_Co03b
Co43179_Co03b	Co43179_Co03b
Co44277_Co03b	Co44277_Co03b
Co45872_Co03b	Co45872_Co03b
Co46304_Co03b	Co46304_Co03b
Co48045_Co03b	Co48045_Co03b
Co48223_Co03b	Co48223_Co03b
Co50098_Co03b	Co50098_Co03b
Co51107_Co03b	Co51107_Co03b
Co51121_Co03b	Co51121_Co03b
Co51418_Co03b	Co51418_Co03b
Co52364_Co03b	Co52364_Co03b
Co53084_Co03b	Co53084_Co03b
Co53617_Co03b	Co53617_Co03b
Co53837_Co03b	Co53837_Co03b
Co55175_Co03b	Co55175_Co03b
Co56607_Co03b	Co56607_Co03b
Co56899_Co03b	Co56899_Co03b
Co59262_Co03b	Co59262_Co03b
Co61449_Co03b	Co61449_Co03b
Co62410_Co03b	Co62410_Co03b
Co63187_Co03b	Co63187_Co03b
Co65080_Co03b	Co65080_Co03b
Co65622_Co03b	Co65622_Co03b
Co68541_Co03b	Co68541_Co03b
Co69038_Co03b	Co69038_Co03b
Co04571_Co04a	Co04571_Co04a
Co04665_Co04a	Co04665_Co04a
Co04677_Co04a	Co04677_Co04a
Co05515_Co04a	Co05515_Co04a
Co06714_Co04a	Co06714_Co04a
Co07423_Co04a	Co07423_Co04a
Co09510_Co04a	Co09510_Co04a
Co10153_Co04a	Co10153_Co04a
Co10469_Co04a	Co10469_Co04a
Co13372_Co04a	Co13372_Co04a
Co13982_Co04a	Co13982_Co04a
Co14141_Co04a	Co14141_Co04a
Co14876_Co04a	Co14876_Co04a
Co16049_Co04a	Co16049_Co04a
Co17014_Co04a	Co17014_Co04a
Co17102_Co04a	Co17102_Co04a
Co17669_Co04a	Co17669_Co04a
Co18151_Co04a	Co18151_Co04a
Co18158_Co04a	Co18158_Co04a
Co18623_Co04a	Co18623_Co04a
Co18825_Co04a	Co18825_Co04a
Co18928_Co04a	Co18928_Co04a
Co19099_Co04a	Co19099_Co04a
Co19879_Co04a	Co19879_Co04a
Co19881_Co04a	Co19881_Co04a
Co20162_Co04a	Co20162_Co04a
Co20204_Co04a	Co20204_Co04a
Co20213_Co04a	Co20213_Co04a
Co20835_Co04a	Co20835_Co04a
Co21216_Co04a	Co21216_Co04a
Co22014_Co04a	Co22014_Co04a
Co22106_Co04a	Co22106_Co04a
Co22853_Co04a	Co22853_Co04a
Co23032_Co04a	Co23032_Co04a
Co23071_Co04a	Co23071_Co04a
Co23846_Co04a	Co23846_Co04a
Co24094_Co04a	Co24094_Co04a
Co24470_Co04a	Co24470_Co04a
Co24505_Co04a	Co24505_Co04a
Co24545_Co04a	Co24545_Co04a
Co26222_Co04a	Co26222_Co04a
Co26308_Co04a	Co26308_Co04a
Co26639_Co04a	Co26639_Co04a
Co27336_Co04a	Co27336_Co04a
Co28407_Co04a	Co28407_Co04a
Co28778_Co04a	Co28778_Co04a
Co28834_Co04a	Co28834_Co04a
Co29047_Co04a	Co29047_Co04a
Co29692_Co04a	Co29692_Co04a
Co29773_Co04a	Co29773_Co04a
Co29795_Co04a	Co29795_Co04a
Co29832_Co04a	Co29832_Co04a
Co29843_Co04a	Co29843_Co04a
Co30854_Co04a	Co30854_Co04a
Co30933_Co04a	Co30933_Co04a
Co30943_Co04a	Co30943_Co04a
Co30978_Co04a	Co30978_Co04a
Co31015_Co04a	Co31015_Co04a
Co31089_Co04a	Co31089_Co04a
Co31286_Co04a	Co31286_Co04a
Co31694_Co04a	Co31694_Co04a
Co32017_Co04a	Co32017_Co04a
Co32234_Co04a	Co32234_Co04a
Co33258_Co04a	Co33258_Co04a
Co33852_Co04a	Co33852_Co04a
Co35152_Co04a	Co35152_Co04a
Co35257_Co04a	Co35257_Co04a
Co35886_Co04a	Co35886_Co04a
Co35890_Co04a	Co35890_Co04a
Co35925_Co04a	Co35925_Co04a
Co36053_Co04a	Co36053_Co04a
Co36055_Co04a	Co36055_Co04a
Co36882_Co04a	Co36882_Co04a
Co37072_Co04a	Co37072_Co04a
Co37251_Co04a	Co37251_Co04a
Co38601_Co04a	Co38601_Co04a
Co38618_Co04a	Co38618_Co04a
Co38650_Co04a	Co38650_Co04a
Co38702_Co04a	Co38702_Co04a
Co38737_Co04a	Co38737_Co04a
Co38836_Co04a	Co38836_Co04a
Co38931_Co04a	Co38931_Co04a
Co39446_Co04a	Co39446_Co04a
Co39674_Co04a	Co39674_Co04a
Co39891_Co04a	Co39891_Co04a
Co39923_Co04a	Co39923_Co04a
Co40425_Co04a	Co40425_Co04a
Co40517_Co04a	Co40517_Co04a
Co41288_Co04a	Co41288_Co04a
Co41386_Co04a	Co41386_Co04a
Co41432_Co04a	Co41432_Co04a
Co41491_Co04a	Co41491_Co04a
Co41568_Co04a	Co41568_Co04a
Co42794_Co04a	Co42794_Co04a
Co42848_Co04a	Co42848_Co04a
Co42850_Co04a	Co42850_Co04a
Co42856_Co04a	Co42856_Co04a
Co43709_Co04a	Co43709_Co04a
Co43832_Co04a	Co43832_Co04a
Co43840_Co04a	Co43840_Co04a
Co44260_Co04a	Co44260_Co04a
Co44490_Co04a	Co44490_Co04a
Co44530_Co04a	Co44530_Co04a
Co44922_Co04a	Co44922_Co04a
Co45037_Co04a	Co45037_Co04a
Co45907_Co04a	Co45907_Co04a
Co46305_Co04a	Co46305_Co04a
Co46433_Co04a	Co46433_Co04a
Co46958_Co04a	Co46958_Co04a
Co46982_Co04a	Co46982_Co04a
Co47245_Co04a	Co47245_Co04a
Co47555_Co04a	Co47555_Co04a
Co47685_Co04a	Co47685_Co04a
Co49042_Co04a	Co49042_Co04a
Co49405_Co04a	Co49405_Co04a
Co49433_Co04a	Co49433_Co04a
Co49571_Co04a	Co49571_Co04a
Co49971_Co04a	Co49971_Co04a
Co49994_Co04a	Co49994_Co04a
Co50186_Co04a	Co50186_Co04a
Co50923_Co04a	Co50923_Co04a
Co50953_Co04a	Co50953_Co04a
Co51091_Co04a	Co51091_Co04a
Co51459_Co04a	Co51459_Co04a
Co51816_Co04a	Co51816_Co04a
Co51873_Co04a	Co51873_Co04a
Co52268_Co04a	Co52268_Co04a
Co52313_Co04a	Co52313_Co04a
Co52340_Co04a	Co52340_Co04a
Co52830_Co04a	Co52830_Co04a
Co52838_Co04a	Co52838_Co04a
Co53091_Co04a	Co53091_Co04a
Co53105_Co04a	Co53105_Co04a
Co53588_Co04a	Co53588_Co04a
Co53965_Co04a	Co53965_Co04a
Co54345_Co04a	Co54345_Co04a
Co54371_Co04a	Co54371_Co04a
Co54653_Co04a	Co54653_Co04a
Co55121_Co04a	Co55121_Co04a
Co55172_Co04a	Co55172_Co04a
Co55413_Co04a	Co55413_Co04a
Co55681_Co04a	Co55681_Co04a
Co55782_Co04a	Co55782_Co04a
Co56067_Co04a	Co56067_Co04a
Co56134_Co04a	Co56134_Co04a
Co56374_Co04a	Co56374_Co04a
Co56599_Co04a	Co56599_Co04a
Co56777_Co04a	Co56777_Co04a
Co57425_Co04a	Co57425_Co04a
Co57698_Co04a	Co57698_Co04a
Co58061_Co04a	Co58061_Co04a
Co58095_Co04a	Co58095_Co04a
Co58330_Co04a	Co58330_Co04a
Co58773_Co04a	Co58773_Co04a
Co58943_Co04a	Co58943_Co04a
Co59039_Co04a	Co59039_Co04a
Co59192_Co04a	Co59192_Co04a
Co59268_Co04a	Co59268_Co04a
Co59460_Co04a	Co59460_Co04a
Co59588_Co04a	Co59588_Co04a
Co59794_Co04a	Co59794_Co04a
Co59800_Co04a	Co59800_Co04a
Co59857_Co04a	Co59857_Co04a
Co60320_Co04a	Co60320_Co04a
Co60727_Co04a	Co60727_Co04a
Co60743_Co04a	Co60743_Co04a
Co61427_Co04a	Co61427_Co04a
Co61436_Co04a	Co61436_Co04a
Co63433_Co04a	Co63433_Co04a
Co63628_Co04a	Co63628_Co04a
Co63805_Co04a	Co63805_Co04a
Co64098_Co04a	Co64098_Co04a
Co64292_Co04a	Co64292_Co04a
Co64294_Co04a	Co64294_Co04a
Co65003_Co04a	Co65003_Co04a
Co65761_Co04a	Co65761_Co04a
Co65861_Co04a	Co65861_Co04a
Co66193_Co04a	Co66193_Co04a
Co66969_Co04a	Co66969_Co04a
Co67011_Co04a	Co67011_Co04a
Co67500_Co04a	Co67500_Co04a
Co67770_Co04a	Co67770_Co04a
Co67895_Co04a	Co67895_Co04a
Co67912_Co04a	Co67912_Co04a
Co68195_Co04a	Co68195_Co04a
Co69741_Co04a	Co69741_Co04a
Co00672_Co04b	Co00672_Co04b
Co02080_Co04b	Co02080_Co04b
Co04141_Co04b	Co04141_Co04b
Co09722_Co04b	Co09722_Co04b
Co09937_Co04b	Co09937_Co04b
Co11636_Co04b	Co11636_Co04b
Co12271_Co04b	Co12271_Co04b
Co12445_Co04b	Co12445_Co04b
Co13028_Co04b	Co13028_Co04b
Co13121_Co04b	Co13121_Co04b
Co13889_Co04b	Co13889_Co04b
Co14086_Co04b	Co14086_Co04b
Co15045_Co04b	Co15045_Co04b
Co15175_Co04b	Co15175_Co04b
Co15730_Co04b	Co15730_Co04b
Co15803_Co04b	Co15803_Co04b
Co16650_Co04b	Co16650_Co04b
Co16837_Co04b	Co16837_Co04b
Co17334_Co04b	Co17334_Co04b
Co17736_Co04b	Co17736_Co04b
Co19114_Co04b	Co19114_Co04b
Co20073_Co04b	Co20073_Co04b
Co21291_Co04b	Co21291_Co04b
Co22374_Co04b	Co22374_Co04b
Co22420_Co04b	Co22420_Co04b
Co23328_Co04b	Co23328_Co04b
Co24095_Co04b	Co24095_Co04b
Co25446_Co04b	Co25446_Co04b
Co25519_Co04b	Co25519_Co04b
Co25814_Co04b	Co25814_Co04b
Co26265_Co04b	Co26265_Co04b
Co28666_Co04b	Co28666_Co04b
Co31803_Co04b	Co31803_Co04b
Co31939_Co04b	Co31939_Co04b
Co32031_Co04b	Co32031_Co04b
Co33035_Co04b	Co33035_Co04b
Co33083_Co04b	Co33083_Co04b
Co34207_Co04b	Co34207_Co04b
Co34290_Co04b	Co34290_Co04b
Co34880_Co04b	Co34880_Co04b
Co35341_Co04b	Co35341_Co04b
Co35839_Co04b	Co35839_Co04b
Co35949_Co04b	Co35949_Co04b
Co36332_Co04b	Co36332_Co04b
Co37922_Co04b	Co37922_Co04b
Co38383_Co04b	Co38383_Co04b
Co38707_Co04b	Co38707_Co04b
Co38872_Co04b	Co38872_Co04b
Co39041_Co04b	Co39041_Co04b
Co39600_Co04b	Co39600_Co04b
Co39716_Co04b	Co39716_Co04b
Co41992_Co04b	Co41992_Co04b
Co42039_Co04b	Co42039_Co04b
Co42259_Co04b	Co42259_Co04b
Co43068_Co04b	Co43068_Co04b
Co43105_Co04b	Co43105_Co04b
Co44300_Co04b	Co44300_Co04b
Co47593_Co04b	Co47593_Co04b
Co47711_Co04b	Co47711_Co04b
Co47741_Co04b	Co47741_Co04b
Co48288_Co04b	Co48288_Co04b
Co48403_Co04b	Co48403_Co04b
Co49063_Co04b	Co49063_Co04b
Co49533_Co04b	Co49533_Co04b
Co50034_Co04b	Co50034_Co04b
Co50496_Co04b	Co50496_Co04b
Co51508_Co04b	Co51508_Co04b
Co52342_Co04b	Co52342_Co04b
Co52439_Co04b	Co52439_Co04b
Co52819_Co04b	Co52819_Co04b
Co53163_Co04b	Co53163_Co04b
Co53205_Co04b	Co53205_Co04b
Co55350_Co04b	Co55350_Co04b
Co55706_Co04b	Co55706_Co04b
Co55773_Co04b	Co55773_Co04b
Co56069_Co04b	Co56069_Co04b
Co56588_Co04b	Co56588_Co04b
Co56613_Co04b	Co56613_Co04b
Co56905_Co04b	Co56905_Co04b
Co56925_Co04b	Co56925_Co04b
Co56926_Co04b	Co56926_Co04b
Co57645_Co04b	Co57645_Co04b
Co57706_Co04b	Co57706_Co04b
Co58262_Co04b	Co58262_Co04b
Co58304_Co04b	Co58304_Co04b
Co59699_Co04b	Co59699_Co04b
Co60375_Co04b	Co60375_Co04b
Co60868_Co04b	Co60868_Co04b
Co60906_Co04b	Co60906_Co04b
Co61205_Co04b	Co61205_Co04b
Co61217_Co04b	Co61217_Co04b
Co62931_Co04b	Co62931_Co04b
Co63329_Co04b	Co63329_Co04b
Co63538_Co04b	Co63538_Co04b
Co63571_Co04b	Co63571_Co04b
Co64406_Co04b	Co64406_Co04b
Co64498_Co04b	Co64498_Co04b
Co65082_Co04b	Co65082_Co04b
Co65230_Co04b	Co65230_Co04b
Co65578_Co04b	Co65578_Co04b
Co65921_Co04b	Co65921_Co04b
Co66056_Co04b	Co66056_Co04b
Co66687_Co04b	Co66687_Co04b
Co67379_Co04b	Co67379_Co04b
Co68673_Co04b	Co68673_Co04b
Co69322_Co04b	Co69322_Co04b
Co00429_Co05a	Co00429_Co05a
Co01487_Co05a	Co01487_Co05a
Co01969_Co05a	Co01969_Co05a
Co03061_Co05a	Co03061_Co05a
Co03485_Co05a	Co03485_Co05a
Co04652_Co05a	Co04652_Co05a
Co08563_Co05a	Co08563_Co05a
Co08819_Co05a	Co08819_Co05a
Co09457_Co05a	Co09457_Co05a
Co12169_Co05a	Co12169_Co05a
Co13165_Co05a	Co13165_Co05a
Co13345_Co05a	Co13345_Co05a
Co14142_Co05a	Co14142_Co05a
Co15976_Co05a	Co15976_Co05a
Co23106_Co05a	Co23106_Co05a
Co23500_Co05a	Co23500_Co05a
Co24042_Co05a	Co24042_Co05a
Co25372_Co05a	Co25372_Co05a
Co26500_Co05a	Co26500_Co05a
Co26530_Co05a	Co26530_Co05a
Co27521_Co05a	Co27521_Co05a
Co30831_Co05a	Co30831_Co05a
Co33189_Co05a	Co33189_Co05a
Co35177_Co05a	Co35177_Co05a
Co35200_Co05a	Co35200_Co05a
Co35306_Co05a	Co35306_Co05a
Co36880_Co05a	Co36880_Co05a
Co36881_Co05a	Co36881_Co05a
Co38991_Co05a	Co38991_Co05a
Co39622_Co05a	Co39622_Co05a
Co39905_Co05a	Co39905_Co05a
Co40399_Co05a	Co40399_Co05a
Co40477_Co05a	Co40477_Co05a
Co40704_Co05a	Co40704_Co05a
Co42054_Co05a	Co42054_Co05a
Co42196_Co05a	Co42196_Co05a
Co42939_Co05a	Co42939_Co05a
Co43020_Co05a	Co43020_Co05a
Co43056_Co05a	Co43056_Co05a
Co43131_Co05a	Co43131_Co05a
Co45072_Co05a	Co45072_Co05a
Co45122_Co05a	Co45122_Co05a
Co48778_Co05a	Co48778_Co05a
Co48993_Co05a	Co48993_Co05a
Co49060_Co05a	Co49060_Co05a
Co50980_Co05a	Co50980_Co05a
Co52669_Co05a	Co52669_Co05a
Co52897_Co05a	Co52897_Co05a
Co54768_Co05a	Co54768_Co05a
Co56022_Co05a	Co56022_Co05a
Co57807_Co05a	Co57807_Co05a
Co60348_Co05a	Co60348_Co05a
Co61012_Co05a	Co61012_Co05a
Co62372_Co05a	Co62372_Co05a
Co64392_Co05a	Co64392_Co05a
Co04195_Co05b	Co04195_Co05b
Co04476_Co05b	Co04476_Co05b
Co04987_Co05b	Co04987_Co05b
Co05557_Co05b	Co05557_Co05b
Co05852_Co05b	Co05852_Co05b
Co06598_Co05b	Co06598_Co05b
Co07220_Co05b	Co07220_Co05b
Co07590_Co05b	Co07590_Co05b
Co07691_Co05b	Co07691_Co05b
Co08267_Co05b	Co08267_Co05b
Co08821_Co05b	Co08821_Co05b
Co08861_Co05b	Co08861_Co05b
Co09392_Co05b	Co09392_Co05b
Co10208_Co05b	Co10208_Co05b
Co11422_Co05b	Co11422_Co05b
Co12201_Co05b	Co12201_Co05b
Co12481_Co05b	Co12481_Co05b
Co13011_Co05b	Co13011_Co05b
Co13304_Co05b	Co13304_Co05b
Co13320_Co05b	Co13320_Co05b
Co13893_Co05b	Co13893_Co05b
Co14225_Co05b	Co14225_Co05b
Co15934_Co05b	Co15934_Co05b
Co16004_Co05b	Co16004_Co05b
Co16021_Co05b	Co16021_Co05b
Co16912_Co05b	Co16912_Co05b
Co16922_Co05b	Co16922_Co05b
Co17137_Co05b	Co17137_Co05b
Co17670_Co05b	Co17670_Co05b
Co17895_Co05b	Co17895_Co05b
Co17926_Co05b	Co17926_Co05b
Co18121_Co05b	Co18121_Co05b
Co18716_Co05b	Co18716_Co05b
Co19355_Co05b	Co19355_Co05b
Co19727_Co05b	Co19727_Co05b
Co20016_Co05b	Co20016_Co05b
Co20106_Co05b	Co20106_Co05b
Co20149_Co05b	Co20149_Co05b
Co20219_Co05b	Co20219_Co05b
Co20861_Co05b	Co20861_Co05b
Co21001_Co05b	Co21001_Co05b
Co23137_Co05b	Co23137_Co05b
Co24421_Co05b	Co24421_Co05b
Co24551_Co05b	Co24551_Co05b
Co25433_Co05b	Co25433_Co05b
Co25517_Co05b	Co25517_Co05b
Co25649_Co05b	Co25649_Co05b
Co26026_Co05b	Co26026_Co05b
Co26281_Co05b	Co26281_Co05b
Co26404_Co05b	Co26404_Co05b
Co26504_Co05b	Co26504_Co05b
Co27110_Co05b	Co27110_Co05b
Co28627_Co05b	Co28627_Co05b
Co28739_Co05b	Co28739_Co05b
Co28773_Co05b	Co28773_Co05b
Co29694_Co05b	Co29694_Co05b
Co30310_Co05b	Co30310_Co05b
Co30642_Co05b	Co30642_Co05b
Co31847_Co05b	Co31847_Co05b
Co31919_Co05b	Co31919_Co05b
Co32115_Co05b	Co32115_Co05b
Co33120_Co05b	Co33120_Co05b
Co33192_Co05b	Co33192_Co05b
Co33208_Co05b	Co33208_Co05b
Co33976_Co05b	Co33976_Co05b
Co33999_Co05b	Co33999_Co05b
Co34108_Co05b	Co34108_Co05b
Co34132_Co05b	Co34132_Co05b
Co34177_Co05b	Co34177_Co05b
Co34990_Co05b	Co34990_Co05b
Co35002_Co05b	Co35002_Co05b
Co35107_Co05b	Co35107_Co05b
Co35174_Co05b	Co35174_Co05b
Co35268_Co05b	Co35268_Co05b
Co35294_Co05b	Co35294_Co05b
Co35880_Co05b	Co35880_Co05b
Co36063_Co05b	Co36063_Co05b
Co36166_Co05b	Co36166_Co05b
Co36206_Co05b	Co36206_Co05b
Co36542_Co05b	Co36542_Co05b
Co36896_Co05b	Co36896_Co05b
Co36926_Co05b	Co36926_Co05b
Co37074_Co05b	Co37074_Co05b
Co37731_Co05b	Co37731_Co05b
Co37860_Co05b	Co37860_Co05b
Co38007_Co05b	Co38007_Co05b
Co38066_Co05b	Co38066_Co05b
Co38603_Co05b	Co38603_Co05b
Co38614_Co05b	Co38614_Co05b
Co38846_Co05b	Co38846_Co05b
Co38926_Co05b	Co38926_Co05b
Co39516_Co05b	Co39516_Co05b
Co39591_Co05b	Co39591_Co05b
Co39609_Co05b	Co39609_Co05b
Co39800_Co05b	Co39800_Co05b
Co39855_Co05b	Co39855_Co05b
Co39921_Co05b	Co39921_Co05b
Co40400_Co05b	Co40400_Co05b
Co40580_Co05b	Co40580_Co05b
Co40669_Co05b	Co40669_Co05b
Co40847_Co05b	Co40847_Co05b
Co41253_Co05b	Co41253_Co05b
Co41392_Co05b	Co41392_Co05b
Co41406_Co05b	Co41406_Co05b
Co42008_Co05b	Co42008_Co05b
Co42164_Co05b	Co42164_Co05b
Co42239_Co05b	Co42239_Co05b
Co42966_Co05b	Co42966_Co05b
Co43603_Co05b	Co43603_Co05b
Co43682_Co05b	Co43682_Co05b
Co43873_Co05b	Co43873_Co05b
Co44383_Co05b	Co44383_Co05b
Co44412_Co05b	Co44412_Co05b
Co44907_Co05b	Co44907_Co05b
Co45200_Co05b	Co45200_Co05b
Co45213_Co05b	Co45213_Co05b
Co45658_Co05b	Co45658_Co05b
Co45689_Co05b	Co45689_Co05b
Co46116_Co05b	Co46116_Co05b
Co46411_Co05b	Co46411_Co05b
Co46526_Co05b	Co46526_Co05b
Co46530_Co05b	Co46530_Co05b
Co46914_Co05b	Co46914_Co05b
Co47003_Co05b	Co47003_Co05b
Co47060_Co05b	Co47060_Co05b
Co47074_Co05b	Co47074_Co05b
Co47121_Co05b	Co47121_Co05b
Co47253_Co05b	Co47253_Co05b
Co48192_Co05b	Co48192_Co05b
Co49104_Co05b	Co49104_Co05b
Co49409_Co05b	Co49409_Co05b
Co49650_Co05b	Co49650_Co05b
Co49967_Co05b	Co49967_Co05b
Co50645_Co05b	Co50645_Co05b
Co50973_Co05b	Co50973_Co05b
Co50990_Co05b	Co50990_Co05b
Co51062_Co05b	Co51062_Co05b
Co51348_Co05b	Co51348_Co05b
Co51910_Co05b	Co51910_Co05b
Co52240_Co05b	Co52240_Co05b
Co52243_Co05b	Co52243_Co05b
Co52762_Co05b	Co52762_Co05b
Co53123_Co05b	Co53123_Co05b
Co53170_Co05b	Co53170_Co05b
Co54013_Co05b	Co54013_Co05b
Co54062_Co05b	Co54062_Co05b
Co55136_Co05b	Co55136_Co05b
Co55378_Co05b	Co55378_Co05b
Co55511_Co05b	Co55511_Co05b
Co55692_Co05b	Co55692_Co05b
Co56120_Co05b	Co56120_Co05b
Co56464_Co05b	Co56464_Co05b
Co56634_Co05b	Co56634_Co05b
Co56674_Co05b	Co56674_Co05b
Co56923_Co05b	Co56923_Co05b
Co56953_Co05b	Co56953_Co05b
Co57688_Co05b	Co57688_Co05b
Co58224_Co05b	Co58224_Co05b
Co58521_Co05b	Co58521_Co05b
Co58569_Co05b	Co58569_Co05b
Co59007_Co05b	Co59007_Co05b
Co59584_Co05b	Co59584_Co05b
Co59959_Co05b	Co59959_Co05b
Co61195_Co05b	Co61195_Co05b
Co61216_Co05b	Co61216_Co05b
Co61325_Co05b	Co61325_Co05b
Co61442_Co05b	Co61442_Co05b
Co61542_Co05b	Co61542_Co05b
Co61581_Co05b	Co61581_Co05b
Co61711_Co05b	Co61711_Co05b
Co61748_Co05b	Co61748_Co05b
Co62378_Co05b	Co62378_Co05b
Co62696_Co05b	Co62696_Co05b
Co62941_Co05b	Co62941_Co05b
Co63049_Co05b	Co63049_Co05b
Co63200_Co05b	Co63200_Co05b
Co63517_Co05b	Co63517_Co05b
Co64078_Co05b	Co64078_Co05b
Co64208_Co05b	Co64208_Co05b
Co64268_Co05b	Co64268_Co05b
Co64685_Co05b	Co64685_Co05b
Co64707_Co05b	Co64707_Co05b
Co64794_Co05b	Co64794_Co05b
Co65105_Co05b	Co65105_Co05b
Co65458_Co05b	Co65458_Co05b
Co65870_Co05b	Co65870_Co05b
Co66212_Co05b	Co66212_Co05b
Co66231_Co05b	Co66231_Co05b
Co66442_Co05b	Co66442_Co05b
Co66462_Co05b	Co66462_Co05b
Co67312_Co05b	Co67312_Co05b
Co67776_Co05b	Co67776_Co05b
Co68007_Co05b	Co68007_Co05b
Co68835_Co05b	Co68835_Co05b
Co68914_Co05b	Co68914_Co05b
Co69082_Co05b	Co69082_Co05b
Co69156_Co05b	Co69156_Co05b
Co69329_Co05b	Co69329_Co05b
Co02419_Co06a	Co02419_Co06a
Co04117_Co06a	Co04117_Co06a
Co04874_Co06a	Co04874_Co06a
Co05460_Co06a	Co05460_Co06a
Co05701_Co06a	Co05701_Co06a
Co06645_Co06a	Co06645_Co06a
Co07001_Co06a	Co07001_Co06a
Co07195_Co06a	Co07195_Co06a
Co07381_Co06a	Co07381_Co06a
Co07542_Co06a	Co07542_Co06a
Co07634_Co06a	Co07634_Co06a
Co08121_Co06a	Co08121_Co06a
Co08709_Co06a	Co08709_Co06a
Co09490_Co06a	Co09490_Co06a
Co11358_Co06a	Co11358_Co06a
Co11521_Co06a	Co11521_Co06a
Co11578_Co06a	Co11578_Co06a
Co12279_Co06a	Co12279_Co06a
Co12358_Co06a	Co12358_Co06a
Co12415_Co06a	Co12415_Co06a
Co14230_Co06a	Co14230_Co06a
Co14889_Co06a	Co14889_Co06a
Co15720_Co06a	Co15720_Co06a
Co15789_Co06a	Co15789_Co06a
Co15794_Co06a	Co15794_Co06a
Co15801_Co06a	Co15801_Co06a
Co15960_Co06a	Co15960_Co06a
Co16006_Co06a	Co16006_Co06a
Co16639_Co06a	Co16639_Co06a
Co16904_Co06a	Co16904_Co06a
Co16961_Co06a	Co16961_Co06a
Co17763_Co06a	Co17763_Co06a
Co18237_Co06a	Co18237_Co06a
Co18676_Co06a	Co18676_Co06a
Co18764_Co06a	Co18764_Co06a
Co19155_Co06a	Co19155_Co06a
Co19768_Co06a	Co19768_Co06a
Co19882_Co06a	Co19882_Co06a
Co20090_Co06a	Co20090_Co06a
Co20245_Co06a	Co20245_Co06a
Co20874_Co06a	Co20874_Co06a
Co21121_Co06a	Co21121_Co06a
Co21208_Co06a	Co21208_Co06a
Co22124_Co06a	Co22124_Co06a
Co22165_Co06a	Co22165_Co06a
Co22248_Co06a	Co22248_Co06a
Co22339_Co06a	Co22339_Co06a
Co22946_Co06a	Co22946_Co06a
Co23013_Co06a	Co23013_Co06a
Co23143_Co06a	Co23143_Co06a
Co24260_Co06a	Co24260_Co06a
Co24566_Co06a	Co24566_Co06a
Co24579_Co06a	Co24579_Co06a
Co24852_Co06a	Co24852_Co06a
Co26567_Co06a	Co26567_Co06a
Co26679_Co06a	Co26679_Co06a
Co26744_Co06a	Co26744_Co06a
Co27450_Co06a	Co27450_Co06a
Co27535_Co06a	Co27535_Co06a
Co27803_Co06a	Co27803_Co06a
Co28476_Co06a	Co28476_Co06a
Co28509_Co06a	Co28509_Co06a
Co28550_Co06a	Co28550_Co06a
Co28648_Co06a	Co28648_Co06a
Co28869_Co06a	Co28869_Co06a
Co29738_Co06a	Co29738_Co06a
Co29972_Co06a	Co29972_Co06a
Co31020_Co06a	Co31020_Co06a
Co31137_Co06a	Co31137_Co06a
Co31474_Co06a	Co31474_Co06a
Co31806_Co06a	Co31806_Co06a
Co31892_Co06a	Co31892_Co06a
Co31931_Co06a	Co31931_Co06a
Co31966_Co06a	Co31966_Co06a
Co32785_Co06a	Co32785_Co06a
Co33836_Co06a	Co33836_Co06a
Co33903_Co06a	Co33903_Co06a
Co33953_Co06a	Co33953_Co06a
Co33989_Co06a	Co33989_Co06a
Co34026_Co06a	Co34026_Co06a
Co34075_Co06a	Co34075_Co06a
Co34088_Co06a	Co34088_Co06a
Co34286_Co06a	Co34286_Co06a
Co34889_Co06a	Co34889_Co06a
Co34980_Co06a	Co34980_Co06a
Co35996_Co06a	Co35996_Co06a
Co36132_Co06a	Co36132_Co06a
Co36197_Co06a	Co36197_Co06a
Co36605_Co06a	Co36605_Co06a
Co36798_Co06a	Co36798_Co06a
Co36974_Co06a	Co36974_Co06a
Co37195_Co06a	Co37195_Co06a
Co37855_Co06a	Co37855_Co06a
Co37946_Co06a	Co37946_Co06a
Co38000_Co06a	Co38000_Co06a
Co38038_Co06a	Co38038_Co06a
Co38523_Co06a	Co38523_Co06a
Co39530_Co06a	Co39530_Co06a
Co39826_Co06a	Co39826_Co06a
Co39878_Co06a	Co39878_Co06a
Co40539_Co06a	Co40539_Co06a
Co40553_Co06a	Co40553_Co06a
Co40569_Co06a	Co40569_Co06a
Co40857_Co06a	Co40857_Co06a
Co41581_Co06a	Co41581_Co06a
Co41595_Co06a	Co41595_Co06a
Co41995_Co06a	Co41995_Co06a
Co42111_Co06a	Co42111_Co06a
Co42181_Co06a	Co42181_Co06a
Co42185_Co06a	Co42185_Co06a
Co42388_Co06a	Co42388_Co06a
Co42780_Co06a	Co42780_Co06a
Co42977_Co06a	Co42977_Co06a
Co43047_Co06a	Co43047_Co06a
Co43765_Co06a	Co43765_Co06a
Co43790_Co06a	Co43790_Co06a
Co44233_Co06a	Co44233_Co06a
Co44292_Co06a	Co44292_Co06a
Co44318_Co06a	Co44318_Co06a
Co44397_Co06a	Co44397_Co06a
Co44943_Co06a	Co44943_Co06a
Co45136_Co06a	Co45136_Co06a
Co45251_Co06a	Co45251_Co06a
Co45729_Co06a	Co45729_Co06a
Co45776_Co06a	Co45776_Co06a
Co45873_Co06a	Co45873_Co06a
Co45888_Co06a	Co45888_Co06a
Co46773_Co06a	Co46773_Co06a
Co46921_Co06a	Co46921_Co06a
Co47006_Co06a	Co47006_Co06a
Co47537_Co06a	Co47537_Co06a
Co47602_Co06a	Co47602_Co06a
Co47631_Co06a	Co47631_Co06a
Co47642_Co06a	Co47642_Co06a
Co47661_Co06a	Co47661_Co06a
Co47676_Co06a	Co47676_Co06a
Co47801_Co06a	Co47801_Co06a
Co47962_Co06a	Co47962_Co06a
Co48329_Co06a	Co48329_Co06a
Co48374_Co06a	Co48374_Co06a
Co49299_Co06a	Co49299_Co06a
Co49376_Co06a	Co49376_Co06a
Co49451_Co06a	Co49451_Co06a
Co49512_Co06a	Co49512_Co06a
Co49655_Co06a	Co49655_Co06a
Co49946_Co06a	Co49946_Co06a
Co49953_Co06a	Co49953_Co06a
Co50455_Co06a	Co50455_Co06a
Co50882_Co06a	Co50882_Co06a
Co51023_Co06a	Co51023_Co06a
Co51058_Co06a	Co51058_Co06a
Co51428_Co06a	Co51428_Co06a
Co51503_Co06a	Co51503_Co06a
Co51567_Co06a	Co51567_Co06a
Co51964_Co06a	Co51964_Co06a
Co52004_Co06a	Co52004_Co06a
Co52333_Co06a	Co52333_Co06a
Co52457_Co06a	Co52457_Co06a
Co52749_Co06a	Co52749_Co06a
Co52755_Co06a	Co52755_Co06a
Co53087_Co06a	Co53087_Co06a
Co54080_Co06a	Co54080_Co06a
Co54290_Co06a	Co54290_Co06a
Co54324_Co06a	Co54324_Co06a
Co54817_Co06a	Co54817_Co06a
Co55082_Co06a	Co55082_Co06a
Co55111_Co06a	Co55111_Co06a
Co55347_Co06a	Co55347_Co06a
Co55409_Co06a	Co55409_Co06a
Co55701_Co06a	Co55701_Co06a
Co55979_Co06a	Co55979_Co06a
Co56431_Co06a	Co56431_Co06a
Co57157_Co06a	Co57157_Co06a
Co57191_Co06a	Co57191_Co06a
Co57439_Co06a	Co57439_Co06a
Co57719_Co06a	Co57719_Co06a
Co57800_Co06a	Co57800_Co06a
Co58232_Co06a	Co58232_Co06a
Co58764_Co06a	Co58764_Co06a
Co58778_Co06a	Co58778_Co06a
Co58804_Co06a	Co58804_Co06a
Co58902_Co06a	Co58902_Co06a
Co59168_Co06a	Co59168_Co06a
Co59775_Co06a	Co59775_Co06a
Co59864_Co06a	Co59864_Co06a
Co59977_Co06a	Co59977_Co06a
Co60342_Co06a	Co60342_Co06a
Co60685_Co06a	Co60685_Co06a
Co60704_Co06a	Co60704_Co06a
Co60849_Co06a	Co60849_Co06a
Co61098_Co06a	Co61098_Co06a
Co61256_Co06a	Co61256_Co06a
Co61397_Co06a	Co61397_Co06a
Co61571_Co06a	Co61571_Co06a
Co61608_Co06a	Co61608_Co06a
Co61892_Co06a	Co61892_Co06a
Co62701_Co06a	Co62701_Co06a
Co62834_Co06a	Co62834_Co06a
Co62898_Co06a	Co62898_Co06a
Co63561_Co06a	Co63561_Co06a
Co64181_Co06a	Co64181_Co06a
Co64405_Co06a	Co64405_Co06a
Co65346_Co06a	Co65346_Co06a
Co65509_Co06a	Co65509_Co06a
Co65811_Co06a	Co65811_Co06a
Co66402_Co06a	Co66402_Co06a
Co66518_Co06a	Co66518_Co06a
Co67440_Co06a	Co67440_Co06a
Co67504_Co06a	Co67504_Co06a
Co68783_Co06a	Co68783_Co06a
Co68955_Co06a	Co68955_Co06a
Co00536_Co06b	Co00536_Co06b
Co02392_Co06b	Co02392_Co06b
Co07623_Co06b	Co07623_Co06b
Co07669_Co06b	Co07669_Co06b
Co15875_Co06b	Co15875_Co06b
Co16142_Co06b	Co16142_Co06b
Co16671_Co06b	Co16671_Co06b
Co16777_Co06b	Co16777_Co06b
Co17667_Co06b	Co17667_Co06b
Co17850_Co06b	Co17850_Co06b
Co17948_Co06b	Co17948_Co06b
Co18696_Co06b	Co18696_Co06b
Co19097_Co06b	Co19097_Co06b
Co19162_Co06b	Co19162_Co06b
Co19953_Co06b	Co19953_Co06b
Co20164_Co06b	Co20164_Co06b
Co20167_Co06b	Co20167_Co06b
Co24500_Co06b	Co24500_Co06b
Co26414_Co06b	Co26414_Co06b
Co27432_Co06b	Co27432_Co06b
Co27705_Co06b	Co27705_Co06b
Co30611_Co06b	Co30611_Co06b
Co30689_Co06b	Co30689_Co06b
Co30866_Co06b	Co30866_Co06b
Co32922_Co06b	Co32922_Co06b
Co32997_Co06b	Co32997_Co06b
Co33880_Co06b	Co33880_Co06b
Co34082_Co06b	Co34082_Co06b
Co36268_Co06b	Co36268_Co06b
Co36307_Co06b	Co36307_Co06b
Co37207_Co06b	Co37207_Co06b
Co38777_Co06b	Co38777_Co06b
Co39562_Co06b	Co39562_Co06b
Co41368_Co06b	Co41368_Co06b
Co42329_Co06b	Co42329_Co06b
Co43025_Co06b	Co43025_Co06b
Co44556_Co06b	Co44556_Co06b
Co44949_Co06b	Co44949_Co06b
Co45126_Co06b	Co45126_Co06b
Co46024_Co06b	Co46024_Co06b
Co46527_Co06b	Co46527_Co06b
Co47143_Co06b	Co47143_Co06b
Co49360_Co06b	Co49360_Co06b
Co49413_Co06b	Co49413_Co06b
Co49465_Co06b	Co49465_Co06b
Co49986_Co06b	Co49986_Co06b
Co50598_Co06b	Co50598_Co06b
Co51479_Co06b	Co51479_Co06b
Co52396_Co06b	Co52396_Co06b
Co52622_Co06b	Co52622_Co06b
Co52792_Co06b	Co52792_Co06b
Co53241_Co06b	Co53241_Co06b
Co53515_Co06b	Co53515_Co06b
Co53550_Co06b	Co53550_Co06b
Co55477_Co06b	Co55477_Co06b
Co56918_Co06b	Co56918_Co06b
Co57536_Co06b	Co57536_Co06b
Co57945_Co06b	Co57945_Co06b
Co60713_Co06b	Co60713_Co06b
Co60825_Co06b	Co60825_Co06b
Co62275_Co06b	Co62275_Co06b
Co64170_Co06b	Co64170_Co06b
Co64456_Co06b	Co64456_Co06b
Co65523_Co06b	Co65523_Co06b
Co66735_Co06b	Co66735_Co06b
Co66845_Co06b	Co66845_Co06b
Co67439_Co06b	Co67439_Co06b
Co01176_Co07a	Co01176_Co07a
Co01403_Co07a	Co01403_Co07a
Co01534_Co07a	Co01534_Co07a
Co01649_Co07a	Co01649_Co07a
Co02664_Co07a	Co02664_Co07a
Co02890_Co07a	Co02890_Co07a
Co03248_Co07a	Co03248_Co07a
Co41245_Co07a	Co41245_Co07a
Co59682_Co07a	Co59682_Co07a
Co00369_Co07b	Co00369_Co07b
Co02525_Co07b	Co02525_Co07b
Co03559_Co07b	Co03559_Co07b
Co05427_Co07b	Co05427_Co07b
Co05518_Co07b	Co05518_Co07b
Co06657_Co07b	Co06657_Co07b
Co07543_Co07b	Co07543_Co07b
Co09425_Co07b	Co09425_Co07b
Co09538_Co07b	Co09538_Co07b
Co09968_Co07b	Co09968_Co07b
Co10663_Co07b	Co10663_Co07b
Co11416_Co07b	Co11416_Co07b
Co12482_Co07b	Co12482_Co07b
Co12537_Co07b	Co12537_Co07b
Co13036_Co07b	Co13036_Co07b
Co14075_Co07b	Co14075_Co07b
Co14789_Co07b	Co14789_Co07b
Co14880_Co07b	Co14880_Co07b
Co14953_Co07b	Co14953_Co07b
Co15788_Co07b	Co15788_Co07b
Co16133_Co07b	Co16133_Co07b
Co16322_Co07b	Co16322_Co07b
Co17761_Co07b	Co17761_Co07b
Co20238_Co07b	Co20238_Co07b
Co20511_Co07b	Co20511_Co07b
Co20905_Co07b	Co20905_Co07b
Co22010_Co07b	Co22010_Co07b
Co22171_Co07b	Co22171_Co07b
Co22367_Co07b	Co22367_Co07b
Co25234_Co07b	Co25234_Co07b
Co25422_Co07b	Co25422_Co07b
Co25563_Co07b	Co25563_Co07b
Co26454_Co07b	Co26454_Co07b
Co26463_Co07b	Co26463_Co07b
Co26472_Co07b	Co26472_Co07b
Co26648_Co07b	Co26648_Co07b
Co26688_Co07b	Co26688_Co07b
Co26707_Co07b	Co26707_Co07b
Co27740_Co07b	Co27740_Co07b
Co29524_Co07b	Co29524_Co07b
Co29583_Co07b	Co29583_Co07b
Co29837_Co07b	Co29837_Co07b
Co31783_Co07b	Co31783_Co07b
Co31854_Co07b	Co31854_Co07b
Co31872_Co07b	Co31872_Co07b
Co32210_Co07b	Co32210_Co07b
Co32803_Co07b	Co32803_Co07b
Co33887_Co07b	Co33887_Co07b
Co33907_Co07b	Co33907_Co07b
Co34000_Co07b	Co34000_Co07b
Co34018_Co07b	Co34018_Co07b
Co34328_Co07b	Co34328_Co07b
Co35895_Co07b	Co35895_Co07b
Co36116_Co07b	Co36116_Co07b
Co36204_Co07b	Co36204_Co07b
Co36315_Co07b	Co36315_Co07b
Co36345_Co07b	Co36345_Co07b
Co36649_Co07b	Co36649_Co07b
Co36840_Co07b	Co36840_Co07b
Co36884_Co07b	Co36884_Co07b
Co37049_Co07b	Co37049_Co07b
Co38005_Co07b	Co38005_Co07b
Co38896_Co07b	Co38896_Co07b
Co38951_Co07b	Co38951_Co07b
Co39538_Co07b	Co39538_Co07b
Co39902_Co07b	Co39902_Co07b
Co40496_Co07b	Co40496_Co07b
Co41617_Co07b	Co41617_Co07b
Co42086_Co07b	Co42086_Co07b
Co42168_Co07b	Co42168_Co07b
Co42825_Co07b	Co42825_Co07b
Co42985_Co07b	Co42985_Co07b
Co43639_Co07b	Co43639_Co07b
Co43666_Co07b	Co43666_Co07b
Co43860_Co07b	Co43860_Co07b
Co44275_Co07b	Co44275_Co07b
Co44420_Co07b	Co44420_Co07b
Co44428_Co07b	Co44428_Co07b
Co46908_Co07b	Co46908_Co07b
Co46942_Co07b	Co46942_Co07b
Co47023_Co07b	Co47023_Co07b
Co47084_Co07b	Co47084_Co07b
Co47094_Co07b	Co47094_Co07b
Co47531_Co07b	Co47531_Co07b
Co48762_Co07b	Co48762_Co07b
Co48908_Co07b	Co48908_Co07b
Co49372_Co07b	Co49372_Co07b
Co50158_Co07b	Co50158_Co07b
Co50415_Co07b	Co50415_Co07b
Co50558_Co07b	Co50558_Co07b
Co50956_Co07b	Co50956_Co07b
Co51402_Co07b	Co51402_Co07b
Co52572_Co07b	Co52572_Co07b
Co53065_Co07b	Co53065_Co07b
Co54249_Co07b	Co54249_Co07b
Co54855_Co07b	Co54855_Co07b
Co55800_Co07b	Co55800_Co07b
Co57681_Co07b	Co57681_Co07b
Co58090_Co07b	Co58090_Co07b
Co58950_Co07b	Co58950_Co07b
Co59243_Co07b	Co59243_Co07b
Co60580_Co07b	Co60580_Co07b
Co60694_Co07b	Co60694_Co07b
Co60741_Co07b	Co60741_Co07b
Co61876_Co07b	Co61876_Co07b
Co62268_Co07b	Co62268_Co07b
Co62346_Co07b	Co62346_Co07b
Co63162_Co07b	Co63162_Co07b
Co65718_Co07b	Co65718_Co07b
Co66104_Co07b	Co66104_Co07b
Co66900_Co07b	Co66900_Co07b
Co67187_Co07b	Co67187_Co07b
Co67577_Co07b	Co67577_Co07b
Co68922_Co07b	Co68922_Co07b
Co69107_Co07b	Co69107_Co07b
Co69743_Co07b	Co69743_Co07b
Co03330_Co08a	Co03330_Co08a
Co05167_Co08a	Co05167_Co08a
Co05499_Co08a	Co05499_Co08a
Co06057_Co08a	Co06057_Co08a
Co07004_Co08a	Co07004_Co08a
Co07519_Co08a	Co07519_Co08a
Co09885_Co08a	Co09885_Co08a
Co09980_Co08a	Co09980_Co08a
Co10899_Co08a	Co10899_Co08a
Co11517_Co08a	Co11517_Co08a
Co11635_Co08a	Co11635_Co08a
Co12165_Co08a	Co12165_Co08a
Co13348_Co08a	Co13348_Co08a
Co13394_Co08a	Co13394_Co08a
Co13432_Co08a	Co13432_Co08a
Co14810_Co08a	Co14810_Co08a
Co16077_Co08a	Co16077_Co08a
Co16631_Co08a	Co16631_Co08a
Co17084_Co08a	Co17084_Co08a
Co17674_Co08a	Co17674_Co08a
Co17773_Co08a	Co17773_Co08a
Co17815_Co08a	Co17815_Co08a
Co17889_Co08a	Co17889_Co08a
Co18796_Co08a	Co18796_Co08a
Co19126_Co08a	Co19126_Co08a
Co19555_Co08a	Co19555_Co08a
Co20728_Co08a	Co20728_Co08a
Co20809_Co08a	Co20809_Co08a
Co21205_Co08a	Co21205_Co08a
Co22108_Co08a	Co22108_Co08a
Co22380_Co08a	Co22380_Co08a
Co23135_Co08a	Co23135_Co08a
Co23189_Co08a	Co23189_Co08a
Co23304_Co08a	Co23304_Co08a
Co23465_Co08a	Co23465_Co08a
Co24114_Co08a	Co24114_Co08a
Co25393_Co08a	Co25393_Co08a
Co25561_Co08a	Co25561_Co08a
Co25587_Co08a	Co25587_Co08a
Co26256_Co08a	Co26256_Co08a
Co27744_Co08a	Co27744_Co08a
Co28074_Co08a	Co28074_Co08a
Co28781_Co08a	Co28781_Co08a
Co28887_Co08a	Co28887_Co08a
Co29700_Co08a	Co29700_Co08a
Co30712_Co08a	Co30712_Co08a
Co30828_Co08a	Co30828_Co08a
Co30909_Co08a	Co30909_Co08a
Co31064_Co08a	Co31064_Co08a
Co31772_Co08a	Co31772_Co08a
Co31848_Co08a	Co31848_Co08a
Co31965_Co08a	Co31965_Co08a
Co31974_Co08a	Co31974_Co08a
Co33012_Co08a	Co33012_Co08a
Co33114_Co08a	Co33114_Co08a
Co34976_Co08a	Co34976_Co08a
Co34979_Co08a	Co34979_Co08a
Co34987_Co08a	Co34987_Co08a
Co35009_Co08a	Co35009_Co08a
Co35304_Co08a	Co35304_Co08a
Co35342_Co08a	Co35342_Co08a
Co35441_Co08a	Co35441_Co08a
Co36068_Co08a	Co36068_Co08a
Co36070_Co08a	Co36070_Co08a
Co36928_Co08a	Co36928_Co08a
Co36944_Co08a	Co36944_Co08a
Co37226_Co08a	Co37226_Co08a
Co37835_Co08a	Co37835_Co08a
Co38013_Co08a	Co38013_Co08a
Co38723_Co08a	Co38723_Co08a
Co39080_Co08a	Co39080_Co08a
Co39534_Co08a	Co39534_Co08a
Co39580_Co08a	Co39580_Co08a
Co40456_Co08a	Co40456_Co08a
Co40651_Co08a	Co40651_Co08a
Co40744_Co08a	Co40744_Co08a
Co41718_Co08a	Co41718_Co08a
Co42053_Co08a	Co42053_Co08a
Co42359_Co08a	Co42359_Co08a
Co42918_Co08a	Co42918_Co08a
Co42983_Co08a	Co42983_Co08a
Co43448_Co08a	Co43448_Co08a
Co43854_Co08a	Co43854_Co08a
Co44016_Co08a	Co44016_Co08a
Co44287_Co08a	Co44287_Co08a
Co45239_Co08a	Co45239_Co08a
Co45914_Co08a	Co45914_Co08a
Co46204_Co08a	Co46204_Co08a
Co46518_Co08a	Co46518_Co08a
Co46593_Co08a	Co46593_Co08a
Co47116_Co08a	Co47116_Co08a
Co47140_Co08a	Co47140_Co08a
Co47726_Co08a	Co47726_Co08a
Co47871_Co08a	Co47871_Co08a
Co48439_Co08a	Co48439_Co08a
Co48525_Co08a	Co48525_Co08a
Co48843_Co08a	Co48843_Co08a
Co48880_Co08a	Co48880_Co08a
Co49044_Co08a	Co49044_Co08a
Co49439_Co08a	Co49439_Co08a
Co49950_Co08a	Co49950_Co08a
Co50441_Co08a	Co50441_Co08a
Co50896_Co08a	Co50896_Co08a
Co50985_Co08a	Co50985_Co08a
Co51020_Co08a	Co51020_Co08a
Co51029_Co08a	Co51029_Co08a
Co51087_Co08a	Co51087_Co08a
Co51877_Co08a	Co51877_Co08a
Co51974_Co08a	Co51974_Co08a
Co51987_Co08a	Co51987_Co08a
Co52132_Co08a	Co52132_Co08a
Co52229_Co08a	Co52229_Co08a
Co52353_Co08a	Co52353_Co08a
Co52921_Co08a	Co52921_Co08a
Co53583_Co08a	Co53583_Co08a
Co53624_Co08a	Co53624_Co08a
Co53634_Co08a	Co53634_Co08a
Co53885_Co08a	Co53885_Co08a
Co53958_Co08a	Co53958_Co08a
Co54397_Co08a	Co54397_Co08a
Co54404_Co08a	Co54404_Co08a
Co54701_Co08a	Co54701_Co08a
Co55185_Co08a	Co55185_Co08a
Co56382_Co08a	Co56382_Co08a
Co56591_Co08a	Co56591_Co08a
Co56699_Co08a	Co56699_Co08a
Co57297_Co08a	Co57297_Co08a
Co57460_Co08a	Co57460_Co08a
Co57490_Co08a	Co57490_Co08a
Co58231_Co08a	Co58231_Co08a
Co58567_Co08a	Co58567_Co08a
Co58579_Co08a	Co58579_Co08a
Co58711_Co08a	Co58711_Co08a
Co58732_Co08a	Co58732_Co08a
Co58806_Co08a	Co58806_Co08a
Co58989_Co08a	Co58989_Co08a
Co59058_Co08a	Co59058_Co08a
Co59303_Co08a	Co59303_Co08a
Co59576_Co08a	Co59576_Co08a
Co60035_Co08a	Co60035_Co08a
Co60134_Co08a	Co60134_Co08a
Co60201_Co08a	Co60201_Co08a
Co60310_Co08a	Co60310_Co08a
Co61509_Co08a	Co61509_Co08a
Co61598_Co08a	Co61598_Co08a
Co61969_Co08a	Co61969_Co08a
Co62005_Co08a	Co62005_Co08a
Co62079_Co08a	Co62079_Co08a
Co62238_Co08a	Co62238_Co08a
Co62392_Co08a	Co62392_Co08a
Co62427_Co08a	Co62427_Co08a
Co62826_Co08a	Co62826_Co08a
Co63043_Co08a	Co63043_Co08a
Co63764_Co08a	Co63764_Co08a
Co63882_Co08a	Co63882_Co08a
Co64287_Co08a	Co64287_Co08a
Co64912_Co08a	Co64912_Co08a
Co65180_Co08a	Co65180_Co08a
Co65876_Co08a	Co65876_Co08a
Co66021_Co08a	Co66021_Co08a
Co66893_Co08a	Co66893_Co08a
Co66937_Co08a	Co66937_Co08a
Co67708_Co08a	Co67708_Co08a
Co68679_Co08a	Co68679_Co08a
Co69764_Co08a	Co69764_Co08a
Co00276_Co08b	Co00276_Co08b
Co00375_Co08b	Co00375_Co08b
Co00694_Co08b	Co00694_Co08b
Co01677_Co08b	Co01677_Co08b
Co01772_Co08b	Co01772_Co08b
Co01775_Co08b	Co01775_Co08b
Co01845_Co08b	Co01845_Co08b
Co01849_Co08b	Co01849_Co08b
Co02819_Co08b	Co02819_Co08b
Co02906_Co08b	Co02906_Co08b
Co03525_Co08b	Co03525_Co08b
Co04950_Co08b	Co04950_Co08b
Co07675_Co08b	Co07675_Co08b
Co08200_Co08b	Co08200_Co08b
Co08635_Co08b	Co08635_Co08b
Co09417_Co08b	Co09417_Co08b
Co11528_Co08b	Co11528_Co08b
Co12484_Co08b	Co12484_Co08b
Co15057_Co08b	Co15057_Co08b
Co15193_Co08b	Co15193_Co08b
Co15994_Co08b	Co15994_Co08b
Co17680_Co08b	Co17680_Co08b
Co17790_Co08b	Co17790_Co08b
Co18743_Co08b	Co18743_Co08b
Co19864_Co08b	Co19864_Co08b
Co19887_Co08b	Co19887_Co08b
Co19978_Co08b	Co19978_Co08b
Co21385_Co08b	Co21385_Co08b
Co21980_Co08b	Co21980_Co08b
Co23019_Co08b	Co23019_Co08b
Co23399_Co08b	Co23399_Co08b
Co24232_Co08b	Co24232_Co08b
Co24397_Co08b	Co24397_Co08b
Co27513_Co08b	Co27513_Co08b
Co30900_Co08b	Co30900_Co08b
Co30942_Co08b	Co30942_Co08b
Co30963_Co08b	Co30963_Co08b
Co33154_Co08b	Co33154_Co08b
Co35375_Co08b	Co35375_Co08b
Co39585_Co08b	Co39585_Co08b
Co41264_Co08b	Co41264_Co08b
Co42260_Co08b	Co42260_Co08b
Co42731_Co08b	Co42731_Co08b
Co42934_Co08b	Co42934_Co08b
Co46454_Co08b	Co46454_Co08b
Co48898_Co08b	Co48898_Co08b
Co53237_Co08b	Co53237_Co08b
Co54341_Co08b	Co54341_Co08b
Co54358_Co08b	Co54358_Co08b
Co55083_Co08b	Co55083_Co08b
Co55499_Co08b	Co55499_Co08b
Co57352_Co08b	Co57352_Co08b
Co59415_Co08b	Co59415_Co08b
Co61574_Co08b	Co61574_Co08b
Co63068_Co08b	Co63068_Co08b
Co63674_Co08b	Co63674_Co08b
Co66383_Co08b	Co66383_Co08b
Co69945_Co08b	Co69945_Co08b
Co00267_Co09a	Co00267_Co09a
Co00787_Co09a	Co00787_Co09a
Co01639_Co09a	Co01639_Co09a
Co03369_Co09a	Co03369_Co09a
Co03699_Co09a	Co03699_Co09a
Co05879_Co09a	Co05879_Co09a
Co07534_Co09a	Co07534_Co09a
Co07619_Co09a	Co07619_Co09a
Co07683_Co09a	Co07683_Co09a
Co08292_Co09a	Co08292_Co09a
Co10702_Co09a	Co10702_Co09a
Co10805_Co09a	Co10805_Co09a
Co12229_Co09a	Co12229_Co09a
Co13108_Co09a	Co13108_Co09a
Co14260_Co09a	Co14260_Co09a
Co15816_Co09a	Co15816_Co09a
Co16024_Co09a	Co16024_Co09a
Co17146_Co09a	Co17146_Co09a
Co20191_Co09a	Co20191_Co09a
Co20363_Co09a	Co20363_Co09a
Co20828_Co09a	Co20828_Co09a
Co24124_Co09a	Co24124_Co09a
Co24559_Co09a	Co24559_Co09a
Co25539_Co09a	Co25539_Co09a
Co26507_Co09a	Co26507_Co09a
Co29590_Co09a	Co29590_Co09a
Co29603_Co09a	Co29603_Co09a
Co31096_Co09a	Co31096_Co09a
Co32812_Co09a	Co32812_Co09a
Co32819_Co09a	Co32819_Co09a
Co32911_Co09a	Co32911_Co09a
Co33861_Co09a	Co33861_Co09a
Co34214_Co09a	Co34214_Co09a
Co36138_Co09a	Co36138_Co09a
Co37958_Co09a	Co37958_Co09a
Co39550_Co09a	Co39550_Co09a
Co42051_Co09a	Co42051_Co09a
Co42197_Co09a	Co42197_Co09a
Co43575_Co09a	Co43575_Co09a
Co45081_Co09a	Co45081_Co09a
Co46055_Co09a	Co46055_Co09a
Co46377_Co09a	Co46377_Co09a
Co48969_Co09a	Co48969_Co09a
Co49038_Co09a	Co49038_Co09a
Co49485_Co09a	Co49485_Co09a
Co49567_Co09a	Co49567_Co09a
Co49963_Co09a	Co49963_Co09a
Co51394_Co09a	Co51394_Co09a
Co53672_Co09a	Co53672_Co09a
Co57701_Co09a	Co57701_Co09a
Co59604_Co09a	Co59604_Co09a
Co60728_Co09a	Co60728_Co09a
Co65161_Co09a	Co65161_Co09a
Co66278_Co09a	Co66278_Co09a
Co67650_Co09a	Co67650_Co09a
Co05469_Co09a	Co05469_Co09a
Co12220_Co09a	Co12220_Co09a
Co13634_Co09a	Co13634_Co09a
Co23410_Co09a	Co23410_Co09a
Co26709_Co09a	Co26709_Co09a
Co26766_Co09a	Co26766_Co09a
Co33027_Co09a	Co33027_Co09a
Co37998_Co09a	Co37998_Co09a
Co42824_Co09a	Co42824_Co09a
Co45962_Co09a	Co45962_Co09a
Co56720_Co09a	Co56720_Co09a
Co62419_Co09a	Co62419_Co09a
Co62825_Co09a	Co62825_Co09a
Co64411_Co09a	Co64411_Co09a
Co69583_Co09a	Co69583_Co09a
Co06638_Co09b	Co06638_Co09b
Co09760_Co09b	Co09760_Co09b
Co10615_Co09b	Co10615_Co09b
Co12224_Co09b	Co12224_Co09b
Co13248_Co09b	Co13248_Co09b
Co20140_Co09b	Co20140_Co09b
Co22351_Co09b	Co22351_Co09b
Co24320_Co09b	Co24320_Co09b
Co28024_Co09b	Co28024_Co09b
Co29815_Co09b	Co29815_Co09b
Co30423_Co09b	Co30423_Co09b
Co35526_Co09b	Co35526_Co09b
Co36249_Co09b	Co36249_Co09b
Co40642_Co09b	Co40642_Co09b
Co41358_Co09b	Co41358_Co09b
Co41619_Co09b	Co41619_Co09b
Co43035_Co09b	Co43035_Co09b
Co43552_Co09b	Co43552_Co09b
Co43605_Co09b	Co43605_Co09b
Co44248_Co09b	Co44248_Co09b
Co45642_Co09b	Co45642_Co09b
Co46471_Co09b	Co46471_Co09b
Co46538_Co09b	Co46538_Co09b
Co52723_Co09b	Co52723_Co09b
Co52725_Co09b	Co52725_Co09b
Co57343_Co09b	Co57343_Co09b
Co58348_Co09b	Co58348_Co09b
Co60227_Co09b	Co60227_Co09b
Co60336_Co09b	Co60336_Co09b
Co60543_Co09b	Co60543_Co09b
Co62116_Co09b	Co62116_Co09b
Co62949_Co09b	Co62949_Co09b
Co64310_Co09b	Co64310_Co09b
Co66496_Co09b	Co66496_Co09b
Co05452_Co10a	Co05452_Co10a
Co07357_Co10a	Co07357_Co10a
Co08309_Co10a	Co08309_Co10a
Co10842_Co10a	Co10842_Co10a
Co11519_Co10a	Co11519_Co10a
Co11607_Co10a	Co11607_Co10a
Co12091_Co10a	Co12091_Co10a
Co12195_Co10a	Co12195_Co10a
Co12253_Co10a	Co12253_Co10a
Co12554_Co10a	Co12554_Co10a
Co14020_Co10a	Co14020_Co10a
Co14025_Co10a	Co14025_Co10a
Co14056_Co10a	Co14056_Co10a
Co14354_Co10a	Co14354_Co10a
Co14921_Co10a	Co14921_Co10a
Co14975_Co10a	Co14975_Co10a
Co15762_Co10a	Co15762_Co10a
Co15846_Co10a	Co15846_Co10a
Co15899_Co10a	Co15899_Co10a
Co16708_Co10a	Co16708_Co10a
Co16826_Co10a	Co16826_Co10a
Co17936_Co10a	Co17936_Co10a
Co18752_Co10a	Co18752_Co10a
Co18811_Co10a	Co18811_Co10a
Co18918_Co10a	Co18918_Co10a
Co19668_Co10a	Co19668_Co10a
Co19888_Co10a	Co19888_Co10a
Co22793_Co10a	Co22793_Co10a
Co23018_Co10a	Co23018_Co10a
Co23111_Co10a	Co23111_Co10a
Co23113_Co10a	Co23113_Co10a
Co24186_Co10a	Co24186_Co10a
Co24233_Co10a	Co24233_Co10a
Co24956_Co10a	Co24956_Co10a
[truncated: 6,582 more rows]
