# Supplementary material for: Comparative Mapping Between Coho Salmon (Oncorhynchus kisutch) and Three Other Salmonids Suggests a Role for Chromosomal Rearrangements in the Retention of Duplicated Regions Following a Whole Genome Duplication Event
Source: G3 (Bethesda). 2014 Jul 21;4(9):1717–30. doi: 10.1534/g3.114.012294 (PMC4169165; doi:10.1534/g3.114.012294)
Supplement: Supporting Information [file supp_g3.114.012294_FileS3.xlsx]

## Sheet: Sheet1
Linkage Group	Number of markers in common	Linkage group size (cM)
		Female map	Male map
Co01	88	267.51	127.04
Co02	62	248.6	207.89
Co03	78	274.51	115.09
Co04	70	250.26	163.5
Co05	91	268.59	128.56
Co06	92	267.8	144.05
Co07	72	211.09	86.88
Co08	63	295.21	189.59
Co09	38	196.03	119.65
Co10	65	239.27	116.03
Co11	98	280.26	181.98
Co12	49	215.12	47.28
Co13	39	288.32	90.01
Co14	84	270.54	165.58
Co15	100	282.89	188.28
Co16	76	211.31	108.39
Co17	70	181.92	229.16
Co18	106	209.02	159.52
Co19	82	217.65	114.84
Co20	36	203.33	56.47
Co21	56	130.25	146.75
Co22_1	39	194.97	105.15
Co22_2	25		150.48
Co23	44	212.27	73.19
Co24	44	127.18	184.76
Co25	58	171.35	179.48
Co26	56	184.21	74.53
Co27	73	164.56	82.52
Co28	53	169.82	120.9
Co29	62	173.74	145.91
Co30	74	189.15	138.3
Total	2043	6596.73	4141.76
